# Supplementary material for: Comparison of the DNBSEQ platform and Illumina HiSeq 2000 for bacterial genome assembly
Source: Sci Rep. 2024 Jan 14;14:1292. doi: 10.1038/s41598-024-51725-0 (PMC10788345; doi:10.1038/s41598-024-51725-0)
Supplement: Supplementary file 3 — Supplementary Table 1. [file 41598_2024_51725_MOESM3_ESM.xlsx]

## Sheet: Strian taxonomy
Strain_ID	Source	CNGB accession NO.	Phylum	Class	Order	Family	Genus	Species
AF04-12	CGR	CNP0000126	Bacteroidota	Bacteroidia	Bacteroidales	Bacteroidaceae	Phocaeicola	Phocaeicola vulgatus
AF04-17	CGR	CNP0000126	Bacteroidota	Bacteroidia	Bacteroidales	Bacteroidaceae	Bacteroides	Bacteroides ovatus
AF04-28	CGR2	CNP0001833	Bacteroidota	Bacteroidia	Bacteroidales	Bacteroidaceae	Bacteroides	Bacteroides finegoldii
AF11-25B	CGR	CNP0000126	Actinobacteriota	Actinomycetia	Actinomycetales	Bifidobacteriaceae	Bifidobacterium	Bifidobacterium bifidum
AF13-35	CGR	CNP0000126	Firmicutes	Bacilli	Lactobacillales	Streptococcaceae	Streptococcus	Streptococcus pasteurianus
AF14-49	CGR	CNP0000126	Bacteroidota	Bacteroidia	Bacteroidales	Marinifilaceae	Butyricimonas	Butyricimonas virosa
AF14-6AC	CGR	CNP0000126	Bacteroidota	Bacteroidia	Bacteroidales	Marinifilaceae	Odoribacter	Odoribacter splanchnicus
AF15-3	CGR	CNP0000126	Actinobacteriota	Actinomycetia	Actinomycetales	Bifidobacteriaceae	Bifidobacterium	Bifidobacterium adolescentis
AF16-14LB	CGR	CNP0000126	Actinobacteriota	Coriobacteriia	Coriobacteriales	Atopobiaceae	Tractidigestivibacter	Tractidigestivibacter sp.
AF16-22LB	CGR	CNP0000126	Firmicutes	Bacilli	Lactobacillales	Lactobacillaceae	Limosilactobacillus	Limosilactobacillus fermentum
AF17-14	CGR	CNP0000126	Bacteroidota	Bacteroidia	Bacteroidales	Rikenellaceae	Alistipes	Alistipes_A indistinctus
AF17-2	CGR	CNP0000126	Firmicutes	Clostridia	Lachnospirales	Lachnospiraceae	Coprococcus	Coprococcus sp.
AF17-3	CGR	CNP0000126	Bacteroidota	Bacteroidia	Bacteroidales	Tannerellaceae	Parabacteroides	Parabacteroides goldsteinii
AF18-27	CGR	CNP0000126	Firmicutes	Clostridia	Lachnospirales	Lachnospiraceae	Enterocloster	Enterocloster lavalensis
AF18-35LB	CGR	CNP0000126	Firmicutes	Bacilli	Erysipelotrichales	Erysipelotrichaceae	Clostridium	Clostridium_AQ innocuum
AF18-46	CGR	CNP0000126	Firmicutes	Bacilli	Erysipelotrichales	Erysipelotrichaceae	Bulleidia	Bulleidia moorei
AF18-52	CGR	CNP0000126	Bacteroidota	Bacteroidia	Bacteroidales	Tannerellaceae	Parabacteroides	Parabacteroides faecis
AF24-6AC	CGR	CNP0000126	Firmicutes	Bacilli	Lactobacillales	Streptococcaceae	Streptococcus	Streptococcus salivarius
AF26-7BH	CGR	CNP0000126	Bacteroidota	Bacteroidia	Bacteroidales	Bacteroidaceae	Bacteroides	Bacteroides intestinigallinarum
AF29-4	CGR	CNP0000126	Firmicutes	Clostridia	Lachnospirales	Lachnospiraceae	Enterocloster	Enterocloster citroniae
AM09-21	CGR	CNP0000126	Bacteroidota	Bacteroidia	Bacteroidales	Bacteroidaceae	Bacteroides	Bacteroides thetaiotaomicron
AM09-9	CGR	CNP0000126	Firmicutes	Clostridia	Lachnospirales	Lachnospiraceae	Mediterraneibacter	Mediterraneibacter lactaris
AM14-42	CGR	CNP0000126	Firmicutes	Clostridia	Lachnospirales	Lachnospiraceae	Sellimonas	Sellimonas intestinalis
AM16-14	CGR	CNP0000126	Bacteroidota	Bacteroidia	Bacteroidales	Marinifilaceae	Butyricimonas	Butyricimonas virosa
AM16-2	CGR	CNP0000126	Actinobacteriota	Actinomycetia	Actinomycetales	Bifidobacteriaceae	Bifidobacterium	Bifidobacterium longum
AM16-43	CGR	CNP0000126	Bacteroidota	Bacteroidia	Bacteroidales	Rikenellaceae	Alistipes	Alistipes onderdonkii
AM16-9	CGR	CNP0000126	Firmicutes	Clostridia	Oscillospirales	Ruminococcaceae	Ruthenibacterium	Ruthenibacterium lactatiformans
AM17-18	CGR	CNP0000126	Proteobacteria	Gammaproteobacteria	Enterobacterales	Enterobacteriaceae	Enterobacter	Enterobacter kobei
AM17-19	CGR	CNP0000126	Bacteroidota	Bacteroidia	Bacteroidales	Bacteroidaceae	Bacteroides	Bacteroides fragilis_A
AM17-27	CGR	CNP0000126	Proteobacteria	Gammaproteobacteria	Enterobacterales	Enterobacteriaceae	Klebsiella	Klebsiella pneumoniae
AM17-31	CGR	CNP0000126	Firmicutes	Bacilli	Lactobacillales	Enterococcaceae	Enterococcus	Enterococcus_D casseliflavus
AM17-37	CGR	CNP0000126	Proteobacteria	Gammaproteobacteria	Enterobacterales	Enterobacteriaceae	Citrobacter	Citrobacter portucalensis
AM17-44	CGR	CNP0000126	Bacteroidota	Bacteroidia	Bacteroidales	Bacteroidaceae	Phocaeicola	Phocaeicola plebeius
AM17-48	CGR	CNP0000126	Bacteroidota	Bacteroidia	Bacteroidales	Bacteroidaceae	Bacteroides	Bacteroides ovatus
AM17-61	CGR	CNP0000126	Proteobacteria	Gammaproteobacteria	Enterobacterales	Enterobacteriaceae	Enterobacter	Enterobacter hormaechei_A
AM18-12AC	CGR	CNP0000126	Actinobacteriota	Actinomycetia	Actinomycetales	Bifidobacteriaceae	Bifidobacterium	Bifidobacterium bifidum
AM18-17	CGR	CNP0000126	Bacteroidota	Bacteroidia	Bacteroidales	Bacteroidaceae	Bacteroides	Bacteroides eggerthii
AM18-42	CGR	CNP0000126	Actinobacteriota	Actinomycetia	Actinomycetales	Bifidobacteriaceae	Bifidobacterium	Bifidobacterium pseudocatenulatum
AM18-55	CGR	CNP0000126	Firmicutes	Clostridia	Lachnospirales	Lachnospiraceae	Clostridium	Clostridium_Q fessum
AM21-20	CGR	CNP0000126	Actinobacteriota	Actinomycetia	Actinomycetales	Bifidobacteriaceae	Bifidobacterium	Bifidobacterium longum
AM22-15AC	CGR	CNP0000126	Proteobacteria	Gammaproteobacteria	Enterobacterales	Enterobacteriaceae	Escherichia	Escherichia coli
AM22-17	CGR	CNP0000126	Fusobacteriota	Fusobacteriia	Fusobacteriales	Fusobacteriaceae	Fusobacterium	Fusobacterium_A varium
AM22-9	CGR	CNP0000126	Firmicutes	Bacilli	Erysipelotrichales	Erysipelotrichaceae	Erysipelotrichaceae gen.	Erysipelotrichaceae gen.
AM23-15AC	CGR2	CNP0001833	Proteobacteria	Gammaproteobacteria	Enterobacterales	Enterobacteriaceae	Klebsiella	Klebsiella quasipneumoniae
AM23-21AC	CGR	CNP0000126	Firmicutes	Clostridia	Oscillospirales	Ruminococcaceae	Ruthenibacterium	Ruthenibacterium lactatiformans
AM25-15	CGR	CNP0000126	Firmicutes	Bacilli	Lactobacillales	Streptococcaceae	Streptococcus	Streptococcus sp.
AM25-19	CGR	CNP0000126	Firmicutes	Clostridia	Lachnospirales	Lachnospiraceae	Ruminococcus	Ruminococcus_B gnavus
AM25-1LB	CGR	CNP0000126	Firmicutes	Clostridia	Lachnospirales	Lachnospiraceae	Mediterraneibacter	Mediterraneibacter lactaris
AM25-30	CGR	CNP0000126	Firmicutes	Bacilli	Erysipelotrichales	Coprobacillaceae	Erysipelatoclostridium	Erysipelatoclostridium ramosum
AM25-34	CGR	CNP0000126	Bacteroidota	Bacteroidia	Bacteroidales	Bacteroidaceae	Phocaeicola	Phocaeicola massiliensis
AM25-4LB	CGR	CNP0000126	Firmicutes	Clostridia	Lachnospirales	Lachnospiraceae	Faecalimonas	Faecalimonas umbilicata
AM25-7	CGR	CNP0000126	Firmicutes	Bacilli	Lactobacillales	Streptococcaceae	Streptococcus	Streptococcus lutetiensis
AM26-1LB	CGR	CNP0000126	Firmicutes	Clostridia	Lachnospirales	Lachnospiraceae	Anaerostipes	Anaerostipes hadrus
AM26-2AC	CGR	CNP0000126	Bacteroidota	Bacteroidia	Bacteroidales	Bacteroidaceae	Bacteroides	Bacteroides salyersiae
AM26-6LB	CGR	CNP0000126	Bacteroidota	Bacteroidia	Bacteroidales	Bacteroidaceae	Bacteroides	Bacteroides caccae
AM27-11LB	CGR	CNP0000126	Firmicutes	Clostridia	Lachnospirales	Lachnospiraceae	Mediterraneibacter	Mediterraneibacter faecis
AM27-4	CGR	CNP0000126	Firmicutes	Bacilli	Lactobacillales	Streptococcaceae	Streptococcus	Streptococcus gordonii
AM28-20	CGR	CNP0000126	Firmicutes	Bacilli	Lactobacillales	Streptococcaceae	Streptococcus	Streptococcus koreensis
AM28-8LB	CGR	CNP0000126	Firmicutes	Bacilli	Erysipelotrichales	Erysipelotrichaceae	Longicatena	Longicatena caecimuris
AM33-14BH	CGR	CNP0000126	Firmicutes	Negativicutes	Acidaminococcales	Acidaminococcaceae	Acidaminococcus	Acidaminococcus intestini
AM37-9	CGR	CNP0000126	Bacteroidota	Bacteroidia	Bacteroidales	Bacteroidaceae	Bacteroides	Bacteroides xylanisolvens
AM38-13	CGR	CNP0000126	Bacteroidota	Bacteroidia	Bacteroidales	Bacteroidaceae	Bacteroides	Bacteroides eggerthii
AM38-2BH	CGR	CNP0000126	Firmicutes	Clostridia	Lachnospirales	Lachnospiraceae	Sellimonas	Sellimonas intestinalis
AM40-15AC	CGR	CNP0000126	Firmicutes	Clostridia	Lachnospirales	Lachnospiraceae	Dorea	Dorea formicigenerans
OF03-11	CGR	CNP0000126	Bacteroidota	Bacteroidia	Bacteroidales	Marinifilaceae	Odoribacter	Odoribacter splanchnicus
OF04-10BH	CGR	CNP0000126	Bacteroidota	Bacteroidia	Bacteroidales	Bacteroidaceae	Phocaeicola	Phocaeicola dorei
OM02-11LB	CGR	CNP0000126	Proteobacteria	Gammaproteobacteria	Enterobacterales	Enterobacteriaceae	Klebsiella	Klebsiella pneumoniae
OM02-29	CGR	CNP0000126	Bacteroidota	Bacteroidia	Bacteroidales	Bacteroidaceae	Bacteroides	Bacteroides faecis
OM02-3	CGR	CNP0000126	Firmicutes	Clostridia	Lachnospirales	Lachnospiraceae	Eisenbergiella	Eisenbergiella tayi
OM02-37	CGR	CNP0000126	Bacteroidota	Bacteroidia	Bacteroidales	Tannerellaceae	Parabacteroides	Parabacteroides gordonii
OM04-5	CGR	CNP0000126	Actinobacteriota	Coriobacteriia	Coriobacteriales	Coriobacteriaceae	Collinsella	Collinsella sp.
OM05-10AA	CGR	CNP0000126	Bacteroidota	Bacteroidia	Bacteroidales	Bacteroidaceae	Bacteroides	Bacteroides intestinigallinarum
OM05-10BH	CGR	CNP0000126	Firmicutes	Clostridia	Lachnospirales	Lachnospiraceae	Sellimonas	Sellimonas avistercoris
OM05-8AA	CGR	CNP0000126	Firmicutes	Clostridia	Lachnospirales	Lachnospiraceae	Agathobacter	Agathobacter rectalis
TF01-22	CGR	CNP0000126	Actinobacteriota	Actinomycetia	Actinomycetales	Bifidobacteriaceae	Bifidobacterium	Bifidobacterium longum
TF04-14	CGR	CNP0000126	Actinobacteriota	Actinomycetia	Actinomycetales	Bifidobacteriaceae	Bifidobacterium	Bifidobacterium animalis
