# Supplementary material for: Comparison of the DNBSEQ platform and Illumina HiSeq 2000 for bacterial genome assembly
Source: Sci Rep. 2024 Jan 14;14:1292. doi: 10.1038/s41598-024-51725-0 (PMC10788345; doi:10.1038/s41598-024-51725-0)
Supplement: Supplementary file 4 — Supplementary Table 2. [file 41598_2024_51725_MOESM4_ESM.xlsx]

## Sheet: Completeness_Contamination
Strian ID	Platform	Completeness (%)	Contamination (%)
AF04-12	BGISEQ-500	99.25	0.13
AF04-12	HiSeq 2000	98.76	0.13
AF04-17	BGISEQ-500	99.46	0.08
AF04-17	HiSeq 2000	98.9	0.08
AF04-28	BGISEQ-500	93.55	0.61
AF04-28	HiSeq 2000	93.55	1.99
AF11-25B	BGISEQ-500	99.54	0.12
AF11-25B	HiSeq 2000	99.08	0
AF13-35	BGISEQ-500	100	0
AF13-35	HiSeq 2000	99.81	0
AF14-49	BGISEQ-500	99.46	0
AF14-49	HiSeq 2000	98.92	0
AF14-6AC	BGISEQ-500	99.46	0.54
AF14-6AC	HiSeq 2000	98.12	0.54
AF15-3	BGISEQ-500	100	0.15
AF15-3	HiSeq 2000	99.85	0
AF16-14LB	BGISEQ-500	100	0
AF16-14LB	HiSeq 2000	99.19	0
AF16-22LB	BGISEQ-500	99.18	0.27
AF16-22LB	HiSeq 2000	98.62	0.27
AF17-14	BGISEQ-500	100	0
AF17-14	HiSeq 2000	99.04	0
AF17-2	BGISEQ-500	99.33	0
AF17-2	HiSeq 2000	97.99	0
AF17-3	BGISEQ-500	99.62	0.71
AF17-3	HiSeq 2000	98.15	0.58
AF18-27	BGISEQ-500	99.22	0
AF18-27	HiSeq 2000	97.24	0
AF18-35LB	BGISEQ-500	100	0
AF18-35LB	HiSeq 2000	95.48	0
AF18-46	BGISEQ-500	100	0
AF18-46	HiSeq 2000	99.52	0
AF18-52	BGISEQ-500	99.62	0
AF18-52	HiSeq 2000	99.03	0
AF24-6AC	BGISEQ-500	99.84	0.25
AF24-6AC	HiSeq 2000	99.07	0.46
AF26-7BH	BGISEQ-500	99.51	0.11
AF26-7BH	HiSeq 2000	98.75	0.19
AF29-4	BGISEQ-500	99.37	0
AF29-4	HiSeq 2000	98.07	0
AM09-21	BGISEQ-500	99.46	0.08
AM09-21	HiSeq 2000	98.15	0.08
AM09-9	BGISEQ-500	99.42	0
AM09-9	HiSeq 2000	98.1	0
AM14-42	BGISEQ-500	98.83	1.07
AM14-42	HiSeq 2000	98.22	0.88
AM16-14	BGISEQ-500	99.46	0
AM16-14	HiSeq 2000	98.92	0
AM16-2	BGISEQ-500	100	0.12
AM16-2	HiSeq 2000	99.25	0
AM16-43	BGISEQ-500	99.28	0.48
AM16-43	HiSeq 2000	99.28	0.48
AM16-9	BGISEQ-500	97.96	0
AM16-9	HiSeq 2000	96.94	0
AM17-18	BGISEQ-500	99.7	0.65
AM17-18	HiSeq 2000	98.03	0.65
AM17-19	BGISEQ-500	99.26	0
AM17-19	HiSeq 2000	98	0
AM17-27	BGISEQ-500	100	0.57
AM17-27	HiSeq 2000	98.4	0.17
AM17-31	BGISEQ-500	99.25	0.22
AM17-31	HiSeq 2000	98.49	0.13
AM17-37	BGISEQ-500	99.97	0
AM17-37	HiSeq 2000	98.98	0
AM17-44	BGISEQ-500	99.25	0.19
AM17-44	HiSeq 2000	98.46	0.19
AM17-48	BGISEQ-500	99.46	0.16
AM17-48	HiSeq 2000	98.53	0.57
AM17-61	BGISEQ-500	99.77	0.43
AM17-61	HiSeq 2000	97.45	0.43
AM18-12AC	BGISEQ-500	99.54	0.12
AM18-12AC	HiSeq 2000	99.08	0
AM18-17	BGISEQ-500	99.26	0
AM18-17	HiSeq 2000	98.59	0
AM18-42	BGISEQ-500	100	0.38
AM18-42	HiSeq 2000	99.85	0.23
AM18-55	BGISEQ-500	100	0
AM18-55	HiSeq 2000	99.03	0
AM21-20	BGISEQ-500	100	0.12
AM21-20	HiSeq 2000	99.48	0
AM22-15AC	BGISEQ-500	99.62	1.24
AM22-15AC	HiSeq 2000	98.75	0.88
AM22-17	BGISEQ-500	100	2.25
AM22-17	HiSeq 2000	100	2.25
AM22-9	BGISEQ-500	100	3
AM22-9	HiSeq 2000	99.53	2.06
AM23-15AC	BGISEQ-500	100	1.77
AM23-15AC	HiSeq 2000	99.38	1.92
AM23-21AC	BGISEQ-500	98.64	0
AM23-21AC	HiSeq 2000	98.64	0
AM25-15	BGISEQ-500	100	0.17
AM25-15	HiSeq 2000	99.89	0.17
AM25-19	BGISEQ-500	99.42	0
AM25-19	HiSeq 2000	98.8	0
AM25-1LB	BGISEQ-500	99.42	0
AM25-1LB	HiSeq 2000	98.8	0
AM25-30	BGISEQ-500	100	0
AM25-30	HiSeq 2000	100	0
AM25-34	BGISEQ-500	99.26	0.19
AM25-34	HiSeq 2000	98.42	0.19
AM25-4LB	BGISEQ-500	99.37	0
AM25-4LB	HiSeq 2000	98.92	0
AM25-7	BGISEQ-500	100	0.09
AM25-7	HiSeq 2000	99.36	0.09
AM26-1LB	BGISEQ-500	99.33	2.01
AM26-1LB	HiSeq 2000	98.64	2.01
AM26-2AC	BGISEQ-500	99.26	0
AM26-2AC	HiSeq 2000	97.6	0.37
AM26-6LB	BGISEQ-500	99.14	0.43
AM26-6LB	HiSeq 2000	98.63	0.4
AM27-11LB	BGISEQ-500	99.12	0
AM27-11LB	HiSeq 2000	98.54	0
AM27-4	BGISEQ-500	100	0
AM27-4	HiSeq 2000	99.76	0
AM28-20	BGISEQ-500	99.83	0.34
AM28-20	HiSeq 2000	99.66	0.34
AM28-8LB	BGISEQ-500	100	0
AM28-8LB	HiSeq 2000	99.06	0
AM33-14BH	BGISEQ-500	100	0
AM33-14BH	HiSeq 2000	99.7	0
AM37-9	BGISEQ-500	99.03	0.24
AM37-9	HiSeq 2000	98.02	0.32
AM38-13	BGISEQ-500	99.26	0.37
AM38-13	HiSeq 2000	98.47	0.37
AM38-2BH	BGISEQ-500	98.83	1.46
AM38-2BH	HiSeq 2000	98.22	0.88
AM40-15AC	BGISEQ-500	99.42	0
AM40-15AC	HiSeq 2000	99.39	0
OF03-11	BGISEQ-500	99.46	0
OF03-11	HiSeq 2000	97.58	0
OF04-10BH	BGISEQ-500	99.25	0
OF04-10BH	HiSeq 2000	98.77	0
OM02-11LB	BGISEQ-500	100	0.33
OM02-11LB	HiSeq 2000	98.56	0.04
OM02-29	BGISEQ-500	99.14	0.05
OM02-29	HiSeq 2000	98.06	0.38
OM02-3	BGISEQ-500	98.85	4.31
OM02-3	HiSeq 2000	97.41	3.74
OM02-37	BGISEQ-500	99.62	0.38
OM02-37	HiSeq 2000	98.14	0.38
OM04-5	BGISEQ-500	100	0.81
OM04-5	HiSeq 2000	98.39	0.81
OM05-10AA	BGISEQ-500	99.46	1.43
OM05-10AA	HiSeq 2000	98.78	1.43
OM05-10BH	BGISEQ-500	98.25	1.75
OM05-10BH	HiSeq 2000	97.66	1.75
OM05-8AA	BGISEQ-500	99.52	0.48
OM05-8AA	HiSeq 2000	99.34	0
TF01-22	BGISEQ-500	100	0.12
TF01-22	HiSeq 2000	99.79	0
TF04-14	BGISEQ-500	100	0
TF04-14	HiSeq 2000	99.91	0

## Sheet: Assembly_assessment_BGISEQ-500
Strain ID	contigs (>= 0 bp)	contigs (>= 1000 bp)	contigs (>= 5000 bp)	contigs (>= 10000 bp)	contigs (>= 25000 bp)	contigs (>= 50000 bp)	Total length (>= 0 bp)	Total length (>= 1000 bp)	Total length (>= 5000 bp)	Total length (>= 10000 bp)	Total length (>= 25000 bp)	Total length (>= 50000 bp)	contigs	Largest contig	Total length	Reference length	GC (%)	Reference GC (%)	N50	NG50	N90	NG90	L50	LG50	L90	LG90	misassemblies	misassembled contigs	Misassembled contigs length	local misassemblies	scaffold gap ext. mis.	scaffold gap loc. mis.	unaligned mis. contigs	unaligned contigs	Unaligned length	Genome fraction (%)	Duplication ratio	N's per 100 kbp	mismatches per 100 kbp	indels per 100 kbp	genomic features	Largest alignment	Total aligned length	NA50	NGA50	NA90	NGA90	LA50	LGA50
AF04-12	143	126	93	80	60	41	5076534	5064022	4984803	4888166	4573750	3862661	143	332931	5076534	5105661	42.03	42	80303	80303	25543	22403	20	20	60	61	13	12	229021	20	0	13	0	0 + 1 part	502	99.061	1.003	4.14	5.26	1.1	8447 + 126 part	332878	5071588	80303	80303	22072	20676	20	20
AF04-17	106	89	75	69	58	44	6672015	6660093	6618145	6573118	6398743	5872618	106	412791	6672015	6663758	41.99	41.98	140135	140135	47178	47178	16	16	47	47	4	4	110546	2	0	3	0	8 + 0 part	5659	99.899	1	1.05	5.35	0.93	10430 + 24 part	412582	6659619	139962	139962	47166	47166	16	16
AF04-28	36	31	25	25	22	19	4803502	4799515	4787828	4787828	4737411	4614096	36	744099	4803502	4874474	42.57	42.54	363431	363431	93804	72115	5	5	15	16	9	7	417630	11	0	5	0	0 + 0 part	0	97.45	1.003	696.22	2.85	0.69	7894 + 26 part	744093	4765223	363419	363419	72103	68320	5	5
AF11-25B	16	16	11	11	11	10	2233536	2233536	2223764	2223764	2223764	2183481	16	498516	2233536	2234035	62.58	62.58	291313	291313	112682	112682	3	3	9	9	1	1	291313	2	0	1	0	0 + 0 part	0	99.838	1	2.24	1.35	0.63	3716 + 4 part	498439	2230194	290898	290898	112660	112660	3	3
AF13-35	58	53	44	40	24	12	2283819	2280392	2258778	2229801	1943691	1523607	58	256843	2283819	2288394	37.07	37.08	120758	120758	20904	20904	7	7	29	29	3	3	32875	5	0	2	0	0 + 0 part	0	99.785	1	1.75	0.92	0.44	4452 + 18 part	256833	2282678	120758	120758	20904	20904	7	7
AF14-49	121	101	73	63	50	33	5085726	5070661	5007475	4927887	4703152	4070463	121	433365	5085726	5124307	42.95	42.96	117578	117578	28812	28695	13	13	46	47	10	6	83993	14	0	11	0	0 + 1 part	1631	98.969	1.002	4.92	12.35	1.83	8444 + 122 part	433365	5078722	117578	117578	28802	27244	13	13
AF14-6AC	154	130	93	84	68	39	4950423	4932394	4851952	4788972	4512470	3431016	154	256402	4950423	4966053	43.71	43.72	68046	67808	25486	25471	23	24	66	67	7	7	88489	10	0	9	0	0 + 0 part	0	99.357	1.002	6.48	7.99	1.21	8700 + 102 part	256402	4944446	68046	67808	25486	25434	23	24
AF15-3	14	13	7	7	6	6	2197058	2196453	2181893	2181893	2170907	2170907	14	1614112	2197058	2197116	59.44	59.45	1614112	1614112	113965	113965	1	1	4	4	1	1	3170	4	0	0	0	0 + 0 part	0	99.955	1	0.46	1.91	0.46	3629 + 6 part	1613967	2195735	1613967	1613967	113695	113695	1	1
AF16-14LB	23	20	18	17	13	11	2395671	2393800	2388273	2382381	2328129	2257865	23	363869	2395671	2396533	62.43	62.43	260718	260718	102666	102666	4	4	10	10	3	2	27514	0	0	2	0	0 + 0 part	0	99.893	1	2.5	0.88	0.96	4197 + 10 part	362733	2393606	260694	260694	102642	102642	4	4
AF16-22LB	101	93	68	51	26	10	1985686	1980033	1906943	1783411	1329682	742600	101	107400	1985686	1996988	51.97	51.93	42834	42834	9588	9051	16	16	52	53	11	9	150242	17	0	5	0	0 + 0 part	0	99.373	1	4.53	4.23	1.46	3938 + 38 part	107400	1984581	42834	42834	8107	8102	16	16
AF17-14	19	18	11	10	10	8	2936188	2935564	2918894	2913409	2913409	2833684	19	1183333	2936188	2934025	54.32	54.32	485883	485883	113644	113644	2	2	6	6	1	1	56676	4	0	1	0	0 + 3 part	3208	99.759	1	1.02	2.87	0.51	4856 + 10 part	1180141	2926811	484768	484768	113061	113061	2	2
AF17-2	30	29	25	24	22	16	2782878	2782162	2771892	2762242	2729570	2498287	30	490843	2782878	2805580	41.31	41.31	144136	144136	49750	49750	5	5	17	17	2	1	490843	3	0	3	0	0 + 0 part	0	99.222	1	2.16	0.97	0.86	4928 + 35 part	485409	2782154	144136	144136	49659	49659	5	5
AF17-3	95	78	58	51	41	33	6822991	6811328	6770441	6723731	6566500	6273955	95	395847	6822991	6857776	43.27	43.27	228041	228041	59956	54554	12	12	31	32	10	7	587440	13	0	15	0	0 + 0 part	0	99.408	1	6.43	5.05	1.1	10880 + 146 part	395837	6818547	223537	223537	54554	53917	12	12
AF18-27	53	47	38	38	34	29	6499465	6495148	6478719	6478719	6400500	6226874	53	950021	6499465	6502696	55.42	55.42	254757	254757	96417	96417	8	8	24	24	0	0	0	11	0	2	0	0 + 0 part	0	99.887	1	1.23	3.08	0.63	11491 + 27 part	949961	6495329	254751	254751	96405	96405	8	8
AF18-35LB	116	102	79	61	44	31	4789293	4778391	4715285	4581263	4298982	3856923	116	446865	4789293	4810058	43.53	43.52	108867	108867	23582	22682	13	13	45	46	7	7	771372	12	0	18	0	0 + 2 part	2859	99.345	1	5.43	5.52	1.17	9406 + 146 part	446553	4780310	101480	101480	22399	21349	13	13
AF18-46	9	9	9	7	7	7	1987505	1987505	1987505	1972442	1972442	1972442	9	516684	1987505	1989891	36.91	36.92	358415	358415	263643	263643	3	3	5	5	1	1	452667	2	0	3	0	0 + 0 part	0	99.86	1	2.01	1.21	0.05	3914 + 12 part	516674	1987463	358405	358405	263633	263633	3	3
AF18-52	47	45	36	35	31	28	6509658	6508572	6491688	6486545	6411951	6296732	47	854595	6509658	6515109	43.02	43.02	336709	336709	87175	87175	7	7	23	23	6	3	613706	8	0	9	0	0 + 0 part	0	99.863	1	1.69	2.12	0.41	9995 + 28 part	854447	6506789	336699	336699	82477	82477	7	7
AF24-6AC	39	37	32	25	19	14	2226806	2225680	2211768	2154064	2054209	1862203	39	248816	2226806	2232352	39.68	39.68	156423	156423	35467	35467	6	6	18	18	2	1	78344	3	0	5	0	0 + 1 part	636	99.589	1	3.14	1.08	0.58	4029 + 28 part	247232	2222774	156411	156411	35467	27255	6	6
AF26-7BH	96	92	84	79	64	40	6637868	6635309	6614964	6579761	6319147	5393754	96	499669	6637868	6673468	41.73	41.74	135747	135747	36343	35180	16	16	54	55	5	5	438468	7	0	7	0	0 + 1 part	1028	99.411	1	3.01	2.08	0.92	10108 + 36 part	499669	6633807	135747	135747	35180	35034	16	16
AF29-4	66	55	41	36	31	28	6475430	6467831	6433394	6396956	6335199	6233635	66	662879	6475430	6476507	49.48	49.48	419691	419691	86367	86367	6	6	23	23	7	7	195717	5	0	5	0	0 + 1 part	1326	99.879	1	1.7	1.84	0.83	11839 + 32 part	662879	6468664	419491	419491	86219	86219	6	6
AM09-21	82	72	51	49	42	30	6418647	6411746	6359458	6343264	6217692	5772548	82	765442	6418647	6423029	43.02	43.02	278350	278350	48096	48096	9	9	31	31	3	3	174192	11	0	6	0	0 + 0 part	0	99.826	1	1.87	2.96	0.73	10315 + 40 part	765367	6414434	278350	278350	48086	48086	9	9
AM09-9	103	96	69	61	39	21	2826443	2820861	2754347	2693342	2332829	1707225	103	167424	2826443	2846619	42.4	42.4	64344	64344	15917	14854	16	16	50	51	3	3	112554	11	0	12	0	0 + 0 part	0	99.29	1	7.08	7.15	2.02	5359 + 37 part	167414	2824831	64344	64344	15917	14725	16	16
AM14-42	39	32	24	23	19	12	3138579	3133807	3115807	3108650	3043725	2760263	39	542531	3138579	3147695	45.06	45.07	383736	383736	46808	46808	4	4	14	14	3	3	90778	8	0	9	0	4 + 0 part	2785	99.582	1	3.82	1.5	0.7	6006 + 24 part	542531	3133905	383726	383726	46808	46808	4	4
AM16-14	86	82	65	59	50	36	4870942	4867983	4835454	4790370	4645054	4130498	86	378614	4870942	4864016	42.81	42.82	117406	117406	41993	41993	14	14	42	42	2	2	240087	5	0	3	0	1 + 2 part	2555	99.86	1	3.49	3.58	0.74	8092 + 12 part	378540	4857765	117305	117305	35198	41969	14	14
AM16-2	17	16	12	12	11	11	2288258	2287745	2280652	2280652	2260827	2260827	17	694156	2288258	2288380	60.04	60.04	236625	236625	119136	119136	3	3	8	8	1	1	142080	0	0	1	0	0 + 0 part	0	99.928	1	1.75	1.18	0.61	3868 + 0 part	694144	2286598	236619	236619	86517	86517	3	3
AM16-43	22	20	15	15	13	10	3358538	3356734	3346111	3346111	3306769	3199771	22	763063	3358538	3366396	58.3	58.28	621992	621992	90787	90787	3	3	8	8	4	2	1030497	2	0	4	0	0 + 0 part	0	99.565	1	2.98	2.39	1.16	5580 + 28 part	762787	3351561	615786	615786	73175	73175	3	3
AM16-9	138	115	72	62	33	25	4063009	4045758	3934983	3864069	3400915	3144709	138	334806	4063009	4053912	56.58	56.6	113050	113050	16493	16493	12	12	46	46	22	19	408358	26	0	14	0	4 + 5 part	9283	99.493	1.003	5.66	16.8	3.24	7608 + 108 part	334788	4042310	112703	112703	14223	14762	12	12
AM17-18	60	56	41	40	34	23	4908795	4906431	4874389	4864631	4756697	4382363	60	486502	4908795	4918299	55.12	55.12	211554	211554	42860	41416	8	8	24	25	4	3	331695	8	0	9	0	0 + 1 part	832	99.759	1	3.06	1.28	0.86	9316 + 40 part	486502	4905335	211465	211465	42005	41416	8	8
AM17-19	71	66	60	55	45	37	5341497	5337685	5320548	5284456	5099636	4808732	71	414628	5341497	5355248	43.39	43.39	138614	138614	54794	47998	13	13	37	38	5	4	521724	9	0	8	0	0 + 0 part	0	99.63	1	2.81	1.54	0.6	9060 + 64 part	414617	5334910	127215	127215	46005	46005	14	14
AM17-27	57	54	42	35	28	25	5324243	5321907	5287495	5239727	5119542	5023870	57	483997	5324243	5346538	57.44	57.43	281037	281037	87442	87442	8	8	22	22	3	2	104907	13	0	4	0	0 + 0 part	0	99.519	1	2.25	3.29	0.94	10074 + 34 part	483997	5320872	281037	281037	72715	72715	8	8
AM17-31	48	45	42	40	29	22	3492909	3490855	3483104	3466021	3254061	3002606	48	296080	3492909	3499862	42.41	42.41	158100	158100	37258	37258	8	8	26	26	2	2	26111	3	0	1	0	0 + 0 part	0	99.686	1	0.86	0.77	0.32	6776 + 8 part	295978	3489394	157394	157394	37258	37258	8	8
AM17-37	24	20	18	17	17	15	4770061	4767289	4759671	4752470	4752470	4694092	24	987033	4770061	4775173	52.01	52.01	392606	392606	121882	121882	4	4	11	11	2	2	351725	11	0	3	0	0 + 0 part	0	99.846	1	1.05	0.31	0.57	8960 + 22 part	986961	4767150	392606	392606	121882	121882	4	4
AM17-44	96	92	80	63	43	21	3515761	3512278	3482344	3359559	3019387	2194125	96	181215	3515761	3530609	44.27	44.27	77442	76664	19919	18638	14	15	50	51	2	2	124563	15	0	5	1	0 + 0 part	0	99.554	1	2.28	1.31	0.85	6004 + 22 part	181059	3513582	76664	76664	19919	18638	15	15
AM17-48	97	90	70	62	56	40	6957666	6952546	6908602	6852787	6755609	6109949	97	516934	6957666	6969907	42.06	42.04	166554	166554	48036	48036	12	12	44	44	5	5	569656	10	0	8	0	0 + 0 part	0	99.635	1.001	1.87	4.37	0.56	10800 + 26 part	516918	6951955	166542	166542	47888	47888	12	12
AM17-61	33	32	28	23	21	18	4587196	4586366	4576186	4545403	4513319	4430006	33	637709	4587196	4596352	55.29	55.29	422594	422594	100873	100873	5	5	14	14	2	2	622121	7	0	5	0	0 + 1 part	639	99.751	1	1.74	1.9	0.59	8646 + 30 part	637680	4584357	327926	327926	100873	100873	5	5
AM18-12AC	22	18	13	13	11	9	2203881	2201133	2192729	2192729	2151154	2088783	22	560990	2203881	2204164	62.81	62.81	350537	350537	82945	82945	3	3	8	8	1	1	27725	3	0	2	0	0 + 0 part	0	99.901	1	2.27	1.36	0.86	3678 + 8 part	560966	2202241	350513	350513	82894	82894	3	3
AM18-17	13	13	13	12	11	10	3989111	3989111	3989111	3983477	3973000	3944282	13	1147775	3989111	3989279	44.67	44.68	873524	873524	141541	141541	2	2	7	7	2	2	418894	2	0	0	0	0 + 0 part	0	99.961	1	0.25	2.68	0.4	6787 + 6 part	1147212	3987611	873284	873284	141541	141541	2	2
AM18-42	13	12	8	8	8	6	2222684	2221692	2212331	2212331	2212331	2134131	13	1048726	2222684	2225059	56.23	56.24	527322	527322	118594	118594	2	2	5	5	0	0	0	3	0	2	0	0 + 0 part	0	99.939	1	1.35	0.54	0.49	3655 + 4 part	1048688	2222403	527315	527315	118572	118572	2	2
AM18-55	48	28	19	18	17	15	3002136	2987692	2970160	2963850	2952451	2889032	48	901948	3002136	2988262	48.46	48.49	206799	206799	73420	73420	3	3	13	13	1	1	1902	17	0	1	1	8 + 4 part	10302	99.749	1	1.67	8.62	2.21	5386 + 14 part	899900	2981034	196400	206793	73210	73210	4	3
AM21-20	24	22	18	18	15	12	2331332	2329865	2321519	2321519	2263153	2149314	24	393280	2331332	2332494	60	60	222781	222781	53117	53117	4	4	12	12	4	3	125038	2	0	1	0	0 + 0 part	0	99.94	1	1.72	1.16	0.51	3874 + 10 part	393264	2331048	222781	222781	53117	53117	4	4
AM22-15AC	240	216	147	114	68	23	4783023	4766284	4583320	4338572	3622838	2015558	240	198126	4783023	4825199	50.67	50.64	42504	42504	10352	9761	32	32	111	115	7	6	92545	15	0	16	0	1 + 4 part	5705	98.804	1.001	5.64	8.55	1.03	9153 + 102 part	198126	4772966	42504	42504	10134	9750	32	32
AM22-17	181	152	91	78	42	19	3260076	3240833	3098596	3004252	2384298	1567729	181	174145	3260076	3309300	29.1	29.08	47929	47929	13599	10999	21	21	72	76	8	7	122679	4	0	19	0	0 + 0 part	0	98.327	1	11.66	7.01	2.21	5856 + 174 part	174145	3254187	47929	47929	11754	10625	21	21
AM22-9	111	90	61	52	34	27	4299461	4285424	4228899	4167169	3865185	3616003	111	552326	4299461	4345180	35.07	35.1	125688	125688	24323	23872	10	10	35	36	5	5	801087	23	0	10	0	0 + 3 part	6004	98.761	1	3.02	6.5	1.14	8448 + 132 part	348195	4290412	125688	125688	24229	22451	11	11
AM23-15AC	101	93	60	48	37	27	5381834	5375716	5285382	5195870	5011388	4680440	101	441359	5381834	5280333	57.59	57.44	183794	183794	34248	41547	9	9	31	29	11	11	1620991	49	0	5	1	1 + 24 part	89846	99.82	1.001	3.9	12.06	4.55	10072 + 44 part	431536	5272615	177260	177260	27047	29889	10	10
AM23-21AC	96	77	55	50	34	26	4345576	4332519	4275157	4238789	3986947	3727676	96	608222	4345576	4346557	56.24	56.25	155176	155176	27998	27998	9	9	32	32	8	8	713978	20	0	7	0	0 + 2 part	1349	99.616	1	2.53	10.32	1.73	8043 + 86 part	607723	4330621	155101	155101	27949	27949	9	9
AM25-15	8	8	8	7	7	7	2081265	2081265	2081265	2075486	2075486	2075486	8	839084	2081265	2083002	42.24	42.24	654677	654677	92673	92673	2	2	5	5	1	1	5779	1	0	0	0	0 + 0 part	0	99.892	1	0	3.46	0.24	3986 + 6 part	839084	2080783	654677	654677	92673	92673	2	2
AM25-19	61	55	42	35	30	21	2944900	2940815	2910508	2858973	2778907	2405075	61	330942	2944900	2946548	43.04	43.04	99856	99856	38955	38955	8	8	27	27	1	1	7398	8	0	7	0	0 + 1 part	685	99.706	1.001	4.07	0.92	0.2	5611 + 26 part	330930	2940017	99844	99844	38933	38933	8	8
AM25-1LB	101	93	73	60	36	22	2804426	2799690	2746919	2651166	2243904	1762153	101	164436	2804426	2820568	42.48	42.5	60989	60989	15054	14713	16	16	51	52	6	4	61261	9	0	11	0	0 + 0 part	0	99.376	1	6.42	11.63	1.89	5408 + 50 part	164436	2803089	60989	60989	14220	14178	16	16
AM25-30	83	70	55	50	36	22	3696312	3686142	3652299	3615852	3377071	2829677	83	285147	3696312	3698520	31.39	31.39	126473	126473	26387	26387	10	10	35	35	5	5	43030	2	0	11	0	0 + 0 part	0	99.735	1.001	4.6	4.39	1.06	7279 + 56 part	284699	3692477	126289	126289	26323	26323	10	10
AM25-34	83	78	62	53	42	33	4165591	4162158	4121508	4061322	3888800	3552209	83	249719	4165591	4177369	42.3	42.3	106371	106371	33292	33292	14	14	38	38	9	9	350198	8	0	5	0	0 + 0 part	0	99.639	1	3.12	3.36	0.94	7254 + 44 part	249719	4162620	106371	106371	32384	32384	14	14
AM25-4LB	40	36	32	31	28	19	2903324	2900517	2892313	2886193	2834522	2515355	40	397102	2903324	2910538	41.54	41.54	155996	155996	37285	37285	7	7	22	22	0	0	0	5	0	3	0	0 + 1 part	575	99.666	1	2.76	2.52	0.86	5436 + 18 part	397102	2899878	154582	154582	37285	37285	7	7
AM25-7	41	37	32	30	18	11	1886114	1882575	1867776	1854976	1654338	1391592	41	262516	1886114	1887340	37.66	37.67	114048	114048	22168	22168	6	6	20	20	1	1	78420	2	0	3	0	0 + 1 part	646	99.736	1.001	3.18	2.5	1.06	3895 + 8 part	262505	1883284	113812	113812	20647	20647	6	6
AM26-1LB	90	86	57	45	36	21	3000390	2997563	2921160	2838372	2673564	2122233	90	194915	3000390	3005428	36.68	36.69	71462	71462	24042	24042	12	12	38	38	4	4	86714	3	0	6	0	0 + 0 part	0	99.591	1.001	5.33	4.51	1.4	5653 + 44 part	194891	2994343	71404	71404	24018	24018	12	12
AM26-2AC	51	47	31	25	22	18	5550196	5547117	5504541	5458439	5413513	5250053	51	752012	5550196	5555940	42.05	42.05	383365	383365	121535	121535	5	5	15	15	1	1	51995	4	0	6	0	0 + 1 part	1387	99.828	1	1.8	2	0.54	8747 + 34 part	750418	5545888	383365	383365	120685	120685	5	5
AM26-6LB	47	42	31	31	29	27	4663864	4660349	4632718	4632718	4600244	4526181	47	585490	4663864	4673511	41.85	41.85	177633	177633	71468	71468	7	7	23	23	4	4	60580	9	0	6	0	0 + 0 part	0	99.701	1	1.93	2.19	0.43	7343 + 26 part	585414	4661124	177196	177196	71458	71458	7	7
AM27-11LB	42	37	28	27	25	19	3109316	3106009	3083559	3078520	3046701	2800289	42	488683	3109316	3112037	40.48	40.49	163498	163498	50059	49499	7	7	19	20	3	3	14782	2	0	1	0	0 + 0 part	0	99.75	1.001	1.61	1.67	0.68	5699 + 34 part	488618	3107417	163498	163498	50053	49489	7	7
AM27-4	16	13	10	9	9	8	2229539	2227570	2222968	2217839	2217839	2178942	16	397821	2229539	2231694	40.47	40.48	269944	269944	217292	171519	4	4	7	8	1	1	283536	4	0	2	0	0 + 0 part	0	99.823	1	1.35	12.16	0.45	4217 + 14 part	397811	2228128	227912	227912	171488	171488	4	4
AM28-20	9	8	6	6	6	6	2029630	2028971	2024246	2024246	2024246	2024246	9	986976	2029630	2032489	41.96	41.96	405039	405039	113753	113753	2	2	5	5	0	0	0	5	0	0	0	0 + 0 part	0	99.806	1	0.49	10.8	0.44	3882 + 11 part	986976	2028365	405039	405039	112685	112685	2	2
AM28-8LB	87	80	62	50	33	23	3177689	3172959	3120839	3029462	2731714	2381610	87	320707	3177689	3180096	37.7	37.69	92807	92807	19944	19944	11	11	39	39	13	8	673862	14	0	9	0	0 + 4 part	3866	99.552	1.001	6.61	11.17	1.14	5962 + 80 part	307723	3168970	69585	69585	19358	18115	12	12
AM33-14BH	40	35	29	25	19	14	2242172	2238651	2227974	2194168	2096620	1904044	40	374201	2242172	2245155	49.56	49.56	125871	125871	34276	34276	6	6	17	17	2	2	375658	1	0	5	0	0 + 0 part	0	99.824	1	3.12	3.3	0.49	4142 + 18 part	233072	2241576	125861	125861	34276	34276	7	7
AM37-9	95	93	79	72	60	38	6123864	6122552	6089970	6036309	5808690	4958082	95	397743	6123864	6147705	41.67	41.67	125894	125894	38638	36415	16	16	51	52	5	5	249265	11	0	21	0	0 + 0 part	0	99.55	1	6.19	2.7	1.31	10138 + 74 part	397544	6118731	125884	125884	38628	36415	16	16
AM38-13	35	34	27	24	19	17	4035634	4034973	4021918	4006100	3928530	3854927	35	493923	4035634	4037070	44.8	44.8	325711	325711	87297	87297	6	6	14	14	1	1	10803	4	0	0	0	0 + 0 part	0	99.946	1	0.25	0.79	0.27	6863 + 6 part	493917	4034677	325705	325705	87285	87285	6	6
AM38-2BH	30	26	21	20	16	11	3229704	3227428	3213697	3207417	3136472	2953628	30	671619	3229704	3234776	45.12	45.12	405105	405105	59328	59328	4	4	11	11	1	1	2501	2	0	8	0	0 + 0 part	0	99.737	1	3.72	1.15	0.46	6226 + 26 part	671446	3226246	405095	405095	59035	59035	4	4
AM40-15AC	51	48	32	27	20	16	3069888	3067847	3039443	3003664	2876377	2707854	51	474508	3069888	3098547	40.88	40.88	175664	175664	47772	47772	6	6	18	18	5	5	268143	12	0	4	0	0 + 0 part	0	99.078	1	3.58	8.08	1.47	5806 + 66 part	474508	3068770	175664	175664	47647	47647	6	6
OF03-11	73	70	64	58	44	30	4599104	4596891	4584508	4539872	4300901	3784786	73	373867	4599104	4600084	43.35	43.35	118497	118497	32923	32923	12	12	39	39	3	3	211021	6	0	6	0	0 + 1 part	1082	99.874	1	4.54	2.18	0.67	8011 + 24 part	373843	4594509	117896	117896	31432	31432	12	12
OF04-10BH	77	69	54	48	37	32	5532377	5527349	5497879	5453070	5263640	5105946	77	520189	5532377	5528270	41.7	41.71	182064	182064	64102	64102	10	10	30	30	14	10	1046877	4	0	3	0	0 + 1 part	1744	99.858	1.001	1.81	2.88	0.62	9250 + 36 part	520122	5524694	182052	182052	57579	57579	10	10
OM02-11LB	49	47	38	37	32	24	5299086	5297848	5281294	5274469	5199703	4914843	49	750319	5299086	5312301	57.56	57.57	248291	248291	79853	73418	8	8	22	23	3	2	308430	16	0	5	0	0 + 0 part	0	99.655	1	2.45	3.59	0.91	9874 + 14 part	750319	5290933	248183	248183	65950	65950	8	8
OM02-29	113	92	65	59	48	34	6134077	6118640	6058345	6014121	5802767	5334448	113	516659	6134077	6146539	42.5	42.51	167559	167559	34788	34788	12	12	39	39	5	5	682362	7	0	13	0	0 + 1 part	1264	99.616	1	4.08	4.77	1.04	10098 + 64 part	509989	6125321	167543	167543	34781	34417	12	12
OM02-3	57	53	45	44	39	37	7217297	7214997	7198948	7192965	7129165	7058948	57	544729	7217297	7216981	46.79	46.78	266890	266890	94031	94031	10	10	30	30	2	2	284426	8	0	2	0	0 + 0 part	0	99.951	1	1.52	2.19	0.4	12249 + 8 part	544729	7214645	242946	242946	89794	89794	11	11
OM02-37	44	40	35	34	31	29	6343483	6340603	6327122	6321971	6277143	6202838	44	775755	6343483	6348904	44.4	44.4	322626	322626	87784	87784	7	7	22	22	3	3	544376	5	0	5	0	0 + 0 part	0	99.773	1	1.73	2.37	0.43	9983 + 26 part	773869	6334871	254513	254513	75088	75088	8	8
OM04-5	34	29	19	17	17	14	2259626	2256015	2236218	2218982	2218982	2079670	34	319928	2259626	2264115	59.57	59.55	155022	155022	64895	64895	5	5	14	14	1	1	144846	2	0	1	0	0 + 0 part	0	99.661	1.001	0.89	3.19	1.37	3874 + 12 part	319864	2258331	155010	155010	64883	64883	5	5
OM05-10AA	92	88	81	71	56	42	7036006	7033319	7018779	6948882	6688073	6149843	92	472060	7036006	7054608	41.76	41.76	138646	138646	45835	41431	15	15	46	47	7	6	316311	5	0	5	0	0 + 0 part	0	99.67	1	1.99	1.47	0.38	10996 + 48 part	470319	7030697	138646	138646	41431	41431	15	15
OM05-10BH	74	71	51	47	36	25	3825815	3823363	3784353	3753441	3564279	3178726	74	313640	3825815	3837179	46.18	46.19	124501	124501	32225	29624	11	11	32	33	3	3	298450	4	0	4	0	0 + 0 part	0	99.639	1	3.4	1.78	0.99	7364 + 42 part	313010	3824176	122355	122355	32225	29624	12	12
OM05-8AA	87	79	54	44	34	21	3307897	3302100	3234179	3166119	2990567	2531228	87	520652	3307897	3429456	41.29	41.06	108361	103311	25011	19625	9	10	34	39	14	12	386787	8	1	6	0	0 + 1 part	721	96.125	1	29.99	4.85	2.31	6174 + 114 part	516281	3296855	102348	102348	22215	17904	10	10
TF01-22	16	15	10	8	8	8	2385409	2384869	2376330	2361927	2361927	2361927	16	834645	2385409	2384490	60.23	60.23	532078	532078	109524	109524	2	2	6	6	0	0	0	3	0	2	0	0 + 0 part	0	99.959	1	1.26	1.01	0.63	4037 + 0 part	834532	2384406	531576	531576	109488	109488	2	2
TF04-14	13	11	9	9	9	8	1917607	1916301	1911987	1911987	1911987	1886494	13	700003	1917607	1917571	60.46	60.47	321369	321369	105673	105673	2	2	7	7	0	0	0	1	0	1	0	0 + 0 part	0	99.977	1	0.52	0.83	0.52	3209 + 2 part	699988	1916977	321345	321345	105545	105545	2	2
[truncated: 2 more columns]

## Sheet: Assembly_assessment_HiSeq 2000
Strain ID	contigs (>= 0 bp)	contigs (>= 1000 bp)	contigs (>= 5000 bp)	contigs (>= 10000 bp)	contigs (>= 25000 bp)	contigs (>= 50000 bp)	Total length (>= 0 bp)	Total length (>= 1000 bp)	Total length (>= 5000 bp)	Total length (>= 10000 bp)	Total length (>= 25000 bp)	Total length (>= 50000 bp)	contigs	Largest contig	Total length	Reference length	GC (%)	Reference GC (%)	N50	NG50	N90	NG90	L50	LG50	L90	LG90	misassemblies	misassembled contigs	Misassembled contigs length	local misassemblies	scaffold gap ext. mis.	scaffold gap loc. mis.	unaligned mis. contigs	unaligned contigs	Unaligned length	Genome fraction (%)	Duplication ratio	N's per 100 kbp	mismatches per 100 kbp	indels per 100 kbp	genomic features	Largest alignment	Total aligned length	NA50	NGA50	NA90	NGA90	LA50	LGA50
AF04-12	136	120	87	76	56	39	5105661	5094738	5020465	4942182	4640812	3995589	136	365905	5105661	5076534	42	42.03	83739	83739	28092	31344	17	17	55	54	20	20	885508	34	0	15	0	2 + 12 part	14572	99.634	1.003	9.01	9.66	1.44	8469 + 54 part	350579	5070700	83466	83466	25543	25946	18	18
AF04-17	104	92	78	70	58	45	6663758	6655068	6613443	6546870	6355406	5859320	104	386819	6663758	6672015	41.98	41.99	137940	137940	46730	45134	16	16	48	49	3	2	60023	3	0	2	0	0 + 0 part	0	99.763	1.001	4.53	4.49	0.93	10432 + 30 part	386819	6660085	137940	137940	46730	45134	16	16
AF04-28	36	32	26	26	25	20	4874474	4871633	4858503	4858503	4843608	4656741	36	616477	4874474	4803502	42.54	42.57	363455	363455	72103	94247	6	6	16	15	7	6	694442	12	0	9	0	0 + 1 part	595	99.569	1.025	13.13	3.39	0.84	7910 + 26 part	488061	4870055	363455	363455	72103	93917	6	6
AF11-25B	18	17	13	13	13	12	2234035	2233430	2227219	2227219	2227219	2185981	18	291154	2234035	2233536	62.58	62.58	186592	186592	130994	130994	5	5	11	11	1	1	283114	2	0	2	0	0 + 0 part	0	99.964	1	2.69	1.61	0.76	3716 + 10 part	291144	2233482	162751	162751	112660	112660	6	6
AF13-35	54	49	44	40	25	12	2288394	2284853	2273630	2242939	1983000	1529992	54	257176	2288394	2283819	37.08	37.07	120758	120758	20692	20692	7	7	29	29	2	2	215825	3	0	7	0	0 + 1 part	1007	99.943	1.001	22.29	0.92	0.53	4452 + 4 part	256896	2284602	120758	120758	20692	20692	7	7
AF14-49	139	107	67	60	47	33	5124307	5100091	5018816	4965256	4748878	4218861	139	436194	5124307	5085726	42.96	42.95	128791	128791	31565	37964	12	12	43	42	14	12	430500	19	0	12	4	1 + 11 part	11408	99.663	1.005	15.71	17.22	1.79	8462 + 82 part	433365	5091591	118589	118589	31565	35705	13	13
AF14-6AC	142	112	84	74	64	38	4966053	4943424	4888025	4819261	4651868	3631752	142	256505	4966053	4950423	43.72	43.71	87407	87407	32817	32817	21	21	58	58	14	12	390319	20	1	9	0	1 + 0 part	497	99.56	1.004	14.36	11.64	1.23	8692 + 62 part	256493	4949386	79470	79470	31084	32529	21	21
AF15-3	12	12	8	8	7	7	2197116	2197116	2186504	2186504	2175554	2175554	12	1092224	2197116	2197058	59.45	59.44	522312	522312	113695	113695	2	2	5	5	1	1	4014	4	0	0	0	0 + 0 part	0	99.935	1	6.55	1.87	0.46	3643 + 8 part	1092113	2196489	522312	522312	113695	113695	2	2
AF16-14LB	22	19	16	14	12	11	2396533	2394463	2387594	2370020	2334965	2308560	22	362799	2396533	2395671	62.43	62.43	260713	260713	102642	102642	4	4	10	10	3	3	23109	1	0	0	0	0 + 0 part	0	99.898	1	5.67	0.88	1.04	4206 + 6 part	362799	2394011	260713	260713	102642	102642	4	4
AF16-22LB	104	94	67	49	27	11	1996988	1990185	1917173	1794071	1386362	802139	104	110893	1996988	1985686	51.93	51.97	43257	43257	9600	10178	16	16	50	49	10	9	423644	18	0	6	0	1 + 4 part	3764	99.882	1.001	21.93	4.94	1.31	3929 + 34 part	107400	1984315	43060	43060	8102	8107	16	16
AF17-14	27	23	15	12	11	8	2934025	2931669	2913274	2897639	2887103	2773064	27	1180149	2934025	2936188	54.32	54.32	461085	461085	113061	113061	2	2	7	7	1	1	45819	1	0	2	0	0 + 0 part	0	99.788	1.001	8.35	3.14	0.61	4846 + 24 part	1180149	2932331	461085	461085	113061	113061	2	2
AF17-2	12	12	12	12	11	9	2805580	2805580	2805580	2805580	2795225	2731918	12	627748	2805580	2782878	41.31	41.31	441206	441206	136788	137765	3	3	8	7	0	0	0	9	0	1	0	0 + 6 part	19682	99.882	1.001	14.72	0.86	0.97	4945 + 8 part	624457	2781277	437958	437958	132414	132414	3	3
AF17-3	51	48	37	35	31	27	6857776	6855673	6831522	6814621	6757656	6614391	51	682992	6857776	6822991	43.27	43.27	278009	278009	120106	120106	9	9	22	22	23	18	2505593	30	0	7	0	0 + 9 part	13955	99.902	1.002	4.7	7.36	1.35	10922 + 40 part	682788	6830477	266663	266663	112990	112990	10	10
AF18-27	53	51	45	41	37	28	6502696	6501198	6488085	6458308	6383804	6083564	53	920527	6502696	6499465	55.42	55.42	259896	259896	78682	78682	8	8	25	25	3	2	962068	12	0	2	0	0 + 0 part	0	99.914	1.001	5.55	1.69	0.83	11492 + 24 part	613868	6497270	259893	259893	78538	78538	9	9
AF18-35LB	87	77	64	57	38	31	4810058	4803328	4763179	4714692	4400255	4148350	87	423066	4810058	4789293	43.52	43.53	148090	148090	29270	34235	11	11	36	35	11	11	516751	22	0	11	2	0 + 9 part	10390	99.684	1.003	12.74	12.45	1.44	9438 + 72 part	423066	4787940	146741	146741	28059	28059	11	11
AF18-46	7	7	7	5	5	5	1989891	1989891	1989891	1979217	1979217	1979217	7	722619	1989891	1987505	36.92	36.91	634120	634120	151033	151033	2	2	4	4	1	1	722619	3	0	0	0	0 + 0 part	0	99.971	1.001	0.5	1.21	0.2	3916 + 10 part	720185	1988095	633649	633649	150488	150488	2	2
AF18-52	49	45	34	31	29	28	6515109	6511707	6490658	6469933	6425157	6382717	49	933266	6515109	6509658	43.02	43.02	349867	349867	94989	94989	6	6	22	22	3	2	540366	14	0	1	0	0 + 1 part	545	99.949	1	1.38	2.07	0.4	9995 + 18 part	932698	6508039	349709	349709	87175	87175	6	6
AF24-6AC	31	30	25	22	16	12	2232352	2231753	2218471	2195548	2107113	1956625	31	466277	2232352	2226806	39.68	39.68	181315	181315	43617	48275	4	4	14	13	4	3	533505	11	0	1	0	0 + 2 part	2084	99.879	1.001	12.45	1.3	0.67	4043 + 12 part	282371	2225327	176891	176891	42857	42857	5	5
AF26-7BH	111	100	80	76	62	40	6673468	6665735	6623098	6595899	6347447	5483949	111	499854	6673468	6637868	41.74	41.73	135759	135759	39830	39830	16	16	52	52	9	6	310259	11	0	8	0	4 + 5 part	14150	99.932	1.002	8.78	3.96	0.8	10098 + 32 part	499812	6646188	135747	135747	35034	35248	16	16
AF29-4	63	57	34	31	26	23	6476507	6472336	6422750	6400489	6340531	6241058	63	1301557	6476507	6475430	49.48	49.48	687085	687085	86646	86646	4	4	18	18	8	8	2231970	7	0	4	0	1 + 1 part	1187	99.858	1.001	7.1	2.6	0.79	11829 + 38 part	833234	6470290	631103	631103	86260	86260	5	5
AM09-21	72	64	51	48	40	27	6423029	6417197	6393120	6373670	6230886	5740906	72	1095959	6423029	6418647	43.02	43.02	306368	306368	49489	49489	7	7	28	28	8	7	188207	11	0	12	0	0 + 0 part	0	99.881	1.001	7.29	3.58	0.72	10317 + 36 part	1095482	6416482	306221	306221	49268	49268	7	7
AM09-9	98	88	63	56	37	21	2846619	2838958	2778589	2725719	2412470	1857740	98	173850	2846619	2826443	42.4	42.4	66011	66011	17912	19581	14	14	44	43	5	5	157342	19	0	4	1	1 + 7 part	8249	99.953	1.001	13.35	8.55	2.09	5376 + 34 part	173156	2828810	65073	65073	16349	17874	14	14
AM14-42	35	31	21	20	17	12	3147695	3145212	3126611	3119430	3064118	2858888	35	616563	3147695	3138579	45.07	45.06	384106	384106	53436	53436	4	4	12	12	2	2	122615	17	0	1	0	1 + 5 part	5141	99.873	1.001	3.08	2.52	0.73	6014 + 16 part	616018	3137103	383871	383871	53122	53122	4	4
AM16-14	95	87	68	61	51	37	4864016	4857496	4816739	4763875	4609782	4094934	95	255874	4864016	4870942	42.82	42.81	108175	108175	35198	35198	15	15	44	44	2	2	153415	7	0	3	0	0 + 0 part	0	99.729	1.001	7.38	3.56	0.66	8090 + 34 part	255874	4860506	108175	108175	35198	35198	15	15
AM16-2	17	16	12	12	11	10	2288380	2287879	2280798	2280798	2260985	2216589	17	694185	2288380	2288258	60.04	60.04	487196	487196	86591	86591	2	2	8	8	1	1	487196	1	0	0	0	0 + 0 part	0	99.98	1	5.11	2.62	0.48	3864 + 6 part	694185	2288085	242097	242097	86591	86591	3	3
AM16-43	26	23	16	15	13	11	3366396	3364097	3343977	3338726	3298728	3221911	26	792159	3366396	3358538	58.28	58.3	619168	619168	75958	90822	3	3	9	8	2	2	69639	6	0	1	1	1 + 4 part	6281	99.767	1.001	8.79	3.73	1.04	5582 + 20 part	791501	3353500	615820	615820	75543	90786	3	3
AM16-9	141	128	92	74	39	25	4053912	4044104	3949561	3825079	3229445	2760227	141	383796	4053912	4063009	56.6	56.58	79493	79493	15649	15649	14	14	61	61	15	15	216942	32	0	8	1	0 + 4 part	3322	99.162	1.002	32.24	14.04	2.95	7601 + 134 part	383428	4038243	79493	79493	14223	13974	14	14
AM17-18	54	53	39	37	32	22	4918299	4917793	4888844	4869498	4773248	4451713	54	486769	4918299	4908795	55.12	55.12	217039	217039	67082	67082	8	8	22	22	1	1	2497	23	1	0	0	0 + 1 part	912	99.938	1.001	9.29	1.77	0.92	9310 + 18 part	486625	4908161	217039	217039	66953	66953	8	8
AM17-19	59	55	50	47	40	35	5355248	5352542	5341595	5318281	5185799	4985803	59	416301	5355248	5341497	43.39	43.39	172725	172725	56774	58198	11	11	33	32	7	5	575767	14	0	1	0	1 + 4 part	4903	99.928	1.001	3.17	3.11	0.69	9090 + 34 part	415962	5341492	171496	171496	56768	56768	11	11
AM17-27	48	43	30	25	20	15	5346538	5342509	5312000	5278212	5187934	5028607	48	960181	5346538	5324243	57.43	57.44	378321	378321	93031	93031	5	5	12	12	8	7	967285	18	0	3	0	4 + 8 part	14646	99.966	1.001	3.37	3.89	1	10070 + 14 part	958500	5326185	376834	376834	92821	92821	5	5
AM17-31	45	44	38	36	28	21	3499862	3499278	3483984	3466901	3324672	3073986	45	514691	3499862	3492909	42.41	42.41	157394	157394	38846	38846	7	7	23	23	6	6	875485	6	0	1	0	1 + 1 part	3674	99.891	1.001	4.8	2.35	0.46	6784 + 10 part	285046	3492185	157394	157394	38846	38846	8	8
AM17-37	19	17	14	13	13	11	4775173	4773958	4764850	4757566	4757566	4699295	19	1480389	4775173	4770061	52.01	52.01	461370	461370	184241	184241	3	3	8	8	2	2	1353973	15	0	3	0	0 + 0 part	0	99.951	1.001	2.09	0.59	0.55	8972 + 6 part	1479455	4770315	459118	459118	184065	184065	3	3
AM17-44	88	87	74	58	41	20	3530609	3529827	3489368	3370446	3063590	2261590	88	216445	3530609	3515761	44.27	44.27	92359	92359	21195	21195	13	13	46	46	1	1	136044	26	0	6	0	1 + 1 part	5631	99.958	1.001	25.52	1.65	0.91	6002 + 10 part	216045	3517677	91983	91983	21039	21195	13	13
AM17-48	98	88	69	61	56	37	6969907	6962839	6921771	6866301	6781169	6032646	98	718874	6969907	6957666	42.04	42.06	201471	201471	48068	48068	10	10	42	42	6	6	1418012	11	0	4	0	0 + 2 part	2294	99.747	1.003	4.05	5.73	0.57	10796 + 40 part	717775	6962371	201471	201471	45639	46720	10	10
AM17-61	33	31	25	25	24	21	4596352	4595059	4583867	4583867	4567962	4477117	33	759915	4596352	4587196	55.29	55.29	294507	294507	94902	94902	5	5	17	17	4	4	320318	11	0	1	0	1 + 2 part	5494	99.951	1.001	8.88	2.55	0.5	8646 + 10 part	756822	4587171	294501	294501	94902	94902	5	5
AM18-12AC	21	19	15	15	10	9	2204164	2202645	2194945	2194945	2109275	2073690	21	560928	2204164	2203881	62.81	62.81	350679	350679	83254	83254	3	3	8	8	1	1	11763	7	0	1	0	0 + 0 part	0	99.772	1	2.72	1.41	0.82	3668 + 10 part	560928	2199793	350536	350536	82928	82928	3	3
AM18-17	16	15	14	14	14	13	3989279	3988717	3986263	3986263	3986263	3957539	16	873459	3989279	3989111	44.68	44.67	584353	584353	141553	141553	3	3	9	9	3	2	427471	2	0	0	0	0 + 0 part	0	99.968	1	1.23	3.01	0.35	6787 + 10 part	873384	3988437	584302	584302	141541	141541	3	3
AM18-42	9	9	7	7	7	5	2225059	2225059	2221312	2221312	2221312	2142606	9	1255145	2225059	2222684	56.24	56.23	1255145	1255145	118689	118689	1	1	4	4	0	0	0	5	0	0	0	0 + 0 part	0	99.987	1.001	18.83	0.72	0.67	3647 + 6 part	1254867	2223863	1254867	1254867	118572	118572	1	1
AM18-55	86	66	43	39	30	20	2988262	2974919	2930049	2899947	2724119	2375646	86	383577	2988262	3002136	48.49	48.46	101751	101751	27585	26893	8	8	29	30	0	0	0	15	0	4	0	0 + 0 part	0	99.215	1.002	19.54	8.98	1.81	5334 + 78 part	383512	2985262	101751	101751	27585	26882	8	8
AM21-20	25	23	18	18	14	12	2332494	2331027	2319092	2319092	2256068	2187993	25	358732	2332494	2331332	60	60	210049	210049	71969	71969	4	4	11	11	3	2	107122	2	1	1	0	0 + 0 part	0	99.985	1	2.14	1.16	0.47	3870 + 6 part	358732	2331448	210049	210049	69072	69072	4	4
AM22-15AC	241	210	144	113	67	27	4825199	4803052	4639559	4421431	3709275	2292493	241	198352	4825199	4783023	50.64	50.67	46972	46972	11569	11984	30	30	106	103	13	12	344222	30	0	8	0	3 + 3 part	32891	99.688	1.003	13.95	9.71	1.55	9145 + 108 part	198352	4780324	46728	46728	10352	11351	30	30
AM22-17	79	70	52	47	34	23	3309300	3303257	3258813	3213943	3000861	2574613	79	289482	3309300	3260076	29.08	29.1	100699	100699	28282	32167	11	11	34	32	14	12	1023538	23	1	4	2	1 + 14 part	28437	99.769	1.003	11.18	10.85	3.34	5947 + 56 part	283737	3262897	88471	88471	21253	28131	12	12
AM22-9	81	71	48	43	28	21	4345180	4337955	4285150	4246712	3981241	3729593	81	610467	4345180	4299461	35.1	35.07	225742	225742	31291	34222	6	6	26	25	14	11	1358142	22	0	14	3	1 + 15 part	31253	99.643	1.004	16.04	15.51	1.46	8496 + 58 part	368143	4300503	180089	180089	28816	30830	9	9
AM23-15AC	413	370	245	170	61	20	5280333	5248176	4924725	4389222	2732766	1392504	413	127935	5280333	5381834	57.44	57.59	26257	25556	6498	5813	58	60	216	230	5	5	220014	17	0	32	0	0 + 0 part	0	97.842	1.001	109.1	8.02	3.05	9458 + 692 part	127935	5271756	26257	25556	6498	5611	59	61
AM23-21AC	109	91	64	54	37	26	4346557	4334516	4264470	4189767	3920135	3536197	109	608389	4346557	4345576	56.25	56.24	128032	128032	26653	26653	9	9	37	37	10	8	715957	13	0	14	1	1 + 2 part	2378	99.574	1.002	26.11	12.89	1.55	8013 + 92 part	607870	4336556	128032	128032	24278	24278	9	9
AM25-15	4	4	4	4	4	4	2083002	2083002	2083002	2083002	2083002	2083002	4	1588626	2083002	2081265	42.24	42.24	1588626	1588626	119076	119076	1	1	3	3	2	2	1685337	3	0	0	0	0 + 0 part	0	99.989	1	0.96	6.77	0.91	3990 + 2 part	1587029	2081713	1587029	1587029	118500	118500	1	1
AM25-19	63	55	42	34	28	19	2946548	2940700	2909118	2851807	2755813	2385595	63	330930	2946548	2944900	43.04	43.04	167539	167539	39112	39112	7	7	25	25	3	2	40682	9	0	2	1	0 + 0 part	0	99.804	1.001	3.39	1.22	0.41	5611 + 28 part	330930	2942327	167344	167344	38933	38933	7	7
AM25-1LB	101	94	72	60	39	21	2820568	2815277	2769939	2679737	2332329	1734896	101	164535	2820568	2804426	42.5	42.48	61011	61011	15741	15816	16	16	50	49	7	7	123449	20	0	0	0	1 + 3 part	3241	99.934	1.002	8.37	13.64	1.82	5408 + 38 part	164523	2808290	61011	61011	15610	15697	16	16
AM25-30	64	53	42	41	33	25	3698520	3690249	3663705	3656495	3496427	3205154	64	335419	3698520	3696312	31.39	31.39	126589	126589	45392	45392	9	9	28	28	8	6	155386	12	0	3	0	0 + 2 part	1340	99.78	1.001	3.6	4.82	1.3	7281 + 28 part	335384	3690496	126289	126289	45392	45392	9	9
AM25-34	71	66	54	48	42	33	4177369	4173779	4140720	4097045	3989684	3697185	71	279560	4177369	4165591	42.3	42.3	121231	121231	37820	37820	13	13	35	35	9	9	489822	16	0	4	0	1 + 1 part	2167	99.902	1.001	5.72	3.98	1.03	7254 + 36 part	278631	4167548	120146	120146	37820	37820	13	13
AM25-4LB	41	38	30	30	28	18	2910538	2908128	2893808	2893808	2854552	2506238	41	397078	2910538	2903324	41.54	41.54	160591	160591	37993	37993	7	7	21	21	1	1	92575	6	0	5	0	1 + 3 part	3252	99.95	1	6.18	2.79	0.65	5444 + 14 part	397078	2903162	159781	159781	37878	37878	7	7
AM25-7	39	36	31	29	16	11	1887340	1885283	1871441	1854285	1617211	1418986	39	256189	1887340	1886114	37.67	37.66	122466	122466	22168	22168	6	6	20	20	3	3	202940	3	0	2	1	0 + 1 part	811	99.79	1.001	7.1	2.44	0.58	3891 + 10 part	255929	1883847	115538	115538	22168	22168	6	6
AM26-1LB	64	62	49	41	33	21	3005428	3004119	2979820	2922121	2764594	2294927	64	206933	3005428	3000390	36.69	36.68	102851	102851	32938	33244	10	10	32	31	5	4	217499	7	0	2	0	0 + 3 part	2913	99.782	1.001	10.78	5.14	1.8	5667 + 16 part	206150	2997580	72748	72748	30629	30629	10	10
AM26-2AC	45	38	29	23	19	16	5555940	5550354	5535090	5493824	5449441	5334785	45	832853	5555940	5550196	42.05	42.05	383365	383365	216630	216630	5	5	13	13	2	2	885821	9	0	1	0	0 + 2 part	2266	99.863	1.001	1.62	2.16	0.58	8755 + 26 part	751811	5546461	383365	383365	128440	128440	5	5
AM26-6LB	40	40	26	26	25	24	4673511	4673511	4643346	4643346	4624445	4586035	40	586463	4673511	4663864	41.85	41.85	258425	258425	81761	81761	6	6	19	19	4	4	463053	17	0	2	0	0 + 0 part	0	99.878	1.002	3.49	4.58	0.71	7342 + 22 part	586167	4668187	257717	257717	81604	81604	6	6
AM27-11LB	29	27	18	17	14	14	3112037	3110648	3089760	3084513	3036084	3036084	29	488868	3112037	3109316	40.49	40.48	270482	270482	86052	86052	5	5	12	12	3	2	360886	10	0	1	0	0 + 0 part	0	99.785	1.002	2.96	5.15	0.97	5707 + 12 part	488618	3108356	262604	262604	85592	85592	5	5
AM27-4	11	10	8	8	7	7	2231694	2231139	2228056	2228056	2207146	2207146	11	513344	2231694	2229539	40.48	40.47	425046	425046	269854	269854	3	3	5	5	3	2	940889	6	0	1	0	0 + 0 part	0	99.954	1.001	8.42	11.16	0.54	4217 + 14 part	425693	2230643	399811	399811	175261	175261	3	3
AM28-20	6	5	5	5	5	5	2032489	2031794	2031794	2031794	2031794	2031794	6	988429	2032489	2029630	41.96	41.96	614179	614179	113442	113442	2	2	4	4	0	0	0	8	0	0	0	0 + 0 part	0	99.96	1.001	0.49	14.38	0.59	3894 + 6 part	988128	2031031	613842	613842	112685	112685	2	2
AM28-8LB	82	78	58	50	30	25	3180096	3177562	3126620	3068162	2706094	2522148	82	440337	3180096	3177689	37.69	37.7	77384	77384	21556	21556	11	11	37	37	7	6	852621	10	0	6	0	0 + 1 part	1874	99.555	1.002	8.52	11.45	1.26	5976 + 50 part	302188	3170925	77036	77036	19358	19358	13	13
AM33-14BH	27	25	23	21	16	13	2245155	2243490	2240084	2226244	2149288	2036910	27	287749	2245155	2242172	49.56	49.56	141463	141463	84620	84620	5	5	13	13	6	4	679492	5	0	0	0	0 + 0 part	0	99.953	1	6.1	3.66	0.8	4145 + 4 part	287588	2241965	128250	128250	44381	44381	6	6
AM37-9	97	89	69	65	55	39	6147705	6142631	6091437	6060578	5884226	5274078	97	415440	6147705	6123864	41.67	41.67	133231	138653	43564	43564	15	14	45	45	12	12	609665	25	0	7	0	2 + 2 part	2811	99.952	1.001	5.82	5.61	1.62	10166 + 38 part	414301	6127804	132567	132567	42534	42534	15	15
AM38-13	34	33	27	23	19	17	4037070	4036415	4023527	3998794	3932069	3858319	34	494187	4037070	4035634	44.8	44.8	326619	326619	87285	87285	6	6	14	14	2	2	95616	3	0	0	0	0 + 1 part	791	99.899	1	1.86	1.02	0.35	6859 + 2 part	493963	4032541	325705	325705	87188	87188	6	6
AM38-2BH	27	24	18	17	15	11	3234776	3232476	3222031	3214843	3166640	3021808	27	633156	3234776	3229704	45.12	45.12	415655	415655	80963	80963	4	4	10	10	0	0	0	12	0	2	0	0 + 0 part	0	99.937	1.001	3.4	1.92	0.59	6226 + 16 part	632438	3229981	415633	415633	80639	80639	4	4
AM40-15AC	28	24	21	19	15	13	3098547	3095947	3088751	3075306	3001119	2940078	28	756504	3098547	3069888	40.88	40.88	278000	278000	93889	93889	4	4	11	11	12	6	724270	22	0	3	0	0 + 7 part	14194	99.935	1.001	4.84	13.54	1.76	5818 + 22 part	755532	3071288	275279	275279	55822	55822	4	4
OF03-11	71	65	58	53	40	29	4600084	4595557	4582085	4544538	4335648	3961789	71	273009	4600084	4599104	43.35	43.35	128141	128141	33096	33096	12	12	34	34	2	2	249059	5	0	4	0	0 + 0 part	0	99.883	1.001	4.48	1.39	0.67	8013 + 16 part	272655	4596293	127938	127938	32911	32911	12	12
OF04-10BH	76	71	53	46	32	27	5528270	5524534	5489544	5435712	5201656	5043945	76	520220	5528270	5532377	41.71	41.7	233000	233000	57579	57579	9	9	26	26	10	8	749671	8	0	3	0	0 + 1 part	539	99.786	1.001	5.46	1.97	0.45	9239 + 59 part	520200	5523877	217407	217407	55677	55677	10	10
OM02-11LB	50	47	34	30	27	21	5312301	5310030	5285345	5256273	5207528	5006734	50	751044	5312301	5299086	57.57	57.56	319059	319059	85819	85819	6	6	18	18	2	2	527415	28	0	9	2	0 + 2 part	1920	99.945	1.001	17.53	5.6	1.06	9866 + 20 part	750789	5300924	318762	318762	79812	79812	6	6
OM02-29	123	101	68	59	48	35	6146539	6131850	6061415	5990786	5793572	5356726	123	509989	6146539	6134077	42.51	42.5	173333	173333	34417	34793	11	11	40	39	10	9	663738	18	0	3	0	1 + 4 part	4389	99.801	1.002	9.4	7.63	1.04	10084 + 60 part	509989	6131988	168641	168641	34417	34417	12	12
OM02-3	72	70	60	57	53	41	7216981	7215830	7190941	7165472	7117967	6663650	72	544846	7216981	7217297	46.78	46.79	198770	198770	63323	63323	12	12	39	39	2	2	299630	5	2	4	0	0 + 0 part	0	99.943	1	6.97	1.57	0.3	12247 + 12 part	544781	7213778	198770	198770	63323	63323	12	12
OM02-37	38	31	27	27	25	24	6348904	6343805	6334732	6334732	6296164	6247915	38	1096446	6348904	6343483	44.4	44.4	347093	347093	110265	110265	6	6	18	18	7	6	2447738	11	0	2	0	0 + 3 part	2288	99.892	1.001	1.73	2.62	0.35	9993 + 22 part	774230	6341378	300445	300445	85933	85933	7	7
OM04-5	37	32	18	18	18	16	2264115	2260671	2233657	2233657	2233657	2143998	37	274140	2264115	2259626	59.55	59.57	155008	155008	65007	65007	6	6	15	15	1	1	274140	1	0	2	0	4 + 3 part	6500	99.843	1.001	11.62	2.75	1.24	3882 + 6 part	222627	2257401	143197	143197	64997	64997	7	7
OM05-10AA	95	91	80	71	55	40	7054608	7051787	7029635	6962568	6672982	6088188	95	472243	7054608	7036006	41.76	41.76	151674	151674	41443	41443	15	15	46	46	7	7	217214	10	0	2	0	1 + 5 part	5204	99.93	1.001	3.44	1.9	0.31	11028 + 26 part	470319	7035669	146626	146626	41192	41192	15	15
OM05-10BH	67	62	46	44	35	26	3837179	3833778	3802138	3786314	3631282	3320943	67	313855	3837179	3825815	46.19	46.18	122641	122641	38945	38945	11	11	29	29	5	5	255874	8	0	1	0	0 + 3 part	4521	99.913	1.001	2.87	2.2	0.81	7363 + 22 part	313026	3825209	122594	122594	32784	38921	11	11
OM05-8AA	61	54	36	32	27	20	3429456	3424309	3382821	3352453	3246866	2990566	61	519563	3429456	3307897	41.06	41.29	168196	168196	38825	51385	6	6	23	20	18	13	739024	21	0	3	2	1 + 12 part	107055	99.79	1.002	7.52	7.65	2.84	6211 + 41 part	515628	3306354	147271	167431	24193	32219	7	6
TF01-22	14	13	9	8	8	8	2384490	2383755	2376784	2367929	2367929	2367929	14	835258	2384490	2385409	60.23	60.23	408998	408998	122749	122749	2	2	6	6	2	1	735	4	0	0	0	0 + 0 part	0	99.904	0.999	8.6	0.63	0.59	4033 + 4 part	835064	2381680	408998	408998	122749	122749	2	2
TF04-14	15	15	13	13	11	10	1917571	1917571	1914806	1914806	1885959	1860490	15	388667	1917571	1917607	60.47	60.46	200984	200984	86985	86985	4	4	9	9	0	0	0	2	0	2	0	0 + 0 part	0	99.898	1.001	3.65	3.65	0.37	3211 + 2 part	388366	1917195	200984	200984	86975	86975	4	4
[truncated: 2 more columns]
