# Supplementary material for: Comparison of the DNBSEQ platform and Illumina HiSeq 2000 for bacterial genome assembly
Source: Sci Rep. 2024 Jan 14;14:1292. doi: 10.1038/s41598-024-51725-0 (PMC10788345; doi:10.1038/s41598-024-51725-0)
Supplement: Supplementary file 5 — Supplementary Table 3. [file 41598_2024_51725_MOESM5_ESM.xlsx]

## Sheet: Reference genomes
Strain ID	Taxonomy (GTDB v214)	Reference genome (NCBI)
AM18-17	Bacteroides eggerthii	https://ftp.ncbi.nlm.nih.gov/genomes/all/GCF/016/894/205/GCF_016894205.1_ASM1689420v1/GCF_016894205.1_ASM1689420v1_genomic.fna.gz
AM27-4	Streptococcus gordonii	https://ftp.ncbi.nlm.nih.gov/genomes/all/GCF/901/544/385/GCF_901544385.1_42912_F01/GCF_901544385.1_42912_F01_genomic.fna.gz
AM33-14BH	Acidaminococcus intestini	https://ftp.ncbi.nlm.nih.gov/genomes/all/GCF/902/381/715/GCF_902381715.1_UHGG_MGYG-HGUT-01440/GCF_902381715.1_UHGG_MGYG-HGUT-01440_genomic.fna.gz
AM38-13	Bacteroides eggerthii	https://ftp.ncbi.nlm.nih.gov/genomes/all/GCF/016/894/205/GCF_016894205.1_ASM1689420v1/GCF_016894205.1_ASM1689420v1_genomic.fna.gz
AF04-17	Bacteroides ovatus	https://ftp.ncbi.nlm.nih.gov/genomes/all/GCF/001/314/995/GCF_001314995.1_ASM131499v1/GCF_001314995.1_ASM131499v1_genomic.fna.gz
AF13-35	Streptococcus pasteurianus	https://ftp.ncbi.nlm.nih.gov/genomes/all/GCF/004/843/545/GCF_004843545.1_ASM484354v1/GCF_004843545.1_ASM484354v1_genomic.fna.gz
AF14-49	Butyricimonas virosa	https://ftp.ncbi.nlm.nih.gov/genomes/all/GCF/016/889/065/GCF_016889065.1_ASM1688906v1/GCF_016889065.1_ASM1688906v1_genomic.fna.gz
AF15-3	Bifidobacterium adolescentis	https://ftp.ncbi.nlm.nih.gov/genomes/all/GCF/003/030/905/GCF_003030905.1_ASM303090v1/GCF_003030905.1_ASM303090v1_genomic.fna.gz
AM09-21	Bacteroides thetaiotaomicron	https://ftp.ncbi.nlm.nih.gov/genomes/all/GCF/014/131/755/GCF_014131755.1_ASM1413175v1/GCF_014131755.1_ASM1413175v1_genomic.fna.gz
AM16-14	Butyricimonas virosa	https://ftp.ncbi.nlm.nih.gov/genomes/all/GCF/016/889/065/GCF_016889065.1_ASM1688906v1/GCF_016889065.1_ASM1688906v1_genomic.fna.gz
AM16-2	Bifidobacterium longum	https://ftp.ncbi.nlm.nih.gov/genomes/all/GCF/004/936/435/GCF_004936435.1_ASM493643v1/GCF_004936435.1_ASM493643v1_genomic.fna.gz
AM17-27	Klebsiella pneumoniae	https://ftp.ncbi.nlm.nih.gov/genomes/all/GCF/000/240/185/GCF_000240185.1_ASM24018v2/GCF_000240185.1_ASM24018v2_genomic.fna.gz
AM17-37	Citrobacter portucalensis	https://ftp.ncbi.nlm.nih.gov/genomes/all/GCF/008/693/605/GCF_008693605.1_ASM869360v1/GCF_008693605.1_ASM869360v1_genomic.fna.gz
AM17-48	Bacteroides ovatus	https://ftp.ncbi.nlm.nih.gov/genomes/all/GCF/001/314/995/GCF_001314995.1_ASM131499v1/GCF_001314995.1_ASM131499v1_genomic.fna.gz
AM18-42	Bifidobacterium pseudocatenulatum	https://ftp.ncbi.nlm.nih.gov/genomes/all/GCF/003/952/825/GCF_003952825.1_ASM395282v1/GCF_003952825.1_ASM395282v1_genomic.fna.gz
AM21-20	Bifidobacterium longum	https://ftp.ncbi.nlm.nih.gov/genomes/all/GCF/004/936/435/GCF_004936435.1_ASM493643v1/GCF_004936435.1_ASM493643v1_genomic.fna.gz
AM23-15AC	Klebsiella quasipneumoniae	https://ftp.ncbi.nlm.nih.gov/genomes/all/GCF/016/415/705/GCF_016415705.1_ASM1641570v1/GCF_016415705.1_ASM1641570v1_genomic.fna.gz
AM25-30	Erysipelatoclostridium ramosum	https://ftp.ncbi.nlm.nih.gov/genomes/all/GCF/016/728/785/GCF_016728785.1_ASM1672878v1/GCF_016728785.1_ASM1672878v1_genomic.fna.gz
OM02-11LB	Klebsiella pneumoniae	https://ftp.ncbi.nlm.nih.gov/genomes/all/GCF/000/240/185/GCF_000240185.1_ASM24018v2/GCF_000240185.1_ASM24018v2_genomic.fna.gz
TF01-22	Bifidobacterium longum	https://ftp.ncbi.nlm.nih.gov/genomes/all/GCF/004/936/435/GCF_004936435.1_ASM493643v1/GCF_004936435.1_ASM493643v1_genomic.fna.gz
AF14-6AC	Odoribacter splanchnicus	https://ftp.ncbi.nlm.nih.gov/genomes/all/GCF/900/187/175/GCF_900187175.1_51342_A02/GCF_900187175.1_51342_A02_genomic.fna.gz
AM25-7	Streptococcus lutetiensis	https://ftp.ncbi.nlm.nih.gov/genomes/all/GCF/900/475/675/GCF_900475675.1_45473_D02/GCF_900475675.1_45473_D02_genomic.fna.gz
OF03-11	Odoribacter splanchnicus	https://ftp.ncbi.nlm.nih.gov/genomes/all/GCF/900/187/175/GCF_900187175.1_51342_A02/GCF_900187175.1_51342_A02_genomic.fna.gz
AF04-28	Bacteroides finegoldii	https://ftp.ncbi.nlm.nih.gov/genomes/all/GCF/008/571/395/GCF_008571395.1_ASM857139v1/GCF_008571395.1_ASM857139v1_genomic.fna.gz
AF11-25B	Bifidobacterium bifidum	https://ftp.ncbi.nlm.nih.gov/genomes/all/GCF/000/273/525/GCF_000273525.1_PB_Bifi_bifi_NCIMB_41171_V1/GCF_000273525.1_PB_Bifi_bifi_NCIMB_41171_V1_genomic.fna.gz
AF17-3	Parabacteroides goldsteinii	https://ftp.ncbi.nlm.nih.gov/genomes/all/GCF/902/375/575/GCF_902375575.1_MGYG-HGUT-01489/GCF_902375575.1_MGYG-HGUT-01489_genomic.fna.gz
AF24-6AC	Streptococcus salivarius	https://ftp.ncbi.nlm.nih.gov/genomes/all/GCF/902/858/935/GCF_902858935.1_Ssal_L25/GCF_902858935.1_Ssal_L25_genomic.fna.gz
AM14-42	Sellimonas intestinalis	https://ftp.ncbi.nlm.nih.gov/genomes/all/GCF/003/435/335/GCF_003435335.1_ASM343533v1/GCF_003435335.1_ASM343533v1_genomic.fna.gz
AM16-43	Alistipes onderdonkii	https://ftp.ncbi.nlm.nih.gov/genomes/all/GCF/002/159/215/GCF_002159215.1_ASM215921v1/GCF_002159215.1_ASM215921v1_genomic.fna.gz
AM16-9	Ruthenibacterium lactatiformans	https://ftp.ncbi.nlm.nih.gov/genomes/all/GCF/000/949/455/GCF_000949455.1_ASM94945v1/GCF_000949455.1_ASM94945v1_genomic.fna.gz
AM17-18	Enterobacter kobei	https://ftp.ncbi.nlm.nih.gov/genomes/all/GCF/014/902/535/GCF_014902535.1_ASM1490253v1/GCF_014902535.1_ASM1490253v1_genomic.fna.gz
AM18-12AC	Bifidobacterium bifidum	https://ftp.ncbi.nlm.nih.gov/genomes/all/GCF/000/273/525/GCF_000273525.1_PB_Bifi_bifi_NCIMB_41171_V1/GCF_000273525.1_PB_Bifi_bifi_NCIMB_41171_V1_genomic.fna.gz
AM23-21AC	Ruthenibacterium lactatiformans	https://ftp.ncbi.nlm.nih.gov/genomes/all/GCF/000/949/455/GCF_000949455.1_ASM94945v1/GCF_000949455.1_ASM94945v1_genomic.fna.gz
AM26-1LB	Anaerostipes hadrus	https://ftp.ncbi.nlm.nih.gov/genomes/all/GCF/008/416/325/GCF_008416325.1_ASM841632v1/GCF_008416325.1_ASM841632v1_genomic.fna.gz
AM26-2AC	Bacteroides salyersiae	https://ftp.ncbi.nlm.nih.gov/genomes/all/GCF/003/469/655/GCF_003469655.1_ASM346965v1/GCF_003469655.1_ASM346965v1_genomic.fna.gz
AM26-6LB	Bacteroides caccae	https://ftp.ncbi.nlm.nih.gov/genomes/all/GCF/008/572/305/GCF_008572305.1_ASM857230v1/GCF_008572305.1_ASM857230v1_genomic.fna.gz
AM37-9	Bacteroides xylanisolvens	https://ftp.ncbi.nlm.nih.gov/genomes/all/GCF/015/551/805/GCF_015551805.1_ASM1555180v1/GCF_015551805.1_ASM1555180v1_genomic.fna.gz
AM38-2BH	Sellimonas intestinalis	https://ftp.ncbi.nlm.nih.gov/genomes/all/GCF/003/435/335/GCF_003435335.1_ASM343533v1/GCF_003435335.1_ASM343533v1_genomic.fna.gz
AM40-15AC	Dorea formicigenerans	https://ftp.ncbi.nlm.nih.gov/genomes/all/GCF/000/169/235/GCF_000169235.1_ASM16923v1/GCF_000169235.1_ASM16923v1_genomic.fna.gz
OM02-29	Bacteroides faecis	https://ftp.ncbi.nlm.nih.gov/genomes/all/GCF/000/226/135/GCF_000226135.1_ASM22613v2/GCF_000226135.1_ASM22613v2_genomic.fna.gz
OM02-3	Eisenbergiella tayi	https://ftp.ncbi.nlm.nih.gov/genomes/all/GCF/001/717/125/GCF_001717125.1_ASM171712v1/GCF_001717125.1_ASM171712v1_genomic.fna.gz
OM02-37	Parabacteroides gordonii	https://ftp.ncbi.nlm.nih.gov/genomes/all/GCF/000/969/825/GCF_000969825.1_Para_gord_MS-1_V1/GCF_000969825.1_Para_gord_MS-1_V1_genomic.fna.gz
TF04-14	Bifidobacterium animalis	https://ftp.ncbi.nlm.nih.gov/genomes/all/GCF/004/154/555/GCF_004154555.1_ASM415455v1/GCF_004154555.1_ASM415455v1_genomic.fna.gz
AF16-14LB	Tractidigestivibacter sp000752675	NA
AM25-15	Streptococcus sp001813295	NA
AM22-9	NSJ-61 sp003433845	NA
OM04-5	Collinsella sp003439125	NA
AF17-2	Coprococcus sp900066115	NA
AF17-14	Alistipes_A indistinctus	https://ftp.ncbi.nlm.nih.gov/genomes/all/GCF/014/163/495/GCF_014163495.1_ASM1416349v1/GCF_014163495.1_ASM1416349v1_genomic.fna.gz
AM22-17	Fusobacterium_A varium	https://ftp.ncbi.nlm.nih.gov/genomes/all/GCF/003/019/655/GCF_003019655.1_ASM301965v1/GCF_003019655.1_ASM301965v1_genomic.fna.gz
AM17-19	Bacteroides fragilis_A	https://ftp.ncbi.nlm.nih.gov/genomes/all/GCF/001/286/525/GCF_001286525.1_BFBE1.1/GCF_001286525.1_BFBE1.1_genomic.fna.gz
AM17-31	Enterococcus_D casseliflavus	https://ftp.ncbi.nlm.nih.gov/genomes/all/GCF/000/157/355/GCF_000157355.2_ASM15735v2/GCF_000157355.2_ASM15735v2_genomic.fna.gz
OF04-10BH	Phocaeicola dorei	https://ftp.ncbi.nlm.nih.gov/genomes/all/GCF/902/387/545/GCF_902387545.1_UHGG_MGYG-HGUT-02478/GCF_902387545.1_UHGG_MGYG-HGUT-02478_genomic.fna.gz
AM22-15AC	Escherichia coli	https://ftp.ncbi.nlm.nih.gov/genomes/all/GCF/000/005/845/GCF_000005845.2_ASM584v2/GCF_000005845.2_ASM584v2_genomic.fna.gz
AF04-12	Phocaeicola vulgatus	https://ftp.ncbi.nlm.nih.gov/genomes/all/GCF/020/885/855/GCF_020885855.1_ASM2088585v1/GCF_020885855.1_ASM2088585v1_genomic.fna.gz
AF16-22LB	Limosilactobacillus fermentum	https://ftp.ncbi.nlm.nih.gov/genomes/all/GCF/022/819/245/GCF_022819245.1_ASM2281924v1/GCF_022819245.1_ASM2281924v1_genomic.fna.gz
AF18-27	Enterocloster lavalensis	https://ftp.ncbi.nlm.nih.gov/genomes/all/GCF/902/364/025/GCF_902364025.1_MGYG-HGUT-00172/GCF_902364025.1_MGYG-HGUT-00172_genomic.fna.gz
AF18-46	Bulleidia moorei	https://ftp.ncbi.nlm.nih.gov/genomes/all/GCF/000/425/005/GCF_000425005.1_ASM42500v1/GCF_000425005.1_ASM42500v1_genomic.fna.gz
AF29-4	Enterocloster citroniae	https://ftp.ncbi.nlm.nih.gov/genomes/all/GCF/900/115/855/GCF_900115855.1_IMG-taxon_2623620476_annotated_assembly/GCF_900115855.1_IMG-taxon_2623620476_annotated_assembly_genomic.fna.gz
AM17-44	Phocaeicola plebeius	https://ftp.ncbi.nlm.nih.gov/genomes/all/GCF/902/374/375/GCF_902374375.1_MGYG-HGUT-01364/GCF_902374375.1_MGYG-HGUT-01364_genomic.fna.gz
AM25-34	Phocaeicola massiliensis	https://ftp.ncbi.nlm.nih.gov/genomes/all/GCF/000/382/445/GCF_000382445.1_Bact_mass_DSM_17679_V1/GCF_000382445.1_Bact_mass_DSM_17679_V1_genomic.fna.gz
AF18-35LB	Clostridium_AQ innocuum	https://ftp.ncbi.nlm.nih.gov/genomes/all/GCF/012/317/185/GCF_012317185.1_ASM1231718v1/GCF_012317185.1_ASM1231718v1_genomic.fna.gz
AF18-52	Parabacteroides faecis	https://ftp.ncbi.nlm.nih.gov/genomes/all/GCF/014/199/665/GCF_014199665.1_ASM1419966v1/GCF_014199665.1_ASM1419966v1_genomic.fna.gz
AF26-7BH	Bacteroides intestinigallinarum	https://ftp.ncbi.nlm.nih.gov/genomes/all/GCF/024/793/055/GCF_024793055.1_ASM2479305v1/GCF_024793055.1_ASM2479305v1_genomic.fna.gz
AM09-9	Mediterraneibacter lactaris	https://ftp.ncbi.nlm.nih.gov/genomes/all/GCF/025/152/405/GCF_025152405.1_ASM2515240v1/GCF_025152405.1_ASM2515240v1_genomic.fna.gz
AM17-61	Enterobacter hormaechei_A	https://www.ncbi.nlm.nih.gov/datasets/genome/GCF_025266795.1/
AM18-55	Clostridium_Q fessum	https://ftp.ncbi.nlm.nih.gov/genomes/all/GCF/027/698/965/GCF_027698965.1_ASM2769896v1/GCF_027698965.1_ASM2769896v1_genomic.fna.gz
AM25-19	Ruminococcus_B gnavus	https://ftp.ncbi.nlm.nih.gov/genomes/all/GCF/009/831/375/GCF_009831375.1_ASM983137v1/GCF_009831375.1_ASM983137v1_genomic.fna.gz
AM25-1LB	Mediterraneibacter lactaris	https://ftp.ncbi.nlm.nih.gov/genomes/all/GCF/025/152/405/GCF_025152405.1_ASM2515240v1/GCF_025152405.1_ASM2515240v1_genomic.fna.gz
AM25-4LB	Faecalimonas umbilicata	https://ftp.ncbi.nlm.nih.gov/genomes/all/GCF/003/402/615/GCF_003402615.1_ASM340261v1/GCF_003402615.1_ASM340261v1_genomic.fna.gz
AM27-11LB	Mediterraneibacter faecis	https://ftp.ncbi.nlm.nih.gov/genomes/all/GCF/024/463/555/GCF_024463555.1_ASM2446355v1/GCF_024463555.1_ASM2446355v1_genomic.fna.gz
AM28-20	Streptococcus koreensis	https://ftp.ncbi.nlm.nih.gov/genomes/all/GCF/003/627/135/GCF_003627135.1_ASM362713v1/GCF_003627135.1_ASM362713v1_genomic.fna.gz
AM28-8LB	Longicatena caecimuris	https://ftp.ncbi.nlm.nih.gov/genomes/all/GCF/018/406/465/GCF_018406465.1_ASM1840646v1/GCF_018406465.1_ASM1840646v1_genomic.fna.gz
OM05-10AA	Bacteroides intestinigallinarum	https://ftp.ncbi.nlm.nih.gov/genomes/all/GCF/024/793/055/GCF_024793055.1_ASM2479305v1/GCF_024793055.1_ASM2479305v1_genomic.fna.gz
OM05-10BH	Sellimonas avistercoris	https://ftp.ncbi.nlm.nih.gov/genomes/all/GCA/019/112/695/GCA_019112695.1_ASM1911269v1/GCA_019112695.1_ASM1911269v1_genomic.fna.gz
OM05-8AA	Agathobacter rectalis	https://ftp.ncbi.nlm.nih.gov/genomes/all/GCF/009/680/175/GCF_009680175.1_ASM968017v1/GCF_009680175.1_ASM968017v1_genomic.fna.gz

## Sheet: Sequencing technologies
Strain ID	Sequencing technologies of reference genomes
AF04-17	PacBio; Illumina MiSeq
AM09-21	PacBio; Illumina MiSeq
AM17-48	PacBio; Illumina MiSeq
AM28-20	PacBio; Illumina HiSeq
AM18-17	Pacbio; Illumina
AM38-13	Pacbio; Illumina
AF14-49	Pacbio; Illumina
AM16-14	Pacbio; Illumina
AM17-37	Pacbio; Illumina
AM25-30	Pacbio; Illumina
AF11-25B	Illumina/PacBio
AM18-12AC	Illumina/PacBio
AM22-17	Illumina, MinION
AF16-22LB	Illumina NovaSeq; Oxford Nanopore
AM23-15AC	Illumina NextSeq, ONT MinION
AM16-43	Illumina NextSeq 500
AF04-28	Illumina NextSeq
AM26-1LB	Illumina NextSeq
AM26-6LB	Illumina NextSeq
AM27-11LB	Illumina NextSeq
OM05-8AA	Illumina NextSeq
AF17-14	Illumina MiSeq; PacBio Sequel
AM28-8LB	Illumina MiSeq; PacBio Sequel
AF04-12	Illumina Miseq; Nanopore MinION
OM02-3	Illumina MiSeq
TF04-14	Illumina MiSeq
AM17-61	Illumina HiSeq; PacBio
AF18-35LB	Illumina HiSeq; Oxford Nanopore MiniION
AM09-9	Illumina HiSeq; Oxford Nanopore
AM25-1LB	Illumina HiSeq; Oxford Nanopore
OM05-10BH	Illumina HiSeq X Ten
AF18-46	Illumina HiSeq 2000
AF13-35	Illumina HiSeq
AF15-3	Illumina HiSeq
AM16-2	Illumina HiSeq
AM21-20	Illumina HiSeq
TF01-22	Illumina HiSeq
AM14-42	Illumina Hiseq
AM26-2AC	Illumina Hiseq
AM37-9	Illumina HiSeq
AM38-2BH	Illumina Hiseq
OM02-29	Illumina GA IIx; 454 GS FLX Titanium
AM17-18	Illumina
OM02-37	Illumina
AM25-34	Illumina
AF18-52	Illumina
AM25-4LB	PacBio RSII
AM18-42	PacBio
AM25-19	PacBio
AF26-7BH	Oxford Nanopore GridION
OM05-10AA	Oxford Nanopore GridION
AM18-55	MGI
AM16-9	454
AM23-21AC	454
AM27-4	Not given
AM33-14BH	Not given
AM17-27	Not given
OM02-11LB	Not given
AF14-6AC	Not given
AM25-7	Not given
OF03-11	Not given
AF17-3	Not given
AF24-6AC	Not given
AM40-15AC	Not given
AM17-19	Not given
AM17-31	Not given
OF04-10BH	Not given
AM22-15AC	Not given
AF18-27	Not given
AF29-4	Not given
AM17-44	Not given
