# Supplementary material for: Comparison of the DNBSEQ platform and Illumina HiSeq 2000 for bacterial genome assembly
Source: Sci Rep. 2024 Jan 14;14:1292. doi: 10.1038/s41598-024-51725-0 (PMC10788345; doi:10.1038/s41598-024-51725-0)
Supplement: Supplementary file 6 — Supplementary Table 4. [file 41598_2024_51725_MOESM6_ESM.xlsx]

## Sheet: Percentage of collinear genes
Strain ID	Genome of BGISEQ-500 map to reference (%)	Genome of HiSeq 2000 map to reference (%)
AF13-35	82.2	82.39
TF01-22	83.29	83.4
AM38-13	75.72	75.74
AM18-12AC	88.8	88.69
AM14-42	91.74	91.96
AF17-14	85.51	85.15
AF15-3	79.8	80.1
AM18-42	86.41	86.6
AF16-22LB	78.25	78.12
AM26-6LB	75.88	75.64
AM38-2BH	97.05	97.45
AM25-15	81.39	81.04
AM16-2	84.86	84.79
AM16-43	81.28	81.51
AM09-21	80.04	80.11
AF14-49	71.35	71.27
AM23-21AC	71.05	70.39
AM40-15AC	71.95	72.07
AM17-18	86.15	85.99
AM17-37	88.81	88.6
AF29-4	84.4	84.37
AM26-2AC	97.51	97.84
OM02-29	77.74	77.26
AM25-34	69.51	69.59
AM26-1LB	74.5	75.46
AM22-15AC	71.83	71.78
AF04-17	72.73	72.59
AM16-14	77.73	77.51
TF04-14	90.25	90.22
AM37-9	65.96	66.31
AM17-31	82.37	82.64
AM16-9	68.45	68.04
AM17-44	66.65	66.21
AF18-27	98.41	98.58
OM02-37	89.22	89.38
AM25-7	88.24	88.63
AF18-46	69.46	69.69
OF04-10BH	78.01	78.11
OM02-3	83.97	83.85
OM02-11LB	85.21	85.19
AF24-6AC	86.32	86.68
OF03-11	80.89	81.07
AM22-17	82.3	85.18
AM17-19	62.83	62.8
AF04-12	75.48	74.83
AF14-6AC	80.79	81.02
AM23-15AC	86.79	80.19
AM17-48	72.63	72.61
AM33-14BH	86.22	86.77
AF17-3	79.54	79.98
AF04-28	66.49	67.23
AM25-30	80.12	80.71
AM21-20	87.11	87.06
AF11-25B	90.91	90.99
AM17-27	84.87	84.73
AM18-17	77.07	76.92
AM27-4	86.75	87.06
