# Supplementary material for: Comparison of the DNBSEQ platform and Illumina HiSeq 2000 for bacterial genome assembly
Source: Sci Rep. 2024 Jan 14;14:1292. doi: 10.1038/s41598-024-51725-0 (PMC10788345; doi:10.1038/s41598-024-51725-0)
Supplement: Supplementary file 7 — Supplementary Table 5. [file 41598_2024_51725_MOESM7_ESM.xlsx]

## Sheet: Prokka_BGISEQ-500
Strain ID	Total number	EC enzyme number	COG number	Gene number	CDS number	tRNA number	rRNA number	tmRNA number
AF04-12	4349	1103	979	1564	4265	78	3	1
AF04-17	5234	1259	1070	1777	5169	61	3	1
AF04-28	3984	1025	917	1456	3925	55	3	1
AF11-25B	1863	565	655	833	1807	53	2	1
AF13-35	2254	732	916	1225	2204	46	3	1
AF14-49	4323	947	908	1535	4263	54	5	1
AF14-6AC	4424	976	963	1513	4361	57	3	1
AF15-3	1822	589	721	904	1761	56	3	1
AF16-14LB	2106	742	805	1098	2054	48	3	0
AF16-22LB	2003	725	824	1138	1943	54	3	1
AF17-14	2438	770	721	1087	2393	41	3	1
AF17-2	2486	728	778	1149	2439	43	2	1
AF17-3	5539	1251	1129	1800	5459	72	5	1
AF18-27	5766	1689	1968	2845	5689	69	3	1
AF18-35LB	4800	1261	1469	2034	4743	49	3	1
AF18-46	1963	607	664	949	1916	43	3	1
AF18-52	5022	1238	1119	1798	4946	67	5	1
AF24-6AC	2049	690	813	1083	1995	49	3	1
AF26-7BH	5109	1268	1073	1771	5036	65	6	2
AF29-4	5945	1688	2020	2840	5877	61	3	1
AM09-21	5187	1200	1044	1726	5118	63	3	2
AM09-9	2715	763	821	1184	2648	60	3	1
AM14-42	3050	972	1054	1532	2994	53	2	1
AM16-14	4062	922	892	1490	4003	52	6	1
AM16-2	1935	614	718	946	1874	58	2	1
AM16-43	2820	753	717	1106	2769	47	3	1
AM16-9	3869	970	1069	1545	3813	50	3	1
AM17-18	4715	1623	2665	3312	4628	81	5	1
AM17-19	4584	1160	1037	1676	4518	62	3	1
AM17-27	5077	1833	2931	3662	4998	71	7	1
AM17-31	3424	1087	1405	1827	3369	51	3	1
AM17-37	4519	1639	2789	3374	4430	82	6	1
AM17-44	3067	870	836	1262	2965	95	4	1
AM17-48	5440	1262	1087	1793	5370	65	4	1
AM17-61	4357	1576	2610	3213	4286	66	4	1
AM18-12AC	1843	565	652	834	1787	53	2	1
AM18-17	3401	982	897	1373	3339	58	3	0
AM18-42	1834	612	742	953	1774	54	4	1
AM18-55	2708	832	910	1308	2659	46	2	1
AM21-20	1945	621	730	957	1885	57	2	1
AM22-15AC	4696	1598	2816	3385	4600	89	5	1
AM22-17	3051	991	1174	1624	2993	49	4	1
AM22-9	4314	1102	1245	1784	4258	48	3	1
AM23-15AC	5120	1829	2920	3641	5040	74	5	1
AM23-21AC	4071	1032	1142	1647	4018	48	3	1
AM25-15	2007	657	794	1070	1957	46	3	1
AM25-19	2833	903	997	1439	2774	54	3	1
AM25-1LB	2744	764	822	1180	2684	52	5	1
AM25-30	3687	1036	1151	1629	3637	45	3	1
AM25-34	3670	950	878	1383	3599	65	3	1
AM25-4LB	2747	828	933	1356	2699	44	3	1
AM25-7	1970	660	817	1082	1923	42	3	1
AM26-1LB	2867	950	1082	1478	2807	53	3	1
AM26-2AC	4399	1139	999	1603	4327	65	3	1
AM26-6LB	3702	1081	951	1509	3633	64	3	1
AM27-11LB	2883	921	1018	1465	2819	60	2	1
AM27-4	2117	699	836	1136	2067	45	3	1
AM28-20	1965	690	819	1113	1922	38	3	1
AM28-8LB	3032	844	918	1337	2983	43	3	1
AM33-14BH	2087	751	848	1154	2029	52	3	1
AM37-9	5134	1147	1021	1660	5052	75	6	1
AM38-13	3439	966	878	1361	3379	56	3	0
AM38-2BH	3143	971	1051	1537	3090	50	2	1
AM40-15AC	2972	919	982	1424	2910	57	4	1
OF03-11	4022	973	956	1489	3960	56	4	1
OF04-10BH	4650	1156	1023	1638	4572	70	4	2
OM02-11LB	4977	1828	2922	3644	4885	84	5	1
OM02-29	5095	1170	1030	1693	5022	67	3	1
OM02-3	6136	1579	1898	2848	6072	53	3	1
OM02-37	5020	1234	1120	1777	4947	66	3	1
OM04-5	1946	696	746	1042	1880	60	6	0
OM05-10AA	5540	1282	1092	1831	5475	61	3	1
OM05-10BH	3715	1048	1063	1612	3654	58	2	1
OM05-8AA	3286	844	896	1355	3231	49	2	1
TF01-22	2024	639	738	974	1962	58	2	1
TF04-14	1608	576	662	845	1550	53	3	1

## Sheet: Prokka_HiSeq 2000
Strain ID	Total number	EC enzyme number	COG number	Gene number	CDS number	tRNA number	rRNA number	tmRNA number
AF04-12	4349	1103	979	1564	4265	78	3	1
AF04-17	5234	1259	1070	1777	5169	61	3	1
AF04-28	4103	1025	925	1467	4031	67	4	1
AF11-25B	1863	565	655	833	1807	53	2	1
AF13-35	2254	732	916	1225	2204	46	3	1
AF14-49	4323	947	908	1535	4263	54	5	1
AF14-6AC	4424	976	963	1513	4361	57	3	1
AF15-3	1822	589	721	904	1761	56	3	1
AF16-14LB	2106	742	805	1098	2054	48	3	0
AF16-22LB	2003	725	824	1138	1943	54	3	1
AF17-14	2438	770	721	1087	2393	41	3	1
AF17-2	2486	728	778	1149	2439	43	2	1
AF17-3	5539	1251	1129	1800	5459	72	5	1
AF18-27	5766	1689	1968	2845	5689	69	3	1
AF18-35LB	4800	1261	1469	2034	4743	49	3	1
AF18-46	1963	607	664	949	1916	43	3	1
AF18-52	5022	1238	1119	1798	4946	67	5	1
AF24-6AC	2049	690	813	1083	1995	49	3	1
AF26-7BH	5109	1268	1073	1771	5036	65	6	2
AF29-4	5945	1688	2020	2840	5877	61	3	1
AM09-21	5187	1200	1044	1726	5118	63	3	2
AM09-9	2715	763	821	1184	2648	60	3	1
AM14-42	3050	972	1054	1532	2994	53	2	1
AM16-14	4062	922	892	1490	4003	52	6	1
AM16-2	1935	614	718	946	1874	58	2	1
AM16-43	2820	753	717	1106	2769	47	3	1
AM16-9	3869	970	1069	1545	3813	50	3	1
AM17-18	4715	1623	2665	3312	4628	81	5	1
AM17-19	4584	1160	1037	1676	4518	62	3	1
AM17-27	5077	1833	2931	3662	4998	71	7	1
AM17-31	3424	1087	1405	1827	3369	51	3	1
AM17-37	4519	1639	2789	3374	4430	82	6	1
AM17-44	3067	870	836	1262	2965	95	4	1
AM17-48	5440	1262	1087	1793	5370	65	4	1
AM17-61	4357	1576	2610	3213	4286	66	4	1
AM18-12AC	1843	565	652	834	1787	53	2	1
AM18-17	3401	982	897	1373	3339	58	3	0
AM18-42	1834	612	742	953	1774	54	4	1
AM18-55	2708	832	910	1308	2659	46	2	1
AM21-20	1945	621	730	957	1885	57	2	1
AM22-15AC	4696	1598	2816	3385	4600	89	5	1
AM22-17	3051	991	1174	1624	2993	49	4	1
AM22-9	4314	1102	1245	1784	4258	48	3	1
AM23-15AC	5068	1764	2836	3535	5002	61	4	1
AM23-21AC	4071	1032	1142	1647	4018	48	3	1
AM25-15	2007	657	794	1070	1957	46	3	1
AM25-19	2833	903	997	1439	2774	54	3	1
AM25-1LB	2744	764	822	1180	2684	52	5	1
AM25-30	3687	1036	1151	1629	3637	45	3	1
AM25-34	3670	950	878	1383	3599	65	3	1
AM25-4LB	2747	828	933	1356	2699	44	3	1
AM25-7	1970	660	817	1082	1923	42	3	1
AM26-1LB	2867	950	1082	1478	2807	53	3	1
AM26-2AC	4399	1139	999	1603	4327	65	3	1
AM26-6LB	3702	1081	951	1509	3633	64	3	1
AM27-11LB	2883	921	1018	1465	2819	60	2	1
AM27-4	2117	699	836	1136	2067	45	3	1
AM28-20	1965	690	819	1113	1922	38	3	1
AM28-8LB	3032	844	918	1337	2983	43	3	1
AM33-14BH	2087	751	848	1154	2029	52	3	1
AM37-9	5134	1147	1021	1660	5052	75	6	1
AM38-13	3439	966	878	1361	3379	56	3	0
AM38-2BH	3143	971	1051	1537	3090	50	2	1
AM40-15AC	2972	919	982	1424	2910	57	4	1
OF03-11	4022	973	956	1489	3960	56	4	1
OF04-10BH	4650	1156	1023	1638	4572	70	4	2
OM02-11LB	4977	1828	2922	3644	4885	84	5	1
OM02-29	5095	1170	1030	1693	5022	67	3	1
OM02-3	6136	1579	1898	2848	6072	53	3	1
OM02-37	5020	1234	1120	1777	4947	66	3	1
OM04-5	1946	696	746	1042	1880	60	6	0
OM05-10AA	5540	1282	1092	1831	5475	61	3	1
OM05-10BH	3715	1048	1063	1612	3654	58	2	1
OM05-8AA	3286	844	896	1355	3231	49	2	1
TF01-22	2024	639	738	974	1962	58	2	1
TF04-14	1608	576	662	845	1550	53	3	1

## Sheet: Prokka BGISEQ -  Prokka HiSeq
Strain ID	Total number	EC enzyme number	COG number	Gene number	CDS number	tRNA number	rRNA number	tmRNA number
AM23-15AC	52	65	84	106	38	13	1	0
AF04-28	-119	0	-8	-11	-106	-12	-1	0
AF04-12	0	0	0	0	0	0	0	0
AF04-17	0	0	0	0	0	0	0	0
AF11-25B	0	0	0	0	0	0	0	0
AF13-35	0	0	0	0	0	0	0	0
AF14-49	0	0	0	0	0	0	0	0
AF14-6AC	0	0	0	0	0	0	0	0
AF15-3	0	0	0	0	0	0	0	0
AF16-14LB	0	0	0	0	0	0	0	0
AF16-22LB	0	0	0	0	0	0	0	0
AF17-14	0	0	0	0	0	0	0	0
AF17-2	0	0	0	0	0	0	0	0
AF17-3	0	0	0	0	0	0	0	0
AF18-27	0	0	0	0	0	0	0	0
AF18-35LB	0	0	0	0	0	0	0	0
AF18-46	0	0	0	0	0	0	0	0
AF18-52	0	0	0	0	0	0	0	0
AF24-6AC	0	0	0	0	0	0	0	0
AF26-7BH	0	0	0	0	0	0	0	0
AF29-4	0	0	0	0	0	0	0	0
AM09-21	0	0	0	0	0	0	0	0
AM09-9	0	0	0	0	0	0	0	0
AM14-42	0	0	0	0	0	0	0	0
AM16-14	0	0	0	0	0	0	0	0
AM16-2	0	0	0	0	0	0	0	0
AM16-43	0	0	0	0	0	0	0	0
AM16-9	0	0	0	0	0	0	0	0
AM17-18	0	0	0	0	0	0	0	0
AM17-19	0	0	0	0	0	0	0	0
AM17-27	0	0	0	0	0	0	0	0
AM17-31	0	0	0	0	0	0	0	0
AM17-37	0	0	0	0	0	0	0	0
AM17-44	0	0	0	0	0	0	0	0
AM17-48	0	0	0	0	0	0	0	0
AM17-61	0	0	0	0	0	0	0	0
AM18-12AC	0	0	0	0	0	0	0	0
AM18-17	0	0	0	0	0	0	0	0
AM18-42	0	0	0	0	0	0	0	0
AM18-55	0	0	0	0	0	0	0	0
AM21-20	0	0	0	0	0	0	0	0
AM22-15AC	0	0	0	0	0	0	0	0
AM22-17	0	0	0	0	0	0	0	0
AM22-9	0	0	0	0	0	0	0	0
AM23-21AC	0	0	0	0	0	0	0	0
AM25-15	0	0	0	0	0	0	0	0
AM25-19	0	0	0	0	0	0	0	0
AM25-1LB	0	0	0	0	0	0	0	0
AM25-30	0	0	0	0	0	0	0	0
AM25-34	0	0	0	0	0	0	0	0
AM25-4LB	0	0	0	0	0	0	0	0
AM25-7	0	0	0	0	0	0	0	0
AM26-1LB	0	0	0	0	0	0	0	0
AM26-2AC	0	0	0	0	0	0	0	0
AM26-6LB	0	0	0	0	0	0	0	0
AM27-11LB	0	0	0	0	0	0	0	0
AM27-4	0	0	0	0	0	0	0	0
AM28-20	0	0	0	0	0	0	0	0
AM28-8LB	0	0	0	0	0	0	0	0
AM33-14BH	0	0	0	0	0	0	0	0
AM37-9	0	0	0	0	0	0	0	0
AM38-13	0	0	0	0	0	0	0	0
AM38-2BH	0	0	0	0	0	0	0	0
AM40-15AC	0	0	0	0	0	0	0	0
OF03-11	0	0	0	0	0	0	0	0
OF04-10BH	0	0	0	0	0	0	0	0
OM02-11LB	0	0	0	0	0	0	0	0
OM02-29	0	0	0	0	0	0	0	0
OM02-3	0	0	0	0	0	0	0	0
OM02-37	0	0	0	0	0	0	0	0
OM04-5	0	0	0	0	0	0	0	0
OM05-10AA	0	0	0	0	0	0	0	0
OM05-10BH	0	0	0	0	0	0	0	0
OM05-8AA	0	0	0	0	0	0	0	0
TF01-22	0	0	0	0	0	0	0	0
TF04-14	0	0	0	0	0	0	0	0
