# Supplementary material for: Comparison of the DNBSEQ platform and Illumina HiSeq 2000 for bacterial genome assembly
Source: Sci Rep. 2024 Jan 14;14:1292. doi: 10.1038/s41598-024-51725-0 (PMC10788345; doi:10.1038/s41598-024-51725-0)
Supplement: Supplementary file 8 — Supplementary Table 6. [file 41598_2024_51725_MOESM8_ESM.xlsx]

## Sheet: BUSCO_BGISEQ-500
Strain_ID	Complete BUSCOs	Complete and single-copy BUSCOs	Complete and duplicated BUSCOs	Fragmented BUSCOs	Missing BUSCOs
AF04-12	124	121	3	0	0
AF04-17	122	118	4	2	0
AF04-28	121	118	3	3	0
AF11-25B	119	119	0	0	5
AF13-35	123	123	0	1	0
AF14-49	122	121	1	1	1
AF14-6AC	120	117	3	2	2
AF15-3	120	120	0	0	4
AF16-14LB	112	112	0	5	7
AF16-22LB	123	121	2	1	0
AF17-14	119	118	1	3	2
AF17-2	123	121	2	1	0
AF17-3	123	122	1	1	0
AF18-27	121	119	2	2	1
AF18-35LB	119	115	4	2	3
AF18-46	116	116	0	3	5
AF18-52	123	121	2	1	0
AF24-6AC	123	123	0	1	0
AF26-7BH	122	118	4	2	0
AF29-4	122	120	2	2	0
AM09-21	122	118	4	2	0
AM09-9	123	123	0	1	0
AM14-42	122	121	1	2	0
AM16-14	123	121	2	1	0
AM16-2	117	117	0	1	6
AM16-43	117	117	0	1	6
AM16-9	122	121	1	1	1
AM17-18	123	123	0	0	1
AM17-19	120	117	3	4	0
AM17-27	122	121	1	0	2
AM17-31	122	122	0	2	0
AM17-37	123	123	0	0	1
AM17-44	122	119	3	2	0
AM17-48	122	118	4	2	0
AM17-61	122	122	0	0	2
AM18-12AC	119	119	0	0	5
AM18-17	121	118	3	3	0
AM18-42	119	119	0	0	5
AM18-55	121	121	0	2	1
AM21-20	117	117	0	1	6
AM22-15AC	124	124	0	0	0
AM22-17	120	118	2	1	3
AM22-9	121	110	11	1	2
AM23-15AC	122	122	0	0	2
AM23-21AC	122	121	1	1	1
AM25-15	122	122	0	2	0
AM25-19	123	123	0	1	0
AM25-1LB	122	121	1	1	1
AM25-30	122	120	2	1	1
AM25-34	123	121	2	1	0
AM25-4LB	122	122	0	2	0
AM25-7	122	122	0	2	0
AM26-1LB	123	118	5	1	0
AM26-2AC	123	120	3	1	0
AM26-6LB	121	118	3	3	0
AM27-11LB	123	123	0	1	0
AM27-4	123	122	1	1	0
AM28-20	123	123	0	1	0
AM28-8LB	122	120	2	0	2
AM33-14BH	120	119	1	2	2
AM37-9	122	118	4	2	0
AM38-13	121	118	3	3	0
AM38-2BH	122	121	1	2	0
AM40-15AC	122	122	0	2	0
OF03-11	120	117	3	2	2
OF04-10BH	124	120	4	0	0
OM02-11LB	122	122	0	0	2
OM02-29	122	119	3	2	0
OM02-3	122	119	3	2	0
OM02-37	123	121	2	1	0
OM04-5	115	113	2	3	6
OM05-10AA	122	119	3	2	0
OM05-10BH	122	121	1	1	1
OM05-8AA	122	118	4	2	0
TF01-22	117	117	0	1	6
TF04-14	119	119	0	0	5

## Sheet: BUSCO_HiSeq 2000
Strain_ID	Complete BUSCOs	Complete and single-copy BUSCOs	Complete and duplicated BUSCOs	Fragmented BUSCOs	Missing BUSCOs
AF04-12	123	120	3	1	0
AF04-17	122	118	4	2	0
AF04-28	121	118	3	3	0
AF11-25B	119	119	0	0	5
AF13-35	123	123	0	1	0
AF14-49	122	121	1	1	1
AF14-6AC	120	117	3	2	2
AF15-3	120	120	0	0	4
AF16-14LB	112	112	0	5	7
AF16-22LB	123	121	2	1	0
AF17-14	119	118	1	3	2
AF17-2	123	121	2	1	0
AF17-3	123	122	1	1	0
AF18-27	121	119	2	2	1
AF18-35LB	119	115	4	2	3
AF18-46	116	116	0	3	5
AF18-52	123	121	2	1	0
AF24-6AC	123	123	0	1	0
AF26-7BH	122	118	4	2	0
AF29-4	122	120	2	2	0
AM09-21	122	118	4	2	0
AM09-9	123	123	0	1	0
AM14-42	122	121	1	2	0
AM16-14	122	120	2	1	1
AM16-2	117	117	0	1	6
AM16-43	117	117	0	1	6
AM16-9	122	121	1	1	1
AM17-18	123	123	0	0	1
AM17-19	120	117	3	4	0
AM17-27	122	121	1	0	2
AM17-31	122	122	0	2	0
AM17-37	123	123	0	0	1
AM17-44	123	120	3	1	0
AM17-48	122	118	4	2	0
AM17-61	122	122	0	0	2
AM18-12AC	119	119	0	0	5
AM18-17	121	118	3	3	0
AM18-42	119	119	0	0	5
AM18-55	121	121	0	2	1
AM21-20	117	117	0	1	6
AM22-15AC	124	124	0	0	0
AM22-17	120	117	3	1	3
AM22-9	121	110	11	1	2
AM23-15AC	122	122	0	0	2
AM23-21AC	122	121	1	1	1
AM25-15	122	122	0	2	0
AM25-19	123	123	0	1	0
AM25-1LB	123	122	1	1	0
AM25-30	122	120	2	1	1
AM25-34	123	121	2	1	0
AM25-4LB	122	122	0	2	0
AM25-7	122	122	0	2	0
AM26-1LB	123	118	5	1	0
AM26-2AC	123	120	3	1	0
AM26-6LB	121	118	3	3	0
AM27-11LB	123	123	0	1	0
AM27-4	123	122	1	1	0
AM28-20	123	123	0	1	0
AM28-8LB	122	120	2	0	2
AM33-14BH	120	119	1	2	2
AM37-9	122	118	4	2	0
AM38-13	121	118	3	3	0
AM38-2BH	122	121	1	2	0
AM40-15AC	122	122	0	2	0
OF03-11	120	117	3	2	2
OF04-10BH	124	120	4	0	0
OM02-11LB	122	122	0	0	2
OM02-29	122	119	3	2	0
OM02-3	122	119	3	2	0
OM02-37	123	121	2	1	0
OM04-5	115	113	2	3	6
OM05-10AA	122	119	3	2	0
OM05-10BH	123	122	1	1	0
OM05-8AA	122	118	4	2	0
TF01-22	117	117	0	1	6
TF04-14	119	119	0	0	5
