# Supplementary material for: Comparison of the DNBSEQ platform and Illumina HiSeq 2000 for bacterial genome assembly
Source: Sci Rep. 2024 Jan 14;14:1292. doi: 10.1038/s41598-024-51725-0 (PMC10788345; doi:10.1038/s41598-024-51725-0)
Supplement: Supplementary file 9 — Supplementary Table 7. [file 41598_2024_51725_MOESM9_ESM.xlsx]

## Sheet: Relative abundance
Samples	AM33-14BH_BGI	OM05-8AA_BGI	AF17-14_BGI	AM16-43_BGI	AM26-1LB_BGI	AF04-17_BGI	AF04-28_BGI	AF26-7BH_BGI	AM09-21_BGI	AM17-19_BGI	AM17-48_BGI	AM18-17_BGI	AM26-2AC_BGI	AM26-6LB_BGI	AM37-9_BGI	AM38-13_BGI	OM02-29_BGI	OM05-10AA_BGI	AF11-25B_BGI	AF15-3_BGI	AM16-2_BGI	AM18-12AC_BGI	AM18-42_BGI	AM21-20_BGI	TF01-22_BGI	TF04-14_BGI	AF18-46_BGI	AF14-49_BGI	AM16-14_BGI	AM17-37_BGI	AF18-35LB_BGI	AM18-55_BGI	OM04-5_BGI	AF17-2_BGI	AM40-15AC_BGI	OM02-3_BGI	AM17-18_BGI	AM17-61_BGI	AF18-27_BGI	AF29-4_BGI	AM17-31_BGI	AM25-30_BGI	AM22-15AC_BGI	AM25-4LB_BGI	AM22-17_BGI	AM17-27_BGI	AM23-15AC_BGI	OM02-11LB_BGI	AF16-22LB_BGI
X104201702454	3.32483e-05	0.0131023	0.00038476	0.00273633	0.000610871	0.00896861	0.0372946	0.00294761	0.00164097	0.00465238	0.0109137	0.00412916	0.00170174	0.00371613	0.0134525	0.00513423	0.00134883	0.0019211	7.41049e-05	2.92591e-05	8.62171e-06	7.39923e-06	0.000454297	2.7908e-05	2.23425e-05	1.99297e-05	1.5651e-05	0.00071758	0.00276649	8.41743e-05	0.000582593	0.00214238	0.000174204	0.000433611	0.00136207	0.00102222	0.00013272	4.78376e-05	0.000299653	0.000799921	1.39138e-05	5.19555e-05	0.00691683	5.85022e-05	3.17523e-05	0.000591038	0.000304752	0.000516466	3.2251e-05
X104201702456	9.66602e-06	0.00358651	0.000198123	0.000243333	8.15409e-05	0.0182758	0.00212466	0.00373458	0.0340256	0.00378513	0.012852	0.0012234	0.00110075	0.0677004	0.0116882	0.00664292	0.00250645	0.00515606	1.4149e-05	2.81629e-05	0	0	2.38273e-05	1.16557e-05	8.74486e-06	5.29359e-06	8.45009e-06	0.000497855	0.000209373	5.33903e-05	0.00026592	0.000732149	0.000251697	0.000268978	0.000624988	0.000147226	8.26463e-05	4.91162e-05	0.000398935	0.000549821	3.34073e-06	0.000114543	0.0071727	0.000192399	0.0004622	0.00011426	7.23785e-05	0.000119652	2.45397e-05
X104201702457	3.91723e-05	0.00075496	4.04688e-05	3.498e-05	0.0010981	0.0706316	0.0027562	0.0129363	0.0503978	0.0135506	0.0793181	0.000773826	0.00116432	0.00281958	0.0194702	0.0331593	0.00479003	0.0153861	7.16079e-06	2.93217e-06	0	2.42328e-06	6.74883e-06	0	0	4.64058e-06	8.91767e-06	0.000185005	0.000162008	0.000102468	9.74643e-05	0.000223402	1.14742e-05	0.000114379	0.000305479	6.2145e-05	0.000227485	9.41444e-05	7.16321e-05	0.000440903	1.07715e-05	4.31586e-05	0.0181361	0.00032621	0.000469329	0.000350115	0.000345535	0.000242037	8.85708e-06
X104201702458	4.30486e-05	0.00117064	0.000263006	0.00217575	0.000132181	0.025474	0.00644111	0.00517912	0.0284097	0.00128866	0.0203149	0.00739606	0.00293403	0.0393725	0.0113237	0.00676515	0.0028148	0.00388281	1.97885e-05	8.85834e-06	1.12437e-05	4.66995e-06	2.08524e-05	1.81646e-05	5.44267e-06	1.11205e-05	1.27668e-05	0.0019833	0.00229998	1.81086e-05	0.00048414	0.00236533	0.000335687	0.000191669	0.000632078	0.00049413	0.00014301	3.4683e-05	0.000306066	0.000866751	1.0247e-05	4.3127e-05	0.000461048	8.64108e-05	0.000144791	0.000110063	0.000136392	0.000110097	2.24538e-05
X104201702459	0.000182228	0.00266426	0.000185372	0.00105932	0.000207583	0.0017716	0.000489158	0.00117144	0.000632693	0.0028336	0.00263494	0.000728236	0.00103941	0.000718306	0.00115599	0.00267796	0.00204142	0.000385154	7.92372e-05	0.000311499	4.5333e-05	3.61518e-05	3.10544e-05	3.51088e-05	3.81496e-05	1.04592e-05	4.28357e-05	0.000358418	0.000529115	1.52481e-05	0.000369392	0.00137585	0.000229853	0.000291565	0.000751608	0.000253621	1.26333e-05	1.80245e-05	0.000140788	0.000449745	3.62106e-05	7.96632e-05	0.000371683	5.87154e-05	3.52116e-05	0.000177277	3.09663e-05	0.000184461	3.6475e-05
X104201702460	7.83262e-05	0.00232296	0.000114355	0.0105523	0.000225638	0.00490223	0.0057567	0.00165122	0.0339896	0.021693	0.00441515	0.00601697	0.0090665	0.0326307	0.0148381	0.00364947	0.0019173	0.00184131	4.10386e-05	2.99337e-05	7.36621e-06	3.07234e-06	3.99404e-05	2.24935e-05	2.5171e-05	1.20796e-05	1.21166e-05	0.00190763	0.00384298	4.11003e-05	0.000291058	0.00254862	0.0001941	0.000304248	0.00134899	0.000190189	0.000176727	6.83565e-05	0.00062387	0.00079908	1.12036e-05	0.00010541	0.00624007	8.55567e-05	0.000116613	0.00282896	0.000254202	0.00268927	2.12843e-05
X104201702461	2.45532e-06	0.000212198	4.72753e-05	0.000259099	0.000169472	0.00241746	0.000345049	0.000588541	0.00122088	6.47538e-05	0.00229934	0.000483115	0.00214277	0.00169209	0.00744321	0.00103247	0.000194303	0.000471061	3.73153e-06	0	0	0	1.91432e-06	0	0	6.38105e-07	8.46183e-07	3.36531e-05	2.58571e-05	5.68746e-07	3.83834e-05	6.31308e-05	3.39861e-06	2.9339e-05	0.000107216	0.000142741	5.27131e-07	4.71643e-07	4.90509e-05	0.000123265	2.88535e-06	1.22627e-05	0.000110365	1.45516e-05	6.10362e-07	0	1.55365e-06	0	8.60055e-07
X104201702462	8.52388e-05	0.00577432	0.000304121	0.00291846	0.000115619	0.0193268	0.00276468	0.00218359	0.00623627	0.00194483	0.0091464	0.00789111	0.0046355	0.00899027	0.00887791	0.0119173	0.00219413	0.00296035	4.4447e-05	0.000519539	2.27572e-06	4.57158e-06	4.20303e-05	1.18317e-05	1.2879e-05	7.65286e-06	1.39765e-05	0.00188827	0.00509331	6.63383e-05	0.00045162	0.00202784	0.000317372	0.000654461	0.00114013	0.000408532	9.87119e-05	7.38804e-05	0.000233	0.000968863	9.0626e-06	8.3235e-05	0.00103585	0.000108379	1.31307e-05	0.000264396	0.000391051	0.000294615	9.26399e-06
X104201702463	5.50117e-05	0.00247093	0.000147066	0.00146245	0.000726042	0.00746026	0.00368438	0.00128064	0.0169142	0.00118155	0.0118823	0.0150134	0.00639353	0.00689266	0.0102492	0.0177991	0.0238913	0.00746129	1.46179e-05	7.84924e-06	4.27729e-05	2.74765e-06	5.99793e-05	2.95289e-05	3.453e-05	1.09487e-05	1.09487e-05	0.000786801	0.000647265	6.07332e-06	0.000381471	0.00168074	0.00012207	0.000256772	0.00138027	0.00018813	6.06494e-05	2.29948e-05	0.00017069	0.0006396	7.36338e-06	4.5663e-05	6.34808e-05	8.27898e-05	4.47164e-05	0.000381304	3.64734e-05	0.000289015	1.43582e-05
X104201702464	7.93273e-05	0.00242123	0.000311702	0.00271255	0.000825909	0.00440661	0.00195646	0.000878378	0.00218604	0.00116345	0.00357348	0.00350033	0.00297569	0.0124686	0.00528522	0.00945529	0.00535357	0.00116405	0.000100804	0.000281304	8.72384e-05	1.19515e-05	0.000784145	8.0413e-05	0.000116334	2.25625e-05	5.45275e-05	0.00355662	0.00468068	3.10871e-05	0.00042914	0.00249272	0.000265199	0.00039354	0.00112006	0.000359489	7.3767e-05	3.42402e-05	0.000274129	0.00128615	3.26448e-05	4.7164e-05	0.00773011	8.28297e-05	1.80972e-05	0.00048868	7.66935e-05	0.000426317	2.61309e-05
X107201700002	6.36191e-05	0.00491078	0.000278859	0.000837429	0.000372188	0.0202382	0.00384591	0.00209002	0.00391816	0.00205293	0.00992733	0.00155159	0.00274875	0.0043312	0.00436393	0.00389595	0.0085233	0.00378091	4.46118e-05	7.47375e-06	1.8223e-05	4.10595e-06	8.7978e-05	1.65622e-05	4.11056e-05	8.67324e-06	1.50167e-05	0.0011128	0.0033914	8.42642e-05	0.0010114	0.00227255	0.000209726	0.0101621	0.00237642	0.00137988	4.14286e-05	3.66767e-05	0.000407319	0.00105511	1.07723e-05	5.28237e-05	0.00252334	0.000223705	1.31021e-05	0.000132451	5.68374e-05	0.000111576	8.65017e-06
X107201700007	9.21186e-05	0.00222448	2.62789e-05	4.47977e-05	0.00106956	0.0226886	0.00586884	0.00793494	0.0742607	0.142931	0.0253617	0.000651571	0.00156068	0.00245747	0.140677	0.00352386	0.00568703	0.00454336	1.96249e-05	8.68473e-06	2.88627e-05	3.65536e-06	3.01416e-05	4.08485e-05	7.44467e-05	1.53128e-05	5.73538e-05	0.000236899	4.421e-05	3.82906e-05	0.000504103	0.00165115	0.00010051	0.000793983	0.00272841	0.000299904	5.17887e-05	2.90182e-05	0.00142842	0.00134868	9.85134e-06	0.000179951	0.00874372	0.00140281	0.00104039	6.92705e-05	5.76649e-05	6.97285e-05	2.748e-05
X107201700010	7.16394e-05	0.000167796	7.12497e-05	0.000245671	2.76838e-05	0.0104173	0.00318409	0.020663	0.0576753	0.0824809	0.0157155	0.00222394	0.0116124	0.0017387	0.0190313	0.0105737	0.00470013	0.00355934	2.9462e-05	1.17532e-05	2.59422e-06	2.1314e-06	1.90243e-05	2.75255e-06	8.1724e-06	1.08275e-05	1.52243e-05	0.000125448	0.00112037	0.000130296	0.000383068	0.000272003	0.000456607	5.27126e-05	0.000449275	0.000102892	0.000115778	0.000144838	0.000121088	0.00126608	1.80012e-05	0.000174458	0.0167328	0.000110553	0.0129497	0.000371107	0.000174872	0.000317688	9.63393e-06
X107201700012	0.000116764	0.0111384	0.00132371	0.00860091	0.000590756	0.000986615	0.00235939	0.00137602	0.00297303	0.00659481	0.000793626	0.00130013	0.00239693	0.00991697	0.0020421	0.00515234	0.000608548	0.000634468	6.0417e-05	1.50659e-05	8.33294e-06	5.9265e-06	0.000103835	1.34402e-05	4.18439e-05	1.80995e-05	4.00391e-05	0.00508371	0.00309333	0.000690879	0.0004919	0.00367334	0.000516975	0.000557129	0.00204885	0.000489007	0.000230852	0.000212445	0.000776103	0.000931907	2.54084e-05	0.000204407	0.0227692	0.00019432	3.11557e-05	0.00224092	0.000664664	0.00187633	4.20743e-05
X107201700013	3.639e-05	0.00204855	0.000183322	0.00066272	0.003538	0.000759481	0.000464968	0.00177066	0.00194275	0.00118337	0.000737025	0.00149727	0.000587596	0.00151456	0.00083228	0.00112704	0.000659499	0.000433115	1.76326e-05	7.96805e-06	6.2715e-06	2.95466e-06	0.00020248	8.08242e-06	1.53833e-05	4.99433e-06	1.26955e-05	0.000175278	0.000494534	1.01793e-05	0.000191843	0.000840858	5.05342e-05	0.000130653	0.000401662	0.000115308	1.8357e-05	5.47088e-06	7.92039e-05	0.000323201	1.05033e-05	5.46326e-05	0.00135411	3.35878e-05	7.64399e-06	3.13956e-05	7.52961e-06	3.20819e-05	3.22534e-05
X107201700017	7.24743e-05	0.00433873	0.000137721	0.000915994	0.000378857	0.0025077	0.000562502	0.000691079	0.00162156	0.00222337	0.0013435	0.00253103	0.00134631	0.000944323	0.000871974	0.00235264	0.00034629	0.000339958	5.58377e-05	0.000128022	5.97856e-06	1.75321e-06	3.59597e-05	5.05781e-06	1.68005e-05	9.53543e-06	4.074e-05	0.000878319	0.000819403	1.97141e-05	0.000296935	0.00186507	0.000424276	0.00065136	0.0011576	0.000385882	2.11142e-05	1.8869e-05	0.000182687	0.00048188	1.73681e-05	9.87093e-05	0.00270875	9.20875e-05	2.4444e-05	1.94997e-05	1.50978e-05	2.21106e-05	3.64263e-05
X107201700018	9.3829e-05	0.00180222	0.000213107	0.000998666	0.000485349	0.00115233	0.00251279	0.00169629	0.00258009	0.000608426	0.000940505	0.000675699	0.00169506	0.0020954	0.00227573	0.00119612	0.000540391	0.000766135	3.94375e-05	0.000219517	2.02267e-05	1.38976e-05	0.00017502	1.93936e-05	3.72634e-05	2.45341e-05	2.21366e-05	0.00019545	0.00125819	9.55866e-05	0.000553333	0.00332317	0.000125962	0.000368418	0.00289122	0.000272852	0.00121828	0.00130859	0.000402624	0.000868518	2.08159e-05	6.42357e-05	0.00111195	9.28639e-05	4.25157e-05	0.0137636	0.00177922	0.0127145	5.02365e-05
X107201700020	0.000235177	0.00104315	0.000313225	0.00101852	0.000534523	0.00396832	0.0011812	0.00126919	0.0189992	0.00191454	0.0052458	0.000621434	0.000889545	0.00964705	0.00728668	0.00255078	0.00110421	0.00147568	3.82674e-05	2.06729e-05	3.84001e-05	1.67984e-05	6.14349e-05	3.91166e-05	4.80864e-05	7.05904e-06	3.20841e-05	0.00065872	0.000670184	0.000356853	0.000294091	0.00383261	9.96758e-05	0.000333871	0.00134016	0.000551959	0.000263493	0.000259831	0.000178068	0.00045361	5.18548e-05	0.0001605	0.0222155	8.59823e-05	0.00299619	0.00044249	0.000401649	0.000298735	4.34954e-05
X107201700022	1.77652e-05	0.00012921	6.40046e-05	7.33376e-05	3.30282e-05	0.00978027	0.00985764	0.00712884	0.00807685	0.00966092	0.0129633	0.00120203	0.0056234	0.0139004	0.0255931	0.00189877	0.00402093	0.00534827	1.14598e-05	5.10436e-06	0.000404595	1.09594e-05	4.72904e-06	0.000267578	0.000292149	2.00171e-06	6.18028e-06	0.000261598	0.000619304	0.00051006	0.00177484	9.12779e-05	1.08843e-05	2.24442e-05	0.000109994	4.66148e-05	0.000361734	0.000318422	4.13353e-05	0.00014087	3.29281e-05	0.00159268	0.0327112	6.47553e-05	0.0157037	0.00381904	0.00301918	0.00331128	3.6281e-06
X107201700023	6.54602e-05	0.0018461	0.000406417	0.00218328	0.000573354	0.00335973	0.00128795	0.00111723	0.00489938	0.000900247	0.00509783	0.0026876	0.00265277	0.00439602	0.0121634	0.00375777	0.0010079	0.00138293	4.16606e-05	2.97268e-05	5.72323e-05	1.6093e-05	0.000277322	6.36242e-05	5.47277e-05	2.1329e-05	2.43322e-05	0.00232892	0.00150225	0.00336032	0.000417705	0.00253796	0.000139092	0.000613802	0.00284705	0.000246836	0.00188889	0.000813911	0.000354897	0.000748032	1.68297e-05	7.11381e-05	0.00678345	0.000156363	4.00513e-05	0.000206773	0.000197094	0.000176355	3.93486e-05
X107201700024	4.88668e-05	0.00813105	2.55196e-05	8.94582e-05	0.00134619	0.0366525	0.00312333	0.010249	0.0442632	0.0183473	0.0718726	0.00111772	0.00108076	0.00105727	0.0103479	0.00449925	0.00359674	0.00716234	8.51653e-05	0.000148969	0.00035894	3.82018e-05	0.00337971	0.000473969	0.000351854	2.73505e-05	1.92819e-05	4.70462e-05	0.000167506	5.99767e-05	0.000555131	0.00223704	0.000107582	0.000510174	0.00241975	0.000924767	0.000191092	7.17279e-05	0.000343464	0.00110562	3.86466e-05	0.000120243	0.00667025	0.000177934	8.41205e-05	0.00478162	0.000543773	0.00574119	5.66458e-05
X107201700027	0.00373772	0.000839646	0.000184732	0.00267973	0.00185384	0.0209712	0.00629676	0.00659087	0.0113566	0.00164047	0.026266	0.00139794	0.00616785	0.0119968	0.0687259	0.00606718	0.00229357	0.0045636	6.26053e-05	0.000335931	0.00144969	9.37068e-05	0.016368	0.00147104	0.000987436	1.8749e-05	1.16631e-05	0.000720928	0.00324779	6.46544e-05	0.000505994	0.00290706	0.000114524	0.000564558	0.00233535	0.000311475	0.00024096	0.000165122	0.000417956	0.00089099	1.13758e-05	0.000104029	0.00462218	0.000912095	2.19473e-05	0.000387314	0.000211908	0.000330588	2.63329e-05
X107201700028	7.36716e-05	0.00334198	0.000128678	0.000531622	0.000629067	0.00591841	0.000556599	0.00113416	0.00158844	0.0015645	0.00450346	0.00112842	0.00218284	0.000305824	0.00601673	0.00219505	0.000522551	0.00235455	4.68691e-05	7.00206e-05	3.24489e-05	7.57094e-06	6.69073e-05	3.74868e-05	8.77239e-05	5.00531e-05	4.38124e-05	0.000140395	0.000504338	0.00087479	0.000844507	0.00305601	0.00018817	0.00183057	0.0022834	0.000423407	0.000212284	0.000163603	0.000393845	0.00101766	2.47506e-05	6.84073e-05	0.00775239	0.000153343	6.24638e-05	0.000694121	0.000321998	0.000548079	6.53648e-05
X107201700032	3.49606e-05	0.00693413	0.00011567	0.000734204	0.000194706	0.00187283	0.00035082	0.00124456	0.00141706	0.00238608	0.000821161	0.000486226	0.00111654	0.000498709	0.0017731	0.000772168	0.00026966	0.000273532	0.00010304	2.61917e-05	1.55497e-05	1.04537e-05	0.000297233	3.06285e-05	2.59615e-05	5.7312e-05	2.5658e-05	0.00061348	0.000478461	8.67475e-06	0.000352934	0.00169569	0.000151416	0.00323299	0.00106207	0.000216816	1.45556e-05	1.09559e-05	0.000325737	0.000767083	1.64705e-05	6.75249e-05	0.000436793	5.84316e-05	2.56057e-05	0.000475343	5.25927e-05	0.000439399	4.75489e-05
X107201700033	2.31465e-05	0.00134577	7.8816e-05	0.000381401	0.00194413	0.000780258	0.00191234	0.000800485	0.00174424	0.000616876	0.000764424	0.00197326	0.000457976	0.000472867	0.00114857	0.000390837	0.000436923	0.00021112	0.000275016	0.00107426	5.7763e-05	0.000251928	4.34328e-05	7.95532e-05	2.58297e-05	1.45366e-05	2.36183e-05	0.000225361	0.000418848	0.000107712	0.000316532	0.00242838	9.74512e-05	0.000359464	0.00253665	0.000240399	6.23334e-05	1.7957e-05	0.000178066	0.00059025	2.43849e-05	0.00010152	0.00377453	0.000146516	3.90984e-05	0.00012508	4.23124e-05	7.24765e-05	4.38457e-05
X107201700034	3.51361e-05	0.00948409	0.000201038	0.00172921	0.00125861	0.0277457	0.00423147	0.0078052	0.0234071	0.00537776	0.0482807	0.00188955	0.00159774	0.00124606	0.0441707	0.00287807	0.0031565	0.00607981	2.60941e-05	7.39579e-06	0.000114229	1.96566e-06	1.86615e-05	0.000133419	0.000135987	1.47424e-05	1.31699e-05	0.000298461	0.00201608	0.00585717	0.000327417	0.00318771	4.89326e-05	0.00046618	0.00186444	0.000209441	0.00769383	0.00077388	0.000229564	0.000540016	1.54427e-05	6.49896e-05	0.00093139	0.000104106	9.13294e-05	0.000244061	0.000117424	0.000194821	2.20154e-05
X107201700036	4.22158e-05	0.000557476	0.000306898	0.003655	8.02718e-05	0.0528522	0.00331628	0.00992947	0.0669532	0.00513872	0.0507856	0.00185298	0.00149198	0.00840277	0.0437256	0.0315953	0.0060961	0.0223672	2.72747e-05	9.94453e-06	6.82777e-06	1.92827e-06	7.47053e-05	1.5123e-05	1.57415e-05	1.00173e-05	6.7065e-06	0.00132539	0.00314946	7.47295e-05	0.000304218	0.00138827	0.000162727	0.000236619	0.000720506	0.000247801	1.42862e-05	1.71968e-05	0.00109652	0.00110463	7.00968e-06	0.000242307	0.00128905	6.1268e-05	0.000625572	2.49947e-05	1.71846e-05	2.16354e-05	1.22245e-05
X107201700037	3.94475e-05	0.000311045	4.53621e-05	0.000210052	0.000907998	0.00184072	0.00223926	0.000794601	0.00569466	0.000717629	0.00315368	0.00453945	0.00412036	0.00553241	0.00106129	0.00182658	0.001774	0.000868567	2.84232e-06	2.53016e-06	7.67262e-06	0	2.21471e-05	7.88621e-06	8.08336e-06	2.72731e-06	1.84012e-05	0.00038258	0.000129695	1.66268e-05	0.000200277	0.00262534	9.8709e-05	0.000163392	0.000669588	0.00012866	1.48852e-05	1.70375e-05	0.000170046	0.000562205	1.63967e-05	0.000142921	0.0031362	0.000299052	0.00441843	2.5088e-05	3.01155e-05	4.84673e-05	9.92348e-06
X107201700038	5.65091e-05	0.00114021	0.000299521	0.0110402	0.000190095	0.00242343	0.00173021	0.00244529	0.0124179	0.0750789	0.0017024	0.00119687	0.00330419	0.00128917	0.00643371	0.029673	0.00160933	0.00198239	4.98427e-05	5.76201e-06	0	0	3.88871e-05	1.20666e-05	1.96115e-05	8.68178e-06	3.18849e-05	0.00372973	0.00130785	0.000154747	0.00539193	0.000810118	3.651e-05	0.000216063	0.000489383	0.000462847	4.67421e-05	4.05925e-05	0.000891303	0.00222602	1.2816e-05	0.000206993	0.0133767	0.000420601	0.000174695	7.29941e-05	4.65354e-05	5.15997e-05	6.33046e-06
X107201700040	7.44688e-05	0.0112232	0.000292446	0.00382291	0.000601456	0.00366123	0.00291528	0.000893082	0.00588026	0.000673621	0.00175162	0.00365484	0.00111612	0.0355403	0.00552009	0.00501393	0.00145248	0.00166414	7.36579e-05	3.32642e-05	1.70375e-05	7.66343e-06	0.000111184	1.37744e-05	4.38348e-05	2.28815e-05	2.53239e-05	0.00154107	0.00184028	5.95375e-05	0.000700517	0.00252002	0.000221666	0.00108292	0.00157467	0.000416129	0.000125028	0.000227322	0.000334017	0.00134122	2.96253e-05	0.000112924	0.0211367	0.00014788	3.04362e-05	0.00102169	0.000245863	0.000929095	3.51628e-05
X107201700041	5.65037e-05	0.00144292	0.000169946	0.00218179	0.000209395	0.00315665	0.000851631	0.00100792	0.00694575	0.00160224	0.0030337	0.000895086	0.00124767	0.000688685	0.00435261	0.00235952	0.000865186	0.00085504	9.71163e-05	1.2816e-05	1.07727e-05	2.75134e-06	3.83873e-05	1.38579e-05	1.37871e-05	1.91178e-05	3.36129e-05	0.00210005	0.00377488	7.90404e-05	0.000438778	0.00427544	0.000337586	0.000633466	0.0025606	0.000419964	3.7659e-05	3.02648e-05	0.000597941	0.000933838	3.90043e-05	8.20851e-05	0.00024579	0.000113584	6.77518e-05	6.07925e-05	2.73212e-05	7.16765e-05	4.32729e-05
X107201700042	4.10708e-05	0.00376088	0.000356501	0.00698657	0.00148275	0.00833499	0.00218681	0.00225773	0.0110066	0.00190355	0.038647	0.00948183	0.00522299	0.0119785	0.00999362	0.0222409	0.00265145	0.0088418	6.49759e-05	0.00032444	2.46702e-05	8.17184e-06	8.29393e-05	2.8927e-05	4.4994e-05	1.86552e-05	2.00471e-05	0.00248837	0.00933105	2.98956e-05	0.000571207	0.00303685	0.000248598	0.00122279	0.00193087	0.000442419	6.43655e-05	3.07991e-05	0.000398687	0.00143058	2.07715e-05	8.96705e-05	0.000832616	0.000116058	2.6412e-05	0.00534129	0.000443371	0.00433141	2.76491e-05
X107201700043	8.90464e-05	0.0048565	0.000148591	0.00287527	0.000152097	0.0020816	0.000724871	0.00101569	0.00243206	0.00292427	0.00166497	0.000729892	0.00148508	0.00241206	0.00305443	0.000440687	0.000619257	0.000830972	9.9004e-05	5.83897e-05	1.25317e-05	2.82309e-05	6.17477e-05	1.4661e-05	5.28494e-05	2.04237e-05	3.53813e-05	0.000446969	0.000929923	0.000108495	0.000381736	0.00259636	0.000143856	0.00109623	0.00164658	0.000601185	0.000100784	4.56249e-05	0.000375094	0.00075682	3.23834e-05	9.24468e-05	0.0123956	9.85485e-05	3.01694e-05	0.000297616	0.00025716	0.000226959	5.00634e-05
X107201700044	3.44501e-05	0.0216534	2.93769e-05	4.62693e-05	0.0350789	0.00141328	0.000369193	0.000709656	0.00207169	0.0230253	0.00334747	0.00043424	0.000504813	0.000644415	0.000814106	0.00679087	0.000664514	0.000567198	0.000248692	0.000256703	7.50455e-05	7.21716e-06	0.000460475	0.000348909	9.1328e-05	2.83696e-05	2.52369e-05	6.05927e-05	0.000883349	0.000970333	0.000884097	0.00558614	0.000160792	0.000594006	0.00333098	0.000470945	0.000489639	0.000549807	0.000592713	0.00183217	1.43327e-05	0.000674624	0.117895	0.000456474	0.000270131	0.000537036	0.000544364	0.000632356	4.94112e-05
X107201700045	6.21087e-05	0.00234784	0.000242748	0.00262952	0.000307173	0.00829612	0.00344732	0.00216068	0.00744465	0.00174576	0.0120615	0.0339858	0.00473057	0.00325752	0.00355315	0.0527106	0.00196084	0.00581869	2.31694e-05	3.45343e-05	1.90484e-05	4.10273e-06	5.73649e-05	1.6475e-05	4.84543e-05	1.1255e-05	3.34995e-05	0.00450083	0.00887958	8.28787e-06	0.000548437	0.00596614	6.3345e-05	0.00126355	0.0024348	0.000498985	1.79494e-05	1.43229e-05	0.000359648	0.00152776	1.37734e-05	0.000154493	0.000809537	0.000178826	2.25284e-05	1.28943e-05	1.42496e-05	9.44176e-06	1.8911e-05
X107201700046	0.000137314	0.00178035	0.0015216	0.0018162	0.000341874	0.00557276	0.00686604	0.00219161	0.0264473	0.00250203	0.00958921	0.00195111	0.00217271	0.00172695	0.00772305	0.00206995	0.00248834	0.00140846	2.675e-05	0.000837073	3.15557e-05	8.54087e-06	0.000210948	5.38075e-05	3.64752e-05	1.25835e-05	2.23201e-05	0.00353675	0.00229124	0.000237129	0.000528167	0.00288938	0.000212337	0.00215275	0.00206971	0.000724072	0.00365916	0.00060557	0.00078765	0.001079	1.60454e-05	0.000116554	0.00754519	9.57944e-05	2.02362e-05	0.000112967	0.000136904	7.09689e-05	2.23201e-05
X107201700048	8.84024e-05	0.00244126	0.000278871	0.00330796	0.000694413	0.00489251	0.00724165	0.000895086	0.192943	0.00371458	0.00161211	0.00160399	0.00398745	0.00898807	0.00975705	0.01435	0.0104721	0.00109524	3.8963e-05	0.000164598	8.98465e-05	1.87594e-05	0.000557007	8.75713e-05	9.79388e-05	2.00401e-05	1.62391e-05	0.00147419	0.00454074	1.22066e-05	0.000336226	0.00419758	0.000215563	0.00216529	0.00091439	0.000209297	3.37043e-05	1.72745e-05	0.000641622	0.000824449	2.29418e-05	3.98076e-05	0.00209028	5.96978e-05	2.70152e-05	0.000819789	0.000102884	0.000782148	3.23556e-05
X107201700050	0.000109872	0.00272562	0.000209104	0.00271928	0.000216539	0.00254212	0.0150526	0.00084771	0.0108627	0.0215687	0.00201336	0.00297704	0.00566588	0.00673048	0.00968694	0.0459009	0.00157912	0.00126108	2.18707e-05	9.70854e-06	1.86768e-05	6.21854e-06	4.09599e-05	1.2564e-05	1.49647e-05	1.14853e-05	9.75085e-06	0.000635793	0.00414928	0.000423242	0.000259233	0.00315757	0.000181935	0.000227379	0.00122079	0.000208438	0.00122091	0.000668948	0.000154216	0.00120426	1.18766e-05	2.77191e-05	0.0235402	9.34579e-05	0.00053655	0.0026479	0.00417619	0.00245308	1.90364e-05
X107201700051	9.08374e-05	0.000623055	0.000757992	0.0072082	0.000155195	0.0116828	0.00187493	0.00214288	0.0039837	0.00129475	0.00902168	0.0058108	0.00374606	0.010144	0.00978042	0.00690213	0.00176692	0.0033823	0.000220596	0.00290809	0.000557353	0.00015282	0.000186325	0.000511645	0.000533575	2.16788e-05	4.5205e-05	0.00531864	0.00453678	3.4397e-05	0.00102814	0.00192432	0.00027343	0.00566481	0.000974114	0.0120377	7.23004e-05	3.13306e-05	0.000520769	0.00220935	4.48029e-05	6.34404e-05	0.0034032	9.62288e-05	3.17328e-05	0.000813364	0.000250444	0.00054941	2.97597e-05
X107201700052	6.06312e-05	0.000964085	0.000133379	0.000469751	0.000629779	0.00122357	0.00147773	0.00052268	0.00250011	0.000705185	0.000513551	0.00149206	0.00143241	0.00221819	0.00171444	0.0129356	0.000620029	0.000647299	1.34553e-05	1.57059e-05	0	1.46776e-05	2.64934e-05	0	2.70561e-05	8.85701e-06	1.71611e-05	0.000287993	0.000717437	3.49818e-05	0.000269028	0.00235784	8.23032e-05	0.000362759	0.00116222	0.000227129	1.3756e-05	1.34359e-05	0.000197716	0.00104977	1.13405e-05	6.71697e-05	0.000245445	9.0423e-05	0.000156312	7.28254e-05	5.16578e-05	4.59051e-05	3.91726e-05
X107201700054	7.00045e-05	0.00601899	0.000289214	0.0033347	0.000609969	0.00825341	0.0134634	0.00212538	0.0140182	0.00161751	0.00825718	0.00328057	0.0134024	0.0128244	0.00483059	0.00675854	0.00177758	0.00601578	2.03215e-05	9.40483e-06	3.55549e-05	2.95074e-06	5.75134e-05	3.78174e-05	5.51882e-05	1.25224e-05	2.05822e-05	0.00334907	0.00119247	2.25737e-05	0.00044137	0.00208119	0.000105466	0.00327461	0.00143798	0.000474308	4.26345e-05	3.30003e-05	0.00100237	0.00100328	1.32731e-05	0.000143189	0.00172396	0.000133951	1.9185e-05	0.000137017	3.22392e-05	0.000139383	2.07073e-05
X107201700055	4.79914e-05	0.000930548	0.000120212	0.000158687	0.000379873	0.00316669	0.00285129	0.000943247	0.00461322	0.00578112	0.00215556	0.00643988	0.00166644	0.00894184	0.00541397	0.0117774	0.00151145	0.00278824	3.23348e-05	3.61006e-05	9.13024e-05	7.47311e-06	0.000140841	7.65507e-05	6.48935e-05	1.80503e-05	1.85271e-05	0.00162825	0.000266016	0.000180221	0.000865597	0.00309074	0.000305716	0.000268779	0.00541795	0.000474387	0.000218394	0.000173584	0.000349796	0.00117613	1.35547e-05	7.30088e-05	0.0708561	0.000316576	0.000237583	0.000280573	0.000297368	0.000406876	4.66972e-05
X107201700056	8.40385e-05	0.00219623	0.000358097	0.00118947	0.000241706	0.00220748	0.00881549	0.00486893	0.00547064	0.00125154	0.00176954	0.0024463	0.00122248	0.000979695	0.00314199	0.00117631	0.000937666	0.00167452	3.04958e-05	2.77051e-05	1.30726e-05	1.8272e-05	7.84041e-05	2.87874e-05	6.49706e-05	2.69093e-05	1.83144e-05	0.00112386	0.000977223	0.000264912	0.000754054	0.00258574	0.000169838	0.000596896	0.00224606	0.000903795	0.000154113	6.96394e-05	0.000568512	0.0010587	2.14022e-05	5.52404e-05	0.000312587	0.000108369	0.000352962	5.99941e-05	4.00032e-05	5.26089e-05	5.0561e-05
X107201700057	3.24329e-05	0.000452507	2.22331e-05	2.20874e-05	0.000829378	0.0059215	0.00468088	0.00172811	0.00626159	0.0075222	0.00567158	0.00592927	0.000429557	0.00190124	0.0251772	0.000345421	0.000684795	0.00233934	8.26913e-06	5.81632e-06	5.12419e-06	1.84568e-06	0.000161145	0	0	2.34353e-06	7.61342e-06	0.00027741	0.000145748	0.00132386	0.000303893	0.000273537	1.81411e-05	0.000180464	0.000364315	8.35534e-05	0.000493476	0.000218567	0.000455275	0.00052682	8.39055e-06	0.000265814	0.0205964	0.000506372	0.00337038	0.00827834	0.00713176	0.00800887	4.45634e-06
X107201700058	4.33014e-05	0.00242568	0.0001765	0.00231772	0.00060838	0.00902242	0.00269931	0.00365529	0.00872558	0.00178157	0.0194503	0.00243191	0.00281622	0.0178095	0.00749243	0.0104148	0.00154287	0.00259265	3.02035e-05	3.05651e-05	6.13613e-05	9.97409e-06	0.000257287	0.000127433	8.48049e-05	1.64126e-05	1.45945e-05	0.00234395	0.00113191	3.97959e-05	0.000376705	0.00580139	0.000120814	0.000362231	0.00092282	0.000287089	3.75159e-05	2.48398e-05	0.000589657	0.00117478	1.3339e-05	0.000128046	0.000489625	7.49313e-05	0.000129703	0.000195585	0.000120533	0.000142209	2.84759e-05
X107201700059	0.000125652	0.000410313	0.000109287	0.000963052	0.00174459	0.000931453	0.000850204	0.000467736	0.00195207	0.00625358	0.000326729	0.000787967	0.00107797	0.000411685	0.000904522	0.000857087	0.000382275	0.000315586	0.00339222	0.0158737	0.00210567	0.003365	0.00257935	0.0021552	0.00217731	2.17563e-05	1.86757e-05	0.000152799	0.000208899	0.000101441	0.000141007	0.000973112	0.00329634	0.000104738	0.00109816	5.88671e-05	0.000381698	7.56175e-05	0.000172582	0.000374093	5.54496e-05	7.39329e-05	0.027774	5.9541e-05	0.00224684	0.00017251	0.000145964	8.77712e-05	2.90966e-05
X107201700061	1.14247e-05	0.000458409	1.84177e-05	0.000116564	0.00415236	0.00282193	0.00126029	0.00202229	0.000997686	0.0305291	0.00231957	0.00127159	0.000985123	0.000737887	0.00426892	0.00650409	0.000835789	0.001547	1.13027e-05	4.91952e-06	3.07775e-05	0	1.04082e-05	9.62355e-05	2.2646e-05	4.51294e-06	5.20412e-06	0.000192593	0.000530779	0.000867542	0.0006682	0.0010768	5.80178e-05	0.000193935	0.00100692	0.000284844	9.11127e-05	6.20835e-05	0.000790416	0.00549632	8.70063e-06	0.000720445	0.0110825	0.00182636	0.000769477	0.000475323	0.000205075	0.000419135	5.77332e-06
X107201700062	8.52261e-05	0.00459088	0.000160638	0.00947815	0.000985303	0.00269469	0.00278464	0.000942139	0.00486522	0.00117532	0.0034377	0.00166331	0.00313252	0.00101029	0.00472406	0.00696332	0.00271724	0.0013578	6.8388e-05	5.87961e-05	7.43108e-05	2.90901e-05	0.000793112	8.20026e-05	0.000137732	4.11062e-05	2.36521e-05	0.00182373	0.00118604	2.50935e-05	0.000639694	0.00356187	0.000500559	0.00117905	0.00219371	0.000538914	0.000101108	2.21845e-05	0.00104724	0.00172165	2.33245e-05	8.05481e-05	0.00125684	0.000212279	8.45579e-05	4.03592e-05	3.91406e-05	3.92192e-05	7.04583e-05
X107201700064	7.38624e-05	0.00330989	0.000426709	0.00416537	0.00205088	0.00354356	0.0243686	0.00114644	0.00381117	0.00490557	0.00508788	0.00250788	0.00943342	0.00796305	0.00490401	0.003854	0.00149264	0.00163475	0.000171747	0.00208918	4.24712e-05	1.44563e-05	0.000463526	4.77098e-05	6.18847e-05	2.70905e-05	3.12974e-05	0.00295543	0.00397714	9.79384e-06	0.00107241	0.0039083	0.000347018	0.00254462	0.00232933	0.000733694	1.6131e-05	1.03565e-05	0.00045195	0.00124181	3.90414e-05	8.44601e-05	0.000176195	0.000152642	5.31761e-05	1.98958e-05	2.40626e-05	1.66669e-05	4.5392e-05
X107201700065	5.54684e-05	0.0210439	0.000130303	0.00574823	0.00146776	0.00277294	0.00108211	0.000861832	0.0396066	0.00590443	0.00504898	0.127558	0.00199638	0.00120652	0.00503312	0.135237	0.00364585	0.00111136	0.000412187	0.00109263	4.71003e-05	0.00029097	0.000437451	6.87776e-05	5.84171e-05	8.84625e-06	1.8091e-05	0.00262024	0.000581621	5.43526e-05	0.000424939	0.000967589	6.87776e-05	0.000508301	0.00163313	0.00118348	0.000574608	0.000200435	0.000721647	0.00123035	1.9127e-05	0.000115559	0.00513059	0.000147119	0.000129107	0.00122166	0.00019398	0.0011689	1.66565e-05
X107201700066	0.000112672	0.0365135	0.000459544	0.00217704	0.000484488	0.00251898	0.00617467	0.000887242	0.00176284	0.00109637	0.00267255	0.00126586	0.000712793	0.00505053	0.00409776	0.00502508	0.00581607	0.0011517	0.000110695	0.00219927	8.64263e-05	2.19474e-05	0.000161062	2.66021e-05	6.54369e-05	2.76461e-05	6.06961e-05	0.00129411	0.00194795	1.78207e-05	0.00141133	0.0032421	0.000203692	0.00228523	0.00316487	0.000950542	2.40967e-05	1.66048e-05	0.000535826	0.00149369	4.43001e-05	0.000173037	0.000705952	0.000224215	4.06156e-05	3.0041e-05	3.09376e-05	2.12473e-05	5.58817e-05
X107201700067	5.85549e-05	0.00131377	0.00090697	0.00450875	0.0010676	0.0050449	0.00443677	0.00122729	0.00895144	0.0147527	0.00444481	0.00168434	0.00307963	0.0330675	0.00940325	0.0251354	0.00224512	0.00107072	0.000143966	9.81811e-06	8.66825e-06	5.26397e-05	2.75084e-05	1.93488e-05	1.5667e-05	9.38691e-06	2.62701e-05	0.00305894	0.0143485	1.02604e-05	0.000352534	0.00208649	4.35955e-05	0.000342141	0.00111409	0.000225264	1.47051e-05	1.05589e-05	0.000559533	0.0013998	7.18668e-06	8.4637e-05	0.000875858	0.000134966	4.82835e-05	1.13771e-05	2.09851e-05	1.33672e-05	1.32677e-05
X107201700068	2.98114e-05	0.00190159	0.000631012	0.000534437	0.000185078	0.000961024	0.00225637	0.000937208	0.0139166	0.00674318	0.00117588	0.00119926	0.00166736	0.00602902	0.00716504	0.0396508	0.00396098	0.000716538	9.48359e-06	5.27889e-06	1.04043e-05	1.93355e-06	3.73103e-05	9.54497e-06	1.39952e-05	6.09732e-06	6.94645e-06	0.00189363	0.000484973	1.71359e-05	0.000147471	0.00129068	3.12948e-05	0.000150878	0.000622408	0.000144402	2.31412e-05	1.14069e-05	0.000185989	0.000263474	1.11716e-05	4.42568e-05	0.00159034	7.0109e-05	0.000667984	0.000199759	5.71573e-05	0.000196935	1.46499e-05
X107201700069	2.69092e-05	0.0019032	0.000158131	0.0124816	0.000211125	0.0166807	0.00266365	0.00338925	0.0223271	0.00402302	0.0165973	0.00141444	0.00303043	0.0145856	0.0151406	0.0470421	0.0187639	0.00518215	0.000125531	8.758e-06	3.93434e-05	0.00010611	1.4029e-05	3.08557e-05	4.21276e-05	8.43363e-06	3.5032e-05	0.0007442	0.00315229	4.27088e-06	0.000174714	0.00122765	7.19697e-05	0.000417154	0.000579204	0.000162266	7.36591e-06	6.77123e-06	0.000583813	0.000662013	1.32046e-05	5.09261e-05	0.000114597	8.25523e-05	2.12733e-05	0.00245939	0.000211598	0.00241591	8.63636e-06
X107201700071	0.000167343	0.00712623	0.000619633	0.00666306	0.00422993	0.00402125	0.00117328	0.00109557	0.00931597	0.00113159	0.00475932	0.000615966	0.0188809	0.0373722	0.0108882	0.00371233	0.00108076	0.00179705	0.000485571	0.000345992	0.000317161	0.000323046	0.00187266	0.000273094	0.000294558	2.54384e-05	4.28679e-05	0.00473437	0.0107527	1.1948e-05	0.000465864	0.00159061	0.00151598	0.000588903	0.00239123	0.000258014	1.72634e-05	1.32175e-05	0.000708097	0.00132234	2.91521e-05	0.000284497	0.00153694	0.000153912	0.000123656	1.75245e-05	3.28895e-05	1.77855e-05	5.15293e-05
X107201700072	4.40788e-05	0.0108129	9.15754e-05	0.000886702	0.000528906	0.00334395	0.0089122	0.000891495	0.00280379	0.0271146	0.00376981	0.00501311	0.00265162	0.00720122	0.00442518	0.00420779	0.00115444	0.00209561	0.00011882	0.00176119	0.000129034	8.15182e-05	0.000263746	9.78808e-05	0.000157104	1.86019e-05	1.28465e-05	0.00204367	0.000948852	5.61395e-05	0.0003752	0.00235061	0.00061557	0.000338762	0.00232999	0.000169617	0.000116365	0.000118958	0.000214776	0.000689585	1.03322e-05	7.51342e-05	0.0274247	6.58235e-05	3.99341e-05	9.19682e-05	8.16164e-05	9.32647e-05	2.77751e-05
X107201700073	8.47253e-05	0.00771906	0.000164724	0.00349461	0.000764026	0.00687112	0.0103892	0.00121964	0.0114405	0.00168023	0.00834817	0.00476289	0.0176809	0.00536148	0.0057876	0.00635735	0.0025298	0.00666826	4.34053e-05	2.92098e-05	8.62854e-05	1.28826e-05	0.000344972	7.36191e-05	0.000119882	2.42359e-05	2.34636e-05	0.00158564	0.00165455	7.31403e-05	0.00141495	0.00300073	0.000966903	0.000604415	0.00239063	0.000755052	2.79586e-05	2.63058e-05	0.000405955	0.00142827	2.96732e-05	0.000107123	0.00497484	0.000115001	5.87748e-05	2.73407e-05	4.44557e-05	1.51996e-05	4.86572e-05
X107201700074	0.000138498	0.00511511	0.000375397	0.00919755	0.00185361	0.00470201	0.00844474	0.00190221	0.00758016	0.00106864	0.00566474	0.00384758	0.001229	0.00656745	0.00529282	0.00490719	0.00137956	0.00120356	0.00015547	2.31267e-05	0.000187755	7.00529e-05	0.000162398	8.68497e-05	9.15224e-05	3.01295e-05	4.06461e-05	0.000785248	0.00146383	0.000715295	0.000611025	0.00208843	0.000349268	0.00104065	0.00152303	0.000576809	8.19652e-05	8.9429e-05	0.000422772	0.00101942	2.68648e-05	8.26131e-05	0.00483744	0.000346502	2.80361e-05	0.00144122	0.00086902	0.00132009	4.75368e-05
X107201700075	7.58781e-05	0.00922133	0.000335935	0.0139388	0.000727344	0.0102659	0.015915	0.00425731	0.00689865	0.00379304	0.0234367	0.00501526	0.00174099	0.00739447	0.0279227	0.00703361	0.00233329	0.00366939	3.5027e-05	5.87894e-06	1.82261e-06	9.04452e-07	3.37388e-05	1.22786e-05	1.29638e-05	8.48267e-06	1.86372e-05	0.000884938	0.00121664	1.34709e-05	0.000433781	0.00236802	0.000153853	0.000732072	0.00277426	0.000302512	2.41598e-05	1.85687e-05	0.000157786	0.000791464	8.85267e-06	9.62968e-05	0.00148173	0.000152181	1.37997e-05	2.08709e-05	1.64309e-05	1.05656e-05	1.51701e-05
X107201700076	4.9153e-05	0.0013979	0.0010002	0.0301584	0.000303691	0.00521367	0.0130139	0.00203831	0.00899188	0.00161602	0.00358796	0.00369008	0.00339735	0.0012134	0.0103559	0.0091248	0.00221115	0.00825429	6.93275e-05	1.71702e-05	1.91209e-05	6.58225e-06	0.000316762	2.16453e-05	3.30364e-05	1.82863e-05	2.15618e-05	0.000599465	0.000362264	1.13494e-05	0.000647627	0.00325195	0.000120243	0.000531587	0.00164261	0.00040448	4.55959e-05	2.6861e-05	0.000395676	0.00137873	1.65026e-05	5.68097e-05	0.0011275	0.000104158	1.58141e-05	1.72432e-05	2.78103e-05	1.55846e-05	2.11654e-05
X107201700077	7.57642e-05	0.00325115	0.000468298	0.000443721	0.000502079	0.00280592	0.00192497	0.00206132	0.0104951	0.00184007	0.00397884	0.00295681	0.000769551	0.00228287	0.00356448	0.00181386	0.000950753	0.00432343	6.90509e-05	9.2755e-06	2.11132e-05	7.15559e-05	4.15107e-05	2.55076e-05	2.71394e-05	6.31249e-06	2.59657e-05	0.00102493	0.000545923	1.42568e-05	0.000198249	0.000453998	0.000241621	0.000137701	0.000706383	0.000141008	1.66043e-05	3.49406e-05	0.000189289	0.000668523	9.08941e-06	5.80291e-05	0.000358824	0.000352025	0.000405202	0.000110977	4.6721e-05	7.52203e-05	2.73112e-05
X107201700078	0.000111256	0.00370498	0.000124181	0.000471032	0.000114131	0.00121611	0.00326527	0.000867207	0.000523243	0.00659864	0.000397808	0.000547095	0.000769522	0.00365923	0.000411841	0.000340407	0.000205628	0.000170033	1.09149e-05	1.74686e-05	1.88939e-05	7.38215e-06	2.57401e-05	1.63236e-05	3.30491e-05	1.34487e-05	2.13668e-05	9.74541e-05	0.000195103	9.13632e-06	7.57584e-05	0.000839993	0.000108698	0.000213924	0.000594945	8.51383e-05	1.56901e-05	1.63357e-05	0.00010508	0.000223779	1.46547e-05	4.31722e-05	0.00134621	3.63504e-05	1.70788e-05	3.07224e-05	1.60312e-05	2.5667e-05	3.12828e-05
X107201700079	0.000104568	0.00510009	0.00029203	0.0010914	0.000146976	0.00346238	0.00182686	0.00230592	0.00179394	0.0032715	0.00232062	0.000795756	0.00919933	0.000401729	0.00202186	0.000680782	0.000382335	0.00082464	2.76873e-05	1.10883e-05	5.89068e-06	5.64477e-06	3.17784e-05	0	4.47222e-05	1.20496e-05	2.91851e-05	0.00030266	0.000578449	1.06189e-05	0.000442975	0.00220669	9.9851e-05	0.000900503	0.000910082	0.000474865	1.24744e-05	1.32457e-05	0.000241216	0.000670621	1.45199e-05	6.85085e-05	0.000108693	9.06293e-05	1.9617e-05	2.39875e-05	2.53959e-05	1.73814e-05	4.02958e-05
X107201700081	9.05392e-05	0.00383428	0.000586615	0.00275104	0.000259669	0.00272029	0.00296241	0.00146006	0.00489705	0.000919794	0.00220986	0.00187953	0.000809932	0.00263792	0.00287764	0.00284511	0.00108022	0.00100125	0.000149953	1.11931e-05	1.38322e-05	3.50115e-06	8.6176e-05	9.68121e-06	2.19087e-05	1.89115e-05	3.83933e-05	0.00135148	0.00333693	0.000166278	0.000384874	0.00285055	0.000108164	0.00240521	0.00113031	0.000401691	0.00107871	0.000356812	0.000269496	0.000781618	1.87126e-05	6.3087e-05	0.000674236	9.86555e-05	2.07947e-05	0.00233682	0.00370069	0.00204439	3.76241e-05
X107201700082	0.000127529	0.00266358	0.00368834	0.00741201	0.00120726	0.00387347	0.0022281	0.000757182	0.00848729	0.00150089	0.00330308	0.00329003	0.00157876	0.0500572	0.00359834	0.00584188	0.00131211	0.00124389	5.85273e-05	0.000360853	2.68256e-05	1.33495e-05	0.000168996	5.60069e-05	0.000103515	3.57927e-05	3.86172e-05	0.00278028	0.00480014	1.511e-05	0.000785667	0.00880609	0.0006514	0.000904039	0.00311536	0.00357744	2.51917e-05	2.00115e-05	0.000843789	0.00164762	3.12332e-05	0.000259934	0.00149542	0.000197823	4.60518e-05	4.06436e-05	2.83581e-05	1.95176e-05	4.17455e-05
X107201700083	5.86496e-05	0.00910299	0.000599379	0.00391851	0.00036657	0.00661129	0.00827592	0.00162886	0.00456309	0.00158078	0.00503568	0.00478774	0.00778286	0.0124247	0.00649456	0.0186728	0.00203482	0.0095347	1.68328e-05	4.98621e-05	4.86162e-05	3.81719e-06	6.10221e-05	4.12602e-05	4.54617e-05	1.02189e-05	1.14383e-05	0.00240793	0.00177281	0.00126026	0.000422582	0.0011114	0.000190118	0.00036319	0.0010666	0.000272214	0.000408811	0.000111494	0.000271047	0.000750768	9.05258e-06	6.6337e-05	0.00241155	9.20766e-05	1.59182e-05	0.0090114	0.0030246	0.0088705	1.47519e-05
X107201700084	5.00909e-05	0.00955691	0.000633198	0.00464524	0.000353712	0.00840084	0.0177975	0.00222052	0.00662661	0.00108002	0.00546751	0.034734	0.00345042	0.0142572	0.00436149	0.0328286	0.00204431	0.00295904	8.54842e-05	2.79287e-05	1.93175e-05	5.39169e-06	0.000651137	1.9527e-05	4.08732e-05	2.49627e-05	3.07073e-05	0.00180602	0.00359886	2.76972e-05	0.00100434	0.00134373	0.000680202	0.00101429	0.00200583	0.000943678	2.28017e-05	2.45989e-05	0.00078905	0.00138336	2.88549e-05	0.000152434	0.00463261	0.000163956	3.30889e-05	1.67374e-05	2.49958e-05	2.20298e-05	2.891e-05
X107201700085	7.55321e-05	0.00898897	0.000164969	0.00277037	0.00244491	0.004525	0.00616219	0.00201356	0.00369596	0.000774988	0.00594818	0.00149991	0.0011435	0.0029821	0.0117246	0.00362106	0.00149183	0.00176066	6.57411e-05	4.16872e-05	2.49765e-05	1.09867e-05	0.000749587	1.58163e-05	3.49464e-05	2.86199e-05	3.0371e-05	0.00153271	0.00132352	7.51273e-06	0.00096708	0.0041626	0.000464245	0.00193733	0.00412057	0.000922267	1.42346e-05	1.30108e-05	0.000391321	0.00112005	1.89042e-05	0.000188665	0.000377999	0.000298381	5.35399e-05	1.54303e-05	1.28884e-05	1.3971e-05	3.79496e-05
X107201700086	0.000142234	0.0011484	9.43335e-05	5.24375e-05	0.00106125	0.00652975	0.00270314	0.00081916	0.0062382	0.00719391	0.00433536	0.0136741	0.000969494	0.000979377	0.00272724	0.00435247	0.00132155	0.00120057	1.91213e-05	4.40223e-05	1.68453e-05	7.26219e-06	0.00169547	1.63811e-05	6.18409e-06	6.90282e-06	2.49909e-05	0.00031741	0.000436615	0.000190075	0.000327532	0.000871298	3.18039e-05	0.000395153	0.00111541	0.000112317	0.000262247	0.000191886	0.000144375	0.000343853	3.12798e-05	0.000372947	0.034101	0.00255008	0.00529695	7.39994e-05	8.90778e-05	0.000146082	2.33588e-05
X107201700087	0.00583666	0.0042963	0.000220954	0.000845543	0.000886607	0.00757679	0.00551301	0.00227186	0.0195073	0.000905978	0.00669391	0.0034609	0.0052826	0.00123739	0.0250731	0.0049961	0.00221312	0.00181071	9.0363e-05	1.99605e-05	0.000100171	8.25952e-06	0.000310334	0.000184966	8.01861e-05	3.43286e-05	2.39305e-05	0.000797338	0.000784937	0.00263164	0.000603817	0.00432055	0.000891757	0.00063173	0.00226842	0.000306167	0.00112161	0.000468642	0.000256672	0.000898345	3.47957e-05	9.13955e-05	0.0110319	0.000180812	0.000858387	0.00491785	0.00275341	0.00479887	3.37264e-05
X107201700088	7.79696e-05	0.00601699	0.000301655	0.00506745	0.00155928	0.00527571	0.00264072	0.0012924	0.00509442	0.00178152	0.00461023	0.0177195	0.00193896	0.0190071	0.0102084	0.0223393	0.00166664	0.00373951	9.34637e-05	0.000188989	7.88729e-05	3.9734e-05	0.00684935	6.46222e-05	8.53022e-05	2.80763e-05	4.46968e-05	0.0014112	0.00301085	0.000158713	0.000769909	0.00249404	0.000277766	0.000541484	0.00194521	0.00111193	8.27305e-05	7.10834e-05	0.000270232	0.00117158	3.07862e-05	7.78527e-05	0.0155995	0.000147937	2.05206e-05	4.71941e-05	0.000105589	5.47498e-05	3.48669e-05
X107201700090	8.01669e-05	0.00572064	0.000383162	0.00299179	0.000376912	0.00158728	0.00544706	0.00151996	0.00620264	0.00547503	0.00351654	0.00141598	0.00116264	0.000589234	0.001651	0.00156203	0.000849932	0.00142526	2.32202e-05	5.92676e-05	3.55492e-06	4.69838e-06	4.33044e-05	1.16271e-05	4.43799e-05	1.2646e-05	3.1632e-05	0.0017382	0.0039368	6.50868e-05	0.000370278	0.00189004	0.000103466	0.000706207	0.001397	0.000956715	2.77374e-05	2.10578e-05	0.000310388	0.000989604	1.14346e-05	0.000100896	0.00229501	8.14462e-05	2.13408e-05	6.88794e-05	9.5247e-05	6.00374e-05	3.56737e-05
X107201700091	7.03937e-05	0.0026449	0.000116401	0.00277225	0.000344513	0.00462128	0.0337902	0.00348582	0.0351078	0.00424626	0.00545283	0.00308589	0.0018363	0.00267327	0.00417316	0.00332619	0.00140574	0.00183165	7.92029e-05	0.000523634	2.27802e-05	1.15965e-05	7.96273e-05	2.50857e-05	3.74967e-05	2.41337e-05	2.8848e-05	0.00111975	0.000961573	1.87541e-05	0.000532891	0.00296884	0.000129799	0.00113624	0.00184951	0.00121697	3.33788e-05	2.88939e-05	0.00073821	0.00154683	1.26404e-05	7.59683e-05	0.00274321	0.000148576	3.13829e-05	8.81269e-05	5.41631e-05	8.16117e-05	4.31286e-05
X107201700092	0.00113929	0.00196234	0.000371591	0.00376181	0.000272853	0.00325104	0.00130365	0.000620661	0.00770577	0.0225784	0.00219007	0.000770227	0.00152433	0.009134	0.00261658	0.0078251	0.00159186	0.00135892	0.000338822	0.00162132	0.00144626	0.000267473	0.0148895	0.00162088	0.00168113	3.94808e-05	8.08806e-05	0.00212942	0.00273028	4.32454e-05	0.000820456	0.00212668	0.000501705	0.000762373	0.00210927	0.00158577	5.84295e-05	2.73587e-05	0.000402432	0.00135726	4.25743e-05	0.000101811	0.00320187	0.000124126	2.89841e-05	0.000192434	0.000111815	0.000148349	6.19214e-05
X107201700094	8.50224e-05	0.00173037	0.000201557	0.00199047	0.000569556	0.00166378	0.000448135	0.000829313	0.00235197	0.00160067	0.000622736	0.000779138	0.00064339	0.000462597	0.000709676	0.000842797	0.000212232	0.000530141	4.54242e-05	6.58584e-05	2.28892e-05	8.01245e-06	4.48013e-05	1.15668e-05	2.28404e-05	1.80158e-05	3.62026e-05	0.000317933	0.000729854	0.000302165	0.00030313	0.00170379	0.000314916	0.000965928	0.00119649	0.000259366	0.000224104	0.000790374	0.000249314	0.000424635	1.44737e-05	9.46593e-05	0.000934037	9.77617e-05	3.12315e-05	0.00267861	0.000998075	0.00268417	4.78793e-05
X107201700096	0.000148807	0.00173415	0.000201568	0.00296663	0.000527473	0.00666205	0.00196204	0.00080391	0.0067408	0.0379305	0.00226479	0.0172508	0.00579801	0.0289953	0.0040617	0.0532687	0.00141279	0.000981111	3.56903e-05	0.000873891	1.32276e-05	1.40192e-05	0.00017283	1.93194e-05	3.94647e-05	1.43748e-05	5.16712e-05	0.00253256	0.00337293	3.75144e-05	0.000781103	0.00264719	0.000307469	0.00105457	0.00122875	0.00328774	6.85814e-05	4.37324e-05	0.00119897	0.00215797	1.65316e-05	9.86962e-05	0.00604636	0.000654529	8.06732e-05	0.000342942	0.000363511	0.000277308	1.49714e-05
X107201700097	4.03231e-05	0.0029693	0.000318189	0.012734	0.000888604	0.0128875	0.00259034	0.00390798	0.045234	0.00156343	0.0229958	0.00153822	0.0194373	0.00754781	0.0354997	0.00210985	0.00302815	0.0101532	4.26471e-05	2.05259e-05	1.64684e-05	6.24318e-06	0.000207432	2.02746e-05	3.34016e-05	1.58655e-05	1.97596e-05	0.00165001	0.00213989	5.75327e-06	0.000555995	0.0026934	0.00015412	0.00078139	0.00272201	0.000544852	1.46847e-05	1.04514e-05	0.000553746	0.00119501	1.35792e-05	5.07745e-05	0.000153856	0.000129386	2.5538e-05	1.52876e-05	2.32518e-05	9.37105e-06	3.01105e-05
X107201700099	8.01736e-05	0.00199155	0.000160771	0.00134602	0.000356229	0.00574089	0.0204084	0.00180372	0.00529613	0.0106069	0.00419147	0.00207296	0.00192103	0.00561914	0.00395453	0.001798	0.00328348	0.00160344	2.32983e-05	3.75253e-06	3.06729e-06	2.4473e-06	1.53691e-05	6.45e-06	1.02895e-05	4.43778e-06	9.33238e-06	0.00127162	0.000960593	7.52682e-06	0.000173476	0.00139573	0.000125041	0.00027884	0.000793677	0.000139768	1.57389e-05	1.84907e-06	0.000113359	0.000348104	1.11597e-05	5.0545e-05	3.7286e-05	5.28182e-05	8.53293e-05	7.33103e-06	4.54654e-06	6.51526e-06	2.86062e-05
X107201700102	5.05636e-05	0.000747211	4.66713e-05	0.000520375	0.00198743	0.00291898	0.000981274	0.000434037	0.00309544	0.00611381	0.00230909	0.00109341	0.00243627	0.00390198	0.00273634	0.00325435	0.00222747	0.0145984	1.01772e-05	7.20213e-06	4.06344e-05	2.2313e-06	3.77957e-05	4.05724e-05	4.13038e-05	7.54922e-06	2.03792e-05	0.000336318	0.000527131	0.000123019	0.000175467	0.000978808	2.96638e-05	0.000350499	0.00101818	0.000143423	0.00036685	0.000216857	0.000107896	0.000260888	2.58211e-05	4.94356e-05	0.00211957	8.7442e-05	0.000853681	0.00517266	0.00112864	0.00406645	1.19126e-05
X107201700103	0.000353019	0.0024114	0.000444621	0.00754731	0.00514945	0.00665309	0.0017578	0.00172697	0.0025613	0.00670455	0.00738467	0.00217186	0.00228255	0.00268796	0.0175929	0.00336581	0.0012792	0.00188316	6.33085e-05	2.59163e-05	0.000558027	1.79379e-05	5.91143e-05	0.000612906	0.000556634	2.03696e-05	2.1162e-05	0.001381	0.000705505	0.000158613	0.000961431	0.00530715	0.000246362	0.000599873	0.00200859	0.000489131	0.000117054	6.27483e-05	0.000372036	0.00127379	5.42644e-05	0.000303249	0.00805261	0.000860962	5.727e-05	0.000663783	0.000175867	0.000473898	5.47289e-05
X107201700104	3.70465e-05	0.00136308	0.000105729	0.000424828	0.000210714	0.000195189	0.000320404	0.00060961	0.000233807	0.00228645	0.000213164	0.000443839	0.000199783	0.000322244	0.000340511	0.00127608	0.000161567	0.000113077	4.77949e-05	0.000154279	3.58766e-05	4.32006e-05	7.69812e-05	2.8187e-05	2.39706e-05	1.26738e-05	2.11921e-05	0.000159617	0.000137499	0.00021175	0.000235331	0.001156	9.95503e-05	0.00038242	0.000546887	0.000189778	0.000374791	0.000169963	0.00014057	0.000515483	2.0339e-05	5.65081e-05	0.0842371	6.4478e-05	3.22938e-05	0.000336611	0.000287988	6.67568e-05	5.18895e-05
X107201700105	5.2455e-05	0.00113833	0.000188845	0.00436129	0.00017335	0.0132491	0.0153589	0.00307103	0.0595232	0.00219963	0.00962159	0.00324338	0.00131872	0.00678	0.0109144	0.00881987	0.00421862	0.00627611	5.86682e-05	5.85553e-05	0.000105174	1.58532e-05	0.00202778	0.000115209	0.000115717	1.14851e-05	2.56438e-05	0.00217423	0.00200329	2.60392e-05	0.000670241	0.00144016	0.00233336	0.000516341	0.00264201	0.000763836	5.88e-05	4.15347e-05	0.00142093	0.001541	1.75854e-05	0.000181766	0.00657579	0.000202213	1.69076e-05	0.00092442	0.00011342	0.00111061	2.15205e-05
X107201700106	4.60784e-05	0.00163541	0.000107493	0.00273848	0.000862698	0.00719453	0.0285207	0.00330601	0.0211769	0.00264744	0.0101507	0.00343861	0.0014962	0.018243	0.0114415	0.0118353	0.00329156	0.00264495	1.85203e-05	9.78853e-06	4.06141e-05	3.69851e-06	3.45797e-05	3.69573e-05	5.73686e-05	1.31116e-05	1.36539e-05	0.00446614	0.00301556	5.1946e-05	0.000551606	0.00190163	0.000447575	0.0004373	0.00141138	0.000285717	0.000110914	3.95017e-05	0.00133965	0.00085505	9.45483e-06	6.61699e-05	0.00569563	0.000916521	1.76166e-05	2.83089e-05	4.01135e-05	4.39789e-05	1.71855e-05
X107201700109	3.956e-05	0.000493281	0.000287361	0.00884867	0.000573053	0.0210093	0.00375316	0.00454584	0.016607	0.0670425	0.0170694	0.00459588	0.00566459	0.0119199	0.0157159	0.0367466	0.00293735	0.00803894	3.22703e-05	8.08981e-06	0.000467194	7.89225e-06	3.21913e-05	0.000257955	0.000291589	1.05987e-05	1.85107e-05	0.010607	0.000751256	4.64448e-05	0.0012942	0.00084619	0.000552537	0.000218109	0.000781728	0.00894763	5.6194e-05	2.48324e-05	0.000946399	0.00163764	1.16655e-05	0.0013178	0.00714603	0.00251748	0.000588442	6.35628e-05	7.08525e-05	8.15599e-05	1.67821e-05
X107201700110	0.00010894	0.00465294	0.000419308	0.00578138	0.000424202	0.00319912	0.00231049	0.000863449	0.0024221	0.00135277	0.00394592	0.00168236	0.000981051	0.00661726	0.00270172	0.00774948	0.0104891	0.000919128	0.000250341	0.000661928	0.000129577	0.000163979	8.59659e-05	0.000151341	0.000150062	2.73686e-05	6.06435e-05	0.00221026	0.00589834	1.94162e-05	0.000745394	0.0044743	0.00063056	0.00180866	0.00330427	0.000393125	3.05543e-05	2.21019e-05	0.000441142	0.00111753	3.96578e-05	9.79295e-05	0.00383483	0.000139727	2.36831e-05	5.11331e-05	3.76348e-05	3.27401e-05	3.71581e-05
X107201700111	9.15895e-05	0.00252385	0.000101056	0.000367754	0.000611333	0.00335105	0.0108303	0.00199308	0.00436909	0.0020026	0.00298362	0.00410537	0.00416959	0.00360815	0.00676931	0.0162211	0.00283433	0.00298206	2.30651e-05	0.000287805	2.07066e-05	3.6242e-06	0.000117662	2.77495e-05	3.18822e-05	1.64009e-05	1.31229e-05	0.000853851	0.00229119	2.2297e-05	0.000354382	0.0032421	4.06993e-05	0.000434829	0.00189685	0.000237542	4.56866e-05	2.98483e-05	0.00021689	0.0007284	1.39018e-05	0.000101337	0.0025369	0.000111539	1.9614e-05	0.000104885	8.87551e-05	8.45251e-05	1.53947e-05
X107201700112	7.52963e-05	0.00917013	0.000132169	0.000686471	0.000195622	0.00281422	0.000707826	0.000784139	0.00554962	0.00879822	0.000681698	0.000355259	0.00164708	0.000315852	0.00117376	0.00173129	0.000429885	0.000710075	2.58883e-05	1.47147e-05	2.36273e-05	5.83803e-06	2.36751e-05	6.72331e-06	1.51932e-05	1.5911e-05	2.65822e-05	0.000209033	0.000471541	1.09104e-05	0.000214679	0.00174115	0.000241872	0.000477164	0.00135915	0.000178897	1.0061e-05	7.42914e-06	0.000253069	0.000503004	2.54696e-05	6.13113e-05	0.000611295	5.36668e-05	3.67389e-05	1.55521e-05	7.93159e-06	1.36859e-05	4.28282e-05
X107201700113	2.42105e-05	0.00422823	0.00134857	0.00838759	0.000505133	0.0203241	0.00235863	0.00644524	0.0446092	0.0390932	0.0366279	0.00151564	0.00340973	0.00132118	0.00775877	0.0027114	0.00444444	0.00540544	3.58921e-05	0.000836206	0.000275805	1.79291e-05	0.000969934	0.000258633	0.000210031	2.29e-05	2.69445e-05	0.000282075	0.000359362	9.98697e-06	0.000561078	0.00193531	0.000347612	0.000575223	0.00323962	0.000338631	1.40202e-05	1.20544e-05	0.00207014	0.00596471	1.4506e-05	7.41454e-05	0.00101857	0.000180443	2.36795e-05	7.7625e-05	2.04484e-05	7.56818e-05	2.61424e-05
X107201700115	8.78008e-05	0.00456868	0.000132835	0.000231418	0.000459692	0.00283331	0.00133202	0.00148314	0.0104648	0.000981058	0.00321786	0.00349746	0.000899735	0.0133195	0.00611645	0.00670687	0.00145475	0.00361184	0.000105358	0.000590975	0.00011768	2.45076e-05	0.000212376	0.000112295	8.65322e-05	5.41164e-05	1.71526e-05	0.000699424	0.000548235	0.000248355	0.000626454	0.00514276	0.000428316	0.000661745	0.00233651	0.00030011	0.000200271	3.36574e-05	0.000767211	0.00115125	2.64779e-05	5.60732e-05	0.00243448	0.000128422	6.87858e-05	0.000105331	9.35363e-05	7.76253e-05	8.47104e-05
X107201700116	7.30646e-05	0.0144766	0.000204497	0.00330631	0.00151702	0.00796038	0.0100053	0.00230717	0.0142958	0.00496355	0.00762989	0.00370029	0.00393815	0.0130642	0.0188834	0.00215085	0.00195752	0.00728618	0.000165506	0.000798656	4.35237e-05	1.55806e-05	0.00038445	4.18353e-05	4.58127e-05	3.84473e-05	4.86568e-05	0.00140042	0.00118065	4.35577e-05	0.000594511	0.00310411	0.000400552	0.000675292	0.00108202	0.000359306	6.23564e-05	3.55238e-05	0.000556222	0.00164461	1.55466e-05	0.000147092	0.0101295	0.000106107	7.81523e-05	0.00111891	0.000196395	0.000543678	6.16765e-05
X107201700118	7.81664e-05	0.00198748	6.89124e-05	0.00107659	0.000490481	0.0046636	0.00312808	0.0015008	0.00331171	0.00410182	0.00360399	0.0192169	0.00226341	0.000619555	0.0148361	0.0194505	0.000821961	0.00144419	7.13408e-05	6.34651e-05	2.93589e-05	1.45263e-05	8.04635e-05	1.66265e-05	3.36468e-05	1.66046e-05	2.06956e-05	0.000323363	0.00065458	1.03916e-05	0.000512468	0.00207455	0.000197374	0.0129207	0.00138566	0.00068453	1.39575e-05	1.31481e-05	0.000367161	0.0014789	1.57514e-05	8.44669e-05	0.00149019	0.00012658	3.25967e-05	1.24042e-05	2.41303e-05	3.63157e-06	3.36468e-05
X107201700119	5.80276e-05	0.00125553	0.000300499	0.00724625	0.000163646	0.0105196	0.0244966	0.00316445	0.0111551	0.00317132	0.0210533	0.00824165	0.0102316	0.00474907	0.0112955	0.0038758	0.00186512	0.0033229	0.000119729	1.44032e-05	4.7037e-06	3.70455e-06	7.61661e-05	8.1623e-06	2.1966e-05	1.77542e-05	1.6217e-05	0.00214896	0.000915653	1.04373e-05	0.000558987	0.00208206	9.04924e-05	0.000411773	0.00295717	0.000469663	1.65244e-05	1.44954e-05	0.000778001	0.00202868	1.50334e-05	5.55221e-05	0.000776049	8.72797e-05	1.64629e-05	0.000175036	5.73205e-05	0.000132672	2.14587e-05
X107201700120	4.27653e-05	0.00195864	0.000117509	0.000574207	0.000479568	0.00351533	0.00189983	0.0008832	0.000723859	0.00440217	0.00173947	0.00213847	0.00102217	0.00242383	0.00611683	0.00184082	0.0134774	0.000720326	2.40613e-05	0.000516965	0.000100939	8.10125e-05	5.28892e-05	7.54791e-05	0.000136057	1.43725e-05	3.30869e-05	0.00143413	0.000963311	5.53347e-06	0.000522644	0.00269064	0.000282404	0.00042787	0.00192448	0.00032346	1.63932e-05	1.42378e-05	0.000575284	0.00126652	1.80408e-05	0.000123716	0.000677933	0.000152222	2.71493e-05	7.20388e-05	1.91288e-05	6.56349e-05	8.24736e-05
X107201700121	4.80307e-05	0.00695756	0.000261827	0.00289374	0.00040606	0.00702769	0.003789	0.00269028	0.0117158	0.00155379	0.00749257	0.015327	0.00276427	0.0093845	0.0238541	0.00552625	0.0016291	0.00222573	5.43249e-05	1.0022e-05	1.04903e-05	1.77961e-06	4.00131e-05	5.17959e-06	2.73123e-05	1.35344e-05	1.51735e-05	0.000958056	0.00169318	0.000814639	0.000302168	0.00166605	0.000116508	0.00196703	0.0014103	0.000385838	0.0198514	0.00364394	0.000241558	0.000659326	1.07057e-05	4.12682e-05	0.0051197	9.80845e-05	1.79928e-05	0.0178116	0.013922	0.0152009	2.19735e-05
X107201700123	4.46528e-05	0.0118442	0.000318703	0.00410273	0.00148746	0.0167566	0.00300935	0.00266885	0.00716989	0.00103771	0.0134303	0.00954751	0.00202727	0.0144954	0.0192884	0.0121435	0.00141599	0.00330622	0.000143212	0.00613832	0.000781169	3.22799e-05	0.00105352	0.000672148	0.000716928	0.000188798	2.18595e-05	0.00144952	0.00142658	0.000134043	0.00227753	0.00348992	0.00229382	0.0024121	0.00258112	0.00203584	0.000143381	7.54683e-05	0.000295103	0.000983104	1.74876e-05	6.83162e-05	0.0233	0.000185636	3.02425e-05	0.00253224	0.00028984	0.00301455	3.72885e-05
X107201700124	6.11565e-05	0.003136	0.000234308	0.00233197	0.0036704	0.00308096	0.00438032	0.000793874	0.00669624	0.00127533	0.00286802	0.00347526	0.00326595	0.00756576	0.00980016	0.00390813	0.00141328	0.00209215	3.61385e-05	3.64737e-05	2.48145e-05	6.97871e-06	3.5923e-05	2.71128e-05	4.78096e-05	2.24803e-05	2.59757e-05	0.00033669	0.000865648	8.1159e-06	0.000746603	0.00286412	0.000109852	0.00418778	0.00226416	0.000445405	1.15035e-05	1.02706e-05	0.000373774	0.00120049	3.21045e-05	0.000160271	0.000983628	0.000213898	4.30334e-05	1.59804e-05	1.54896e-05	1.15394e-05	4.04957e-05
X107201700125	2.23908e-05	0.00656457	0.000749555	9.52797e-05	0.00662546	0.017056	0.00599872	0.00363076	0.0110031	0.0736359	0.0181876	0.0133895	0.00234099	0.0017569	0.0143367	0.00598717	0.00248951	0.00385998	2.33166e-05	1.19071e-05	0	5.42703e-06	1.76002e-05	4.90631e-06	1.84218e-05	1.31105e-05	2.36637e-05	0.000592935	0.000837591	9.69691e-06	0.000466887	0.00530342	0.000174591	0.000578459	0.00134254	0.000284624	1.33882e-05	1.46495e-05	0.000288906	0.00125429	8.51662e-06	0.00011119	0.00136464	0.000170032	3.34532e-05	1.01482e-05	1.14442e-05	9.52334e-06	2.61979e-05
X107201700126	5.84417e-05	0.0136832	0.000397408	0.00256781	0.00272068	0.00432333	0.00626869	0.00127948	0.0106733	0.00593577	0.00453339	0.00470158	0.0117209	0.0237041	0.00600658	0.0103968	0.0016257	0.00105215	0.000352291	2.62286e-05	0.000128202	0.000247913	5.71194e-05	0.000110842	0.000129479	2.44504e-05	2.71633e-05	0.00253855	0.0022379	5.06563e-05	0.000698997	0.00383655	0.00065298	0.0029156	0.00345377	0.000556843	0.000656411	0.000306685	0.000398878	0.00105926	3.86761e-05	0.00021546	0.00242234	0.00021937	0.000114558	0.000453011	0.000141493	0.000150726	4.28367e-05
X107201700127	5.85682e-05	0.00380194	5.58682e-05	6.02677e-05	0.000707483	0.0190542	0.00397451	0.00656883	0.0695621	0.0208596	0.0237335	0.00204562	0.00551422	0.00156014	0.132253	0.00285429	0.00380737	0.00553189	9.47409e-05	1.55491e-05	3.81736e-05	6.25579e-06	0.000127093	3.76432e-05	4.90941e-05	1.7116e-05	1.4175e-05	0.000589105	0.000335643	2.89526e-05	0.00109205	0.00256403	0.000198992	0.00123931	0.0031054	0.00116166	1.52236e-05	1.74535e-05	0.000984244	0.00208714	1.79598e-05	0.000121608	0.00239974	0.00028861	8.30731e-05	2.1383e-05	2.27812e-05	1.42352e-05	2.6566e-05
X107201700128	0.000108669	0.00174944	0.000700296	0.00250944	0.00015741	0.00234585	0.00148001	0.000854997	0.00160099	0.0021244	0.00119337	0.00156146	0.00100371	0.0022382	0.00123782	0.00233153	0.00581268	0.000501669	2.63135e-05	8.31953e-06	4.71403e-06	3.76226e-06	5.1552e-05	0	2.89448e-05	1.11524e-05	2.20137e-05	0.00123982	0.00159317	1.00551e-05	0.000470238	0.00297708	0.000108904	0.00456986	0.00104855	0.000442402	9.41686e-06	5.49783e-06	0.000407388	0.000802493	1.79603e-05	8.04856e-05	0.000227863	9.4303e-05	1.7087e-05	1.32575e-05	9.20411e-06	7.35657e-06	3.64917e-05
X107201700129	0.000430323	0.0148033	0.000233679	0.0134115	0.000567659	0.00376114	0.000832437	0.000710188	0.00659052	0.0009262	0.00280275	0.00218767	0.00114675	0.00182061	0.00612539	0.00396167	0.000797758	0.00120826	0.00055574	5.74052e-05	7.0325e-05	0.000197422	0.000254971	4.91219e-05	7.06475e-05	5.18571e-05	3.94932e-05	0.00109051	0.00262809	0.000708387	0.000663824	0.00443908	0.000406673	0.00443016	0.00188946	0.000523185	0.000595845	0.000781403	0.000595978	0.00159502	4.18503e-05	7.15481e-05	0.0368848	0.000199545	9.21175e-05	0.0199279	0.00271184	0.0189868	7.80858e-05
X107201700130	0.000119333	0.00352451	0.000301668	0.000432653	0.00388183	0.0339473	0.00197322	0.00524248	0.0048865	0.0132842	0.0300381	0.00263403	0.00115162	0.0100064	0.0179495	0.0161353	0.0174922	0.00988857	6.55551e-05	0.000132027	0.000932155	4.61906e-05	0.0038198	0.00081124	0.00126604	1.69551e-05	2.54237e-05	0.0015685	0.00157807	0.000159788	0.00156498	0.00150304	0.000102252	0.000842291	0.00380874	0.000486143	0.000418413	0.000546232	0.000558045	0.0016025	4.24867e-05	0.00332285	0.0255688	0.000338456	0.000609774	0.00109033	0.000632734	0.000985196	2.38235e-05
X107201700131	0.000104652	0.00301447	0.000161293	0.00149749	0.00386668	0.00708987	0.00208754	0.00186536	0.015608	0.00345717	0.0139213	0.0185587	0.0043187	0.00696047	0.0230877	0.0175655	0.00237511	0.00144538	2.51534e-05	1.57517e-05	2.21017e-05	1.2777e-05	3.25822e-05	6.02633e-06	3.80537e-05	1.92195e-05	3.19349e-05	0.00133265	0.00222105	0.000847307	0.0017417	0.00146731	0.000209658	0.00070528	0.002315	0.000468188	0.000112697	8.12398e-05	0.00215525	0.00221172	1.85568e-05	0.00125073	0.000823572	0.00257794	0.00299787	0.00168717	0.000754462	0.00145398	2.99158e-05
X107201700132	5.14347e-05	0.00890519	0.000195016	0.0022655	0.00203428	0.00655575	0.00448263	0.00158796	0.00557333	0.00167703	0.00385297	0.00612709	0.00998264	0.00885035	0.0146085	0.00762296	0.00155828	0.00131789	0.000330272	0.000130023	7.50752e-05	0.000357774	0.000515554	7.46544e-05	0.00010254	1.79866e-05	1.83708e-05	0.00110044	0.00280763	0.000129749	0.000609458	0.00246281	0.000993964	0.00074336	0.00301776	0.000480002	7.78381e-05	3.06851e-05	0.000664625	0.00113561	2.30184e-05	0.000144112	0.0049036	0.000138184	2.84894e-05	5.79852e-05	6.33647e-05	4.23224e-05	2.45371e-05
X107201700133	0.000110114	0.00129772	0.000377296	0.000170847	0.00164418	0.0467508	0.00966275	0.00926306	0.0111914	0.00319935	0.0389761	0.00614779	0.00403656	0.00315507	0.0309224	0.00451232	0.0263397	0.0102307	4.26277e-05	0.000414048	1.09507e-05	4.70054e-05	0.00018735	2.39934e-05	1.4489e-05	1.30169e-05	1.03567e-05	0.00100496	0.00116641	6.83128e-06	0.000321496	0.000874752	9.06016e-05	0.000638253	0.00148066	0.000134301	8.67792e-06	5.65614e-06	0.000153271	0.00114133	1.26682e-05	0.000107673	0.000106653	0.000280379	0.000461337	4.8555e-06	1.05762e-05	8.00641e-06	1.62194e-05
X107201700134	7.038e-05	0.00169848	0.00118656	0.00248142	0.000359933	0.00522671	0.00087764	0.0011436	0.00542757	0.0134957	0.00377796	0.00146527	0.00245502	0.000441009	0.00367594	0.00258886	0.000963511	0.000944548	2.27493e-05	1.17837e-05	5.63075e-06	4.99544e-06	4.89014e-05	1.65702e-05	1.50821e-05	1.22362e-05	2.27493e-05	0.000672618	0.000410505	2.52644e-05	0.000208477	0.00132759	8.16154e-05	0.00328702	0.00105425	0.000148053	2.15135e-05	2.04343e-05	0.000244811	0.000443985	1.45512e-05	8.7603e-05	0.00119183	8.96221e-05	2.77186e-05	7.98139e-05	4.00854e-05	3.1809e-05	4.10253e-05
X107201700135	9.64774e-05	0.0209818	0.00033719	0.00792879	0.00836213	0.00475097	0.0169751	0.00560709	0.00563195	0.00222481	0.00394767	0.00180083	0.00268856	0.00966428	0.0128749	0.0109939	0.00158264	0.00964457	5.96813e-05	2.73487e-05	2.47305e-05	7.46016e-06	0.000964474	2.81057e-05	4.3578e-05	2.32164e-05	1.64502e-05	0.00146964	0.00221636	0.000210462	0.000927378	0.00365299	0.00056631	0.000920202	0.00201628	0.000720733	0.000209436	8.11627e-05	0.000365327	0.00118061	1.77908e-05	0.000180227	0.0157435	0.000166474	3.91777e-05	0.000247132	0.000180306	0.000148683	3.15282e-05
X107201700138	6.29876e-05	0.000294107	0.000162918	0.000541962	8.51944e-05	0.00331695	0.00128049	0.00145775	0.00669951	0.00204136	0.00352721	0.00412228	0.00101941	0.0200771	0.0048921	0.0269092	0.000868906	0.0049804	1.90145e-05	9.91033e-06	1.80794e-05	5.06265e-06	2.45179e-05	7.67459e-06	2.24648e-05	1.47903e-05	1.11142e-05	0.00320091	0.00171627	0.000116753	0.000135337	0.00248558	0.000113313	0.000154599	0.000617966	0.000133521	0.000357427	7.60258e-05	0.000312842	0.000800522	1.10497e-05	4.6843e-05	0.00286735	3.26439e-05	0.000387008	0.000896175	0.000587472	0.000761031	3.09563e-05
X107201700139	9.67807e-05	0.00576401	9.40453e-05	0.000558185	0.000162587	0.00133681	0.00294404	0.000877619	0.000356449	0.00491736	0.000329506	0.000282152	0.00119957	0.000322882	0.00113801	0.00234912	0.000331293	0.000168168	3.18913e-05	1.2396e-05	5.54975e-06	5.54975e-06	3.71564e-05	1.31866e-05	3.20494e-05	1.38981e-05	2.47604e-05	0.000386759	0.000929101	0.00174493	0.000270562	0.00169991	0.000247699	0.000275717	0.00152635	0.000186494	0.00276926	0.000389067	0.000200724	0.000451269	1.5495e-05	7.29373e-05	0.000816208	5.88653e-05	0.000171647	0.00264359	0.00048354	0.00236796	3.31088e-05
X107201700140	7.95557e-05	0.000924319	0.000111559	0.000616924	8.96628e-05	0.0016405	0.000280961	0.00124634	0.000463382	0.00258094	0.000434418	0.00059859	0.000713189	0.00054667	0.00047267	0.000913703	0.000233804	0.000310151	2.66882e-05	1.97758e-05	1.21284e-05	1.18881e-05	2.64479e-05	9.47092e-06	1.74435e-05	1.11248e-05	2.35077e-05	0.000328627	0.000703477	5.78433e-05	0.000349321	0.00118716	0.00012954	0.000368998	0.000863677	0.000197518	0.000257185	8.04039e-05	0.000156807	0.000686543	1.78817e-05	4.27464e-05	0.00796603	7.42266e-05	0.000167805	0.00571556	0.000635598	0.00472668	3.34309e-05
X107201700142	0.000238259	0.0334581	4.96224e-05	0.000268749	0.0205262	0.00197347	0.00141424	0.000408872	0.00149549	0.00188108	0.000875317	0.000135374	0.00132344	0.00224763	0.00372631	0.0125446	0.00104943	0.00107141	0.000136031	1.99667e-05	6.51414e-06	6.41835e-06	0.000113669	3.98239e-06	3.47603e-05	3.09559e-05	4.22051e-05	0.000357251	0.000778139	0.00193233	0.00102614	0.00315914	0.00011319	0.00104824	0.00686792	0.000685723	0.000859018	0.000345427	0.000354747	0.00139464	7.17514e-05	0.000188486	0.0655291	0.00027993	4.74602e-05	0.0061675	0.00322409	0.00386145	5.6424e-05
X107201700143	0.00166585	0.00248907	0.000172917	0.000410396	0.000603952	0.00742674	0.0022949	0.00251496	0.00524819	0.0014546	0.00678792	0.000920763	0.00218512	0.0307174	0.0123073	0.00784758	0.0118896	0.00165221	3.56496e-05	1.87688e-05	1.92315e-05	9.55098e-06	5.06609e-05	1.627e-05	2.87085e-05	1.30678e-05	1.54741e-05	0.00338184	0.00345538	1.51224e-05	0.000353831	0.0017467	0.000101933	0.000286807	0.000937274	0.000585812	1.06986e-05	1.08837e-05	0.000557992	0.000692983	1.90279e-05	0.000133029	0.000553309	0.00131915	0.000503204	9.92118e-06	1.57517e-05	1.09947e-05	2.28594e-05
X107201700144	9.91757e-05	0.00317349	0.00102647	0.00119901	0.00061546	0.00597162	0.000899086	0.0014849	0.0033225	0.00149891	0.00507322	0.000853754	0.00393427	0.000464639	0.00973537	0.00218809	0.000690025	0.000844453	3.41935e-05	2.46558e-05	1.9312e-05	1.47123e-05	0.000109953	4.14087e-05	4.95935e-05	1.55804e-05	2.16457e-05	0.00120109	0.00857948	2.05521e-05	0.000366624	0.00289295	0.000189952	0.000358304	0.00166563	0.000212511	3.41822e-05	1.39457e-05	0.00028711	0.00083805	1.53437e-05	5.18708e-05	0.00167788	8.08557e-05	3.59071e-05	0.00110394	0.000106955	0.00135183	4.45654e-05
X107201700145	6.33593e-05	0.00218126	9.58525e-05	0.000486568	0.000448787	0.000302673	0.00214094	0.000349371	0.000432776	0.0012781	0.00023274	0.000192974	0.000507297	0.000647391	0.000312468	0.00169563	0.000213882	0.000184041	3.81718e-05	3.02478e-05	9.40627e-05	3.58125e-05	5.45404e-05	8.46255e-05	5.53702e-05	2.07781e-05	4.84388e-05	0.000144763	0.000160172	1.76378e-05	0.00025962	0.00166088	0.000229014	0.000493776	0.00154054	0.000327665	3.05732e-05	6.54257e-05	0.000226688	0.000622935	3.38762e-05	0.0001885	0.000143933	9.49088e-05	0.00152791	0.00747599	0.000680551	0.00620262	7.68642e-05
X107201700146	5.84525e-05	0.0254334	0.00022959	0.00251343	0.00876118	0.00193199	0.00111598	0.00140266	0.00353792	0.0012175	0.00270025	0.00149659	0.00116636	0.0119565	0.00458428	0.018212	0.00243217	0.002312	0.000137636	0.000140943	8.01846e-05	5.52656e-05	0.00435367	6.41846e-05	7.1929e-05	1.8382e-05	5.27204e-05	0.000541268	0.000628816	1.31937e-05	0.000716506	0.00143469	0.00020292	0.000680318	0.00201982	0.000309361	1.71855e-05	1.51189e-05	0.000415248	0.000854142	1.84037e-05	0.000266038	0.000721574	0.000187409	4.68142e-05	3.30005e-05	2.23521e-05	2.35811e-05	3.17497e-05
X107201700148	0.000690788	0.0125058	0.000348315	0.00314889	0.000203456	0.0116693	0.0141165	0.00348421	0.0286394	0.00153833	0.0113203	0.00699037	0.0108943	0.0114937	0.0143889	0.00454416	0.00208199	0.00805515	3.38794e-05	0.000414287	4.43766e-05	7.16333e-06	8.87532e-05	5.47236e-05	5.79223e-05	2.11596e-05	2.0634e-05	0.00279613	0.0038927	1.48973e-05	0.000341031	0.00268333	0.000381023	0.000478862	0.00133715	0.000246782	1.62789e-05	1.2074e-05	0.000308594	0.000930842	1.08426e-05	5.52342e-05	0.000444291	8.63353e-05	4.37759e-05	6.26829e-05	3.41947e-05	6.15866e-05	3.23326e-05
X107201700149	0.00010362	0.00367429	0.000123962	0.000808826	0.000113611	0.00134717	0.000579215	0.000757613	0.00111408	0.00687477	0.000615005	0.000303541	0.000899874	0.000926611	0.00125057	0.000932338	0.000268521	0.000229675	4.12478e-05	5.13414e-05	9.18187e-06	7.70506e-06	4.31484e-05	6.62635e-06	4.48948e-05	1.94168e-05	3.34657e-05	0.000223203	0.00112082	2.13687e-05	0.000200999	0.0018204	0.000160535	0.000784106	0.00102417	0.00019192	2.47076e-05	2.23062e-05	0.000215999	0.000403643	3.11413e-05	5.7621e-05	0.00255255	8.47814e-05	7.78468e-05	7.60875e-05	4.0824e-05	6.15763e-05	4.42913e-05
X107201700150	6.07523e-05	0.00286815	0.000204036	0.00990534	0.0140956	0.0111442	0.0022727	0.0031762	0.00580922	0.00794744	0.020319	0.00599338	0.00383892	0.0103655	0.0237515	0.0064196	0.00128995	0.00502139	5.4475e-05	0.00181883	0.000125421	1.25545e-05	0.000852521	0.000163817	9.86735e-05	2.55213e-05	8.83042e-05	0.00103972	0.00275807	0.000192255	0.000465558	0.00244401	0.00115909	0.000548677	0.00174427	0.000331674	0.000240339	0.000156725	0.000303504	0.000909398	1.84092e-05	0.000107827	0.00933136	0.000143429	3.70966e-05	0.00401457	0.00210679	0.00331398	3.18398e-05
X107201700152	9.80429e-05	0.00172738	0.00110702	0.00251727	0.00500277	0.00383616	0.00154847	0.00331765	0.00974964	0.00222414	0.00591014	0.00284992	0.00937725	0.00651935	0.00834744	0.00926842	0.00137788	0.00119917	3.20296e-05	3.18844e-05	1.93419e-05	1.179e-05	0.000585749	3.87102e-05	6.29898e-05	1.82197e-05	5.33519e-05	0.00124303	0.00185146	3.26237e-05	0.000681402	0.00206981	0.000113912	0.000642322	0.00266037	0.000555066	3.16203e-05	2.48078e-05	0.000420214	0.00109597	1.17372e-05	8.68734e-05	0.00600512	0.000264581	3.19768e-05	3.55151e-05	2.59432e-05	1.45625e-05	2.78576e-05
X107201700153	6.06319e-05	0.00252472	5.6285e-05	0.000407347	0.000359479	0.00539936	0.00160755	0.000664353	0.00159023	0.0412142	0.0010527	0.000549081	0.00190314	0.00711776	0.00432608	0.00212892	0.000840031	0.00085141	8.82895e-05	6.54118e-05	2.63414e-05	5.28213e-06	7.55431e-05	3.11386e-05	5.06565e-05	1.16207e-05	0.000221191	0.000591235	0.000403451	0.000192616	0.000517475	0.00219071	0.000307299	0.00256071	0.00156739	0.000459458	0.000147986	0.000109505	0.000306606	0.00103234	2.68436e-05	5.11241e-05	0.0350809	7.84353e-05	1.0876e-05	0.00010592	0.000105833	0.000156697	1.85481e-05
X107201700154	0.000163449	0.00102006	0.000293579	0.00179724	0.000722667	0.00296474	0.00091552	0.00296967	0.0120284	0.00635136	0.00555784	0.000741226	0.00065776	0.00571404	0.00239109	0.00268978	0.00120159	0.00278879	0.000561819	2.55412e-05	0.000185165	0.000597397	0.000512289	0.000210087	0.000311835	1.32441e-05	2.07183e-05	0.000334561	0.000467128	0.000498566	0.00022948	0.0012579	0.000641953	0.00022323	0.00174043	0.000139334	0.000687543	0.000239782	0.000118502	0.000435716	9.93621e-06	0.000109917	0.0184248	5.28248e-05	7.20786e-05	0.00134971	0.00215718	0.00127297	3.34826e-05
X107201700156	8.37422e-05	0.0158432	0.0022401	0.00998928	0.00146936	0.00349098	0.00447822	0.00130795	0.00508328	0.0115966	0.00367387	0.00243813	0.0038322	0.0118483	0.00215668	0.00251374	0.000890488	0.00126106	4.75724e-05	4.81065e-05	8.4309e-05	1.65479e-05	0.00127937	7.15547e-05	0.000112325	1.4989e-05	1.55122e-05	0.00657726	0.00912077	5.28158e-05	0.00042027	0.0035861	0.000131042	0.00253415	0.00157048	0.000526817	3.09482e-05	1.63298e-05	0.00053206	0.000676783	1.83901e-05	0.000102732	0.00421736	0.000118767	2.55849e-05	0.000625254	0.000101151	0.000522522	2.63588e-05
X107201700157	5.73538e-05	0.000782513	0.000136549	0.00125007	0.000396005	0.0075574	0.00264001	0.00264896	0.00955484	0.0165418	0.0110485	0.0104282	0.00659604	0.0299781	0.0620573	0.0272266	0.00221812	0.00694042	3.79394e-05	0.000138795	2.8805e-05	3.60251e-06	9.79461e-05	2.15698e-05	4.27327e-05	2.30169e-05	9.46601e-06	0.00119409	0.00158152	2.85337e-05	0.000304616	0.00192799	0.00010182	0.000339962	0.00089086	0.000172333	7.35575e-06	8.44103e-06	0.000335862	0.000723909	1.0084e-05	5.00282e-05	0.000310163	8.67316e-05	1.03553e-05	9.96343e-06	2.02434e-05	1.22244e-05	2.20371e-05
X107201700158	2.15751e-05	0.00235021	8.16945e-05	0.000456907	0.000144723	0.000756502	0.00230967	0.00120257	0.000706015	0.000463129	0.000384311	0.000592774	0.00079537	0.000742668	0.000943228	0.00135231	0.000801446	0.000207994	5.38165e-06	2.2868e-05	1.69207e-05	2.35952e-06	1.32683e-05	1.49006e-05	2.00398e-05	3.32919e-06	9.61587e-06	0.000242449	0.000398275	0.00103294	9.6595e-05	0.000689837	7.81875e-05	0.000308128	0.000641257	6.62121e-05	0.000701958	0.000257867	0.000116602	0.000226094	7.7735e-06	5.75498e-05	0.00769054	5.2556e-05	8.43611e-06	0.00635198	0.00230637	0.00602884	2.87991e-05
X107201700159	8.1583e-05	0.0203763	5.76012e-05	0.000379631	0.00157088	0.0127661	0.00159582	0.00263393	0.0233199	0.0023358	0.0287924	0.00159165	0.00239781	0.000946937	0.00772902	0.0144965	0.00234527	0.00491723	3.33049e-05	7.60452e-06	0.00012657	5.06594e-06	4.21113e-05	0.000115124	0.000136241	2.26002e-05	2.80143e-05	0.00346839	0.00152589	7.22261e-06	0.00054556	0.00231285	6.84632e-05	0.000981343	0.00481274	0.000731	8.51437e-06	9.39052e-06	0.00133068	0.000820952	7.16645e-06	0.000167109	0.000282625	0.000209254	3.31926e-05	7.33494e-06	1.19291e-05	6.8407e-06	2.03648e-05
X107201700160	9.87918e-05	0.00236238	8.1372e-05	0.00380038	0.0014021	0.00412828	0.00136221	0.0222671	0.0165192	0.00278552	0.00419878	0.0201216	0.00183584	0.00887485	0.0194041	0.0467449	0.00191277	0.00342537	1.2215e-05	1.1016e-05	6.90019e-05	5.68434e-06	0.000177216	7.37412e-05	7.17524e-05	9.5068e-06	1.70953e-05	0.00118495	0.00238072	0.000221661	0.000515878	0.00124638	0.000564823	0.000579548	0.00197317	0.000220871	0.000179712	8.91016e-05	0.000620439	0.000889775	2.1355e-05	0.000135832	0.0109759	0.0016204	0.00188404	0.00203478	0.000769261	0.00156041	1.32164e-05
X107201700161	6.25491e-05	0.00338166	0.000201914	0.0043866	0.00046394	0.0107183	0.0018253	0.00203296	0.00585593	0.00190901	0.0077098	0.0193851	0.00109412	0.00456372	0.0178186	0.0178671	0.00143861	0.00499058	4.48426e-05	1.93883e-05	2.30165e-05	6.80292e-06	6.09995e-05	2.22229e-05	4.64488e-05	1.95773e-05	2.71361e-05	0.000822851	0.00348393	1.25665e-05	0.00126657	0.0046299	0.000251746	0.000780049	0.00322615	0.000691706	1.69884e-05	1.8897e-05	0.000465792	0.00182328	1.25287e-05	0.000173285	0.000847341	0.000239841	6.27569e-05	1.27177e-05	1.73285e-05	2.37913e-05	3.14446e-05
X107201700162	6.63266e-05	0.00216921	0.000199514	0.00432477	0.000439253	0.00678563	0.015107	0.00259562	0.0318201	0.0123494	0.00557179	0.00408598	0.0249652	0.0222287	0.0196978	0.00425168	0.0030602	0.00445544	2.87604e-05	1.60204e-05	1.95623e-05	5.48181e-06	4.87913e-05	5.86324e-06	3.23023e-05	1.62275e-05	1.70012e-05	0.00303836	0.00740057	4.47917e-06	0.000542339	0.00240908	0.000107925	0.000747444	0.00177275	0.000435395	1.57479e-05	2.14586e-05	0.000583415	0.00128024	1.04187e-05	2.72891e-05	0.000214793	8.94526e-05	2.09573e-05	2.70821e-05	1.49306e-05	2.1415e-05	2.44556e-05
X107201700163	4.49543e-05	0.00571274	0.000112174	0.000875366	0.000693007	0.00403219	0.00103067	0.00134259	0.00380844	0.000845661	0.00351098	0.00648836	0.00418863	0.000782166	0.00661252	0.0114179	0.000844553	0.0011464	7.4942e-05	3.7395e-05	2.93034e-05	1.43041e-05	0.000230485	4.38574e-05	4.17937e-05	4.23259e-05	2.97487e-05	0.000634715	0.00120166	0.000485657	0.000766255	0.00370325	0.000283715	0.00532443	0.00330644	0.000583983	0.00099688	0.000403134	0.000466932	0.00142865	1.76385e-05	0.000102551	0.00047094	0.00023875	5.99427e-05	0.00213346	0.000698014	0.0016284	5.63151e-05
X107201700164	0.000115198	0.00246357	0.000691102	0.00175478	0.000350345	0.00224106	0.0041278	0.00130523	0.00303361	0.0025077	0.00159273	0.00163942	0.000659398	0.000629118	0.00220004	0.00299072	0.000584111	0.000802783	3.65187e-05	1.64957e-05	9.18986e-06	7.02323e-06	3.45405e-05	5.77768e-06	2.73288e-05	1.55851e-05	2.6481e-05	0.00235044	0.00322747	4.59493e-05	0.000279621	0.00441125	0.000145677	0.000811513	0.0022709	0.000469018	8.83189e-05	5.19782e-05	0.00026345	0.000722765	2.03998e-05	9.04437e-05	0.00200467	0.000142589	2.43039e-05	8.05944e-05	3.90098e-05	7.54343e-05	3.69164e-05
X107201700165	6.72758e-05	0.00343739	0.000421094	0.00210658	0.000458363	0.00620492	0.00149381	0.00104615	0.00451096	0.0127547	0.00526409	0.084746	0.00217998	0.0201008	0.00766627	0.0687135	0.00112077	0.00269625	6.59952e-05	7.50648e-05	1.11026e-05	8.54149e-06	4.35392e-05	2.3301e-05	3.72948e-05	2.36178e-05	2.30633e-05	0.00643965	0.00207189	8.4702e-05	0.000469241	0.00352151	0.000174077	0.00310506	0.00139859	0.000226818	0.00199747	0.000367271	0.000312391	0.00158926	1.34789e-05	4.6734e-05	0.00574463	9.32435e-05	3.82981e-05	0.00159235	0.000252429	0.00136961	3.95655e-05
X107201700166	5.87482e-05	0.00336293	0.000138825	0.00159729	0.000178207	0.0141469	0.00205504	0.00397327	0.00276263	0.00404435	0.0119472	0.00158143	0.000708108	0.00208413	0.0251504	0.00449458	0.0010348	0.00223298	7.03367e-05	4.85437e-05	2.91985e-05	3.58294e-05	7.27949e-05	3.73063e-05	3.81843e-05	1.25077e-05	1.58128e-05	0.000793916	0.00222598	0.000359203	0.000308965	0.00154482	0.000105113	0.00284952	0.000955959	0.000249824	0.000367909	0.000182421	0.000350506	0.000585282	1.64842e-05	6.48316e-05	0.00812027	7.6792e-05	1.86222e-05	0.000946612	0.000421194	0.000817889	3.32989e-05
X107201700167	8.0482e-05	0.00589362	0.000166019	0.00333259	0.00119808	0.00692071	0.00142734	0.00121398	0.00810589	0.00165927	0.00396777	0.0046259	0.00121037	0.000751101	0.0138856	0.00980466	0.00152027	0.00571196	2.3424e-05	4.08218e-05	4.83182e-05	2.07195e-05	0.000183725	2.43769e-05	9.02563e-05	2.21534e-05	1.45844e-05	0.000955465	0.000609977	3.93425e-05	0.000473226	0.00457801	0.000177518	0.00631543	0.0019023	0.000302978	3.44689e-05	2.03928e-05	0.000480587	0.00133183	1.36315e-05	8.47293e-05	0.00466751	0.000129272	5.62684e-05	9.69994e-05	0.000866914	5.82106e-05	5.02422e-05
X107201700169	7.61882e-05	0.00202855	0.000820586	0.00414988	0.00050829	0.00477961	0.00855495	0.00204047	0.00224971	0.000472168	0.0053875	0.000886995	0.00402282	0.0116963	0.00365684	0.00101659	0.00560711	0.00137566	0.000129241	6.60642e-05	3.47952e-05	7.39643e-06	0.00165616	2.488e-05	4.13807e-05	2.09484e-05	3.46232e-05	0.00310558	0.00451536	8.53907e-06	0.00121485	0.00322047	0.000155497	0.000520785	0.00112112	0.000504014	9.694e-06	8.13362e-06	0.000302173	0.00103132	4.39854e-05	8.82903e-05	0.000140164	8.89784e-05	2.15381e-05	1.51492e-05	1.64638e-05	1.02715e-05	3.99801e-05
X107201700170	0.000100813	0.00642897	0.000378848	0.00176808	0.000281709	0.00533798	0.00221549	0.0021129	0.00526301	0.00176791	0.0028913	0.00362145	0.00102554	0.00270403	0.0106927	0.00274627	0.00168324	0.00148071	1.57272e-05	1.48282e-05	1.00983e-05	7.88316e-06	2.29198e-05	8.66496e-06	1.74342e-05	1.02677e-05	1.29649e-05	0.00143937	0.00375063	2.35192e-05	0.000203333	0.00152737	0.000197379	0.00022568	0.000906538	0.000228833	4.33118e-05	1.59227e-05	0.000151096	0.000466475	1.33037e-05	6.05505e-05	0.00041012	4.05234e-05	0.000124697	8.72099e-05	5.76057e-05	7.80759e-05	3.80477e-05
X107201700171	0.000145897	0.00759099	0.00126621	0.00613109	0.000333573	0.00214347	0.000649577	0.00269908	0.00105927	0.000505832	0.00161382	0.000741086	0.0004044	0.00510407	0.00394375	0.000757878	0.00306289	0.00170515	5.59198e-05	1.67796e-05	1.38492e-05	5.48376e-06	0.000107243	1.34358e-05	4.6229e-05	2.64582e-05	5.39987e-05	0.00110267	0.000629611	0.000327311	0.000417167	0.00319594	0.000132461	0.00236467	0.0013377	0.000326387	0.000151977	8.05542e-05	0.000445036	0.00169727	6.48081e-05	0.00013262	0.00430281	9.12177e-05	3.36929e-05	0.000734727	0.000229406	0.000611725	4.58156e-05
X107201700173	9.81172e-05	0.000486489	0.000127935	0.00704297	0.000734852	0.0484395	0.00298905	0.00794191	0.0361854	0.0136522	0.0375602	0.00452969	0.00195823	0.0145245	0.0106232	0.0211116	0.00349255	0.0116596	5.37767e-06	3.69081e-06	4.79425e-06	1.9659e-06	9.02536e-05	9.24605e-06	8.30749e-06	3.53861e-06	7.71138e-06	0.00102797	0.000445244	5.09103e-05	0.0002475	0.000367825	1.54608e-05	0.000102303	0.000479539	0.000545339	6.46209e-05	2.26649e-05	0.00169194	0.00128641	7.44504e-06	0.000482748	0.00530352	0.00017896	0.000657941	5.35865e-05	3.79735e-05	2.36034e-05	5.32694e-06
X107201700174	3.78858e-05	0.00237192	2.31297e-05	9.57545e-05	0.0290727	0.00221547	0.000511218	0.000264205	0.00175281	0.00373188	0.00110911	0.000374538	0.0010704	0.0003113	0.00562709	0.000929633	0.000523574	0.00152002	0.00116621	0.0361074	0.00349267	0.000597621	0.0905174	0.00726447	0.00402567	9.92746e-05	7.69094e-05	0.000333505	7.45093e-05	0.000285521	0.000626546	0.00429444	0.00630433	0.000785805	0.00420356	0.000414806	0.00031098	0.00011828	0.000367337	0.000933366	4.19215e-05	0.000268898	0.00355988	0.000234604	5.08462e-05	0.000229715	0.000561033	0.000222194	5.47041e-05
X107201700175	4.57776e-05	0.0115942	0.00646955	0.00265426	0.00301441	0.0133543	0.00115249	0.00268793	0.00671771	0.00343838	0.00845086	0.000997818	0.0130664	0.0114714	0.0135039	0.00399293	0.000833184	0.0023544	9.63175e-05	0.00149677	7.00529e-05	1.17078e-05	0.000464864	5.77635e-05	7.71838e-05	2.27666e-05	3.33533e-05	0.000452263	0.000419854	2.0634e-05	0.000550418	0.00250501	0.000442073	0.000406123	0.00173589	0.000282774	2.75711e-05	1.99007e-05	0.00025039	0.000690912	1.9867e-05	0.000160057	0.0051446	9.48171e-05	2.67282e-05	2.2598e-05	2.23114e-05	2.70063e-05	4.92503e-05
X107201700176	4.61583e-05	0.0155792	0.000194504	0.00133273	0.000928528	0.0112033	0.00219281	0.00758719	0.012837	0.00650581	0.02038	0.000940186	0.00743841	0.00073342	0.0171883	0.00402281	0.00233446	0.00276055	3.11227e-05	1.94911e-05	3.86405e-06	6.65037e-06	0.000974055	1.70071e-05	1.4707e-05	9.5024e-06	2.52346e-05	0.0043909	0.00350456	5.54767e-05	0.00113867	0.00110015	4.74726e-05	0.00466974	0.00270452	0.000667179	2.55106e-05	9.43669e-06	0.000297913	0.00119813	1.1303e-05	0.000104829	0.000258694	0.000154588	2.10945e-05	0.00135465	0.00013858	0.00112739	1.5351e-05
X107201700177	3.37524e-05	0.00294043	0.000158797	0.00140649	0.00067824	0.00778748	0.00110974	0.00114775	0.00579883	0.00434141	0.0041696	0.00647651	0.00298349	0.0057215	0.00405835	0.00697643	0.000971799	0.00171892	0.000106533	2.46337e-05	2.4777e-05	2.63402e-05	0.000169739	8.92335e-06	5.37225e-05	2.50896e-05	2.17287e-05	0.0026933	0.00346857	4.56719e-05	0.000530946	0.00538112	0.000449985	0.00492596	0.00252354	0.000562132	3.31271e-05	1.6518e-05	0.000355332	0.000711719	1.25187e-05	5.47516e-05	0.00166182	0.000147919	4.16988e-05	0.000847393	8.49738e-05	0.000517411	4.25064e-05
X107201700179	8.52937e-05	0.00498465	6.29752e-05	7.80396e-05	0.00073745	0.00489225	0.00359326	0.00113527	0.0100115	0.00199688	0.00502437	0.00315612	0.00230178	0.0104518	0.00587729	0.00675695	0.00202948	0.00183549	1.31707e-05	7.70339e-06	8.8268e-06	2.42871e-06	2.95297e-05	5.22119e-06	9.43665e-06	8.39884e-06	1.33097e-05	0.00027408	0.000673095	0.000291841	0.000188551	0.00317501	0.000611671	0.000295307	0.00131147	0.000119156	8.77652e-05	4.24542e-05	0.000125747	0.000638954	2.01358e-05	0.000116503	0.00497693	0.000114866	0.00172071	0.000369538	0.000174557	0.000293606	2.20296e-05
X107201700180	4.39309e-05	0.00528697	0.000127169	0.000908786	0.00056221	0.00348644	0.000642029	0.000563855	0.000981682	0.00554524	0.00232416	0.000834278	0.00134636	0.000306333	0.00167141	0.00969147	0.000408925	0.000668715	3.76412e-05	1.85357e-05	7.98841e-06	7.02077e-06	9.6248e-05	5.92411e-06	8.47868e-05	2.67929e-05	5.93594e-05	0.000368284	0.000849427	7.27343e-05	0.000625053	0.00351818	0.000470983	0.0041154	0.00340017	0.000662543	7.80993e-05	3.75337e-05	0.000396227	0.000991423	2.28471e-05	0.000106021	0.00146598	0.000242329	0.000182368	0.000332922	0.000145071	0.000289765	3.45233e-05
X107201700181	6.09039e-05	0.00978061	0.000145145	0.00276918	0.0029234	0.0125315	0.00159589	0.00348405	0.0138419	0.00394897	0.023762	0.00195681	0.0117442	0.00917232	0.00856956	0.0041611	0.00238812	0.00502327	5.06727e-05	2.17669e-05	0.0001102	7.05432e-06	0.000425397	8.59926e-05	0.000111214	1.62708e-05	1.44348e-05	0.00306232	0.00366258	0.00174239	0.000692724	0.00365127	0.000100657	0.0006708	0.00339996	0.00061404	0.00129211	0.000798479	0.000426291	0.00138558	2.21172e-05	9.65982e-05	0.00799531	0.000131966	5.11438e-05	0.0090399	0.00301793	0.0073806	2.93648e-05
X107201700182	7.79829e-05	0.00269211	0.000322618	0.00335151	0.00130249	0.00742656	0.00293116	0.00221849	0.0229184	0.00889578	0.0056217	0.0188773	0.00582227	0.00143382	0.00729282	0.0346661	0.00327946	0.00217892	6.38743e-05	1.373e-05	3.46526e-06	2.84646e-06	3.19153e-05	9.5877e-06	2.09007e-05	1.35262e-05	2.61569e-05	0.00423133	0.000910722	6.78492e-06	0.000613154	0.00284102	7.77353e-05	0.000462612	0.00168727	0.000387665	9.55858e-06	1.29219e-05	0.000367871	0.0010925	2.08571e-05	0.000239656	0.000186112	0.000143029	3.84163e-05	1.03521e-05	1.63435e-05	4.09861e-06	2.45626e-05
X107201700184	7.72593e-05	0.0109174	0.000287811	0.00939841	0.000918339	0.00623335	0.00123472	0.00169382	0.00966622	0.00116939	0.00634645	0.0277936	0.00128836	0.0119299	0.00710363	0.0252917	0.00116297	0.00310733	0.0001193	0.000176633	1.36909e-05	3.19984e-05	0.000108924	2.20514e-05	3.4378e-05	2.8762e-05	4.33414e-05	0.000241249	0.000442742	7.21351e-05	0.000803671	0.00401196	0.000183804	0.00127767	0.00349333	0.000576986	0.00037021	0.000119855	0.000424625	0.00147689	2.93173e-05	0.000279641	0.00235915	0.000213819	4.16121e-05	0.000593738	0.000320253	0.000417153	4.63397e-05
X107201700185	6.56264e-05	0.0177673	0.000302067	0.00551399	0.00256449	0.00591571	0.00277403	0.00178823	0.0221196	0.0047504	0.00564192	0.00435429	0.00929351	0.00701549	0.0367002	0.00610067	0.00256849	0.00532047	2.90664e-05	2.08166e-05	2.28296e-05	8.38947e-06	0.000381413	2.85777e-05	4.66366e-05	2.43888e-05	1.90945e-05	0.00108602	0.00143579	5.55264e-05	0.000561943	0.00281065	0.000124027	0.00099417	0.00309459	0.000486624	4.46934e-05	2.8729e-05	0.000514992	0.00185858	1.17173e-05	8.29406e-05	0.00671389	0.000204664	0.000104781	0.00014048	4.83005e-05	9.47044e-05	3.37673e-05
X107201700186	6.59114e-05	0.00191252	0.000135039	0.00164911	0.000228543	0.00239837	0.000460153	0.000644551	0.00312362	0.00416065	0.0015617	0.00105006	0.00110089	0.00326658	0.0030161	0.000755128	0.000437997	0.000327866	5.14596e-05	1.63477e-05	1.56414e-05	8.3644e-06	4.06417e-05	2.0595e-05	3.60784e-05	1.26395e-05	3.21379e-05	0.00542753	0.00710107	2.17381e-05	0.000316908	0.00108015	5.73147e-05	0.00174273	0.00100162	0.000308451	8.32164e-05	0.000411287	0.00016674	0.000405125	1.93868e-05	8.12462e-05	0.00060745	6.18222e-05	1.45262e-05	7.23892e-05	0.000506278	3.99539e-05	3.38758e-05
X107201700188	4.57763e-05	0.00310418	0.00033367	0.00109112	0.000564069	0.00399111	0.00789859	0.000702346	0.00558926	0.00145779	0.00276512	0.00473267	0.00145426	0.00144793	0.0109346	0.00712904	0.00107971	0.00148676	0.000149503	0.00116656	4.07322e-05	9.87585e-05	0.000582311	4.94172e-05	4.90758e-05	1.51323e-05	0.000117494	0.00107739	0.000866602	0.00100385	0.000507484	0.00294482	0.000344365	0.00184827	0.00169042	0.000320548	0.000872367	0.000565282	0.000246669	0.000676177	3.07577e-05	6.62941e-05	0.00230065	0.000143245	3.41331e-05	0.0034724	0.00210624	0.00283453	3.54226e-05
X107201700189	9.47593e-05	0.00566444	0.000215922	0.000621079	0.000167311	0.00138993	0.00060663	0.00035951	0.00351221	0.00261564	0.00065451	0.00104123	0.000890809	0.000885557	0.00170112	0.00220112	0.000544288	0.00111355	3.42162e-05	1.42858e-05	2.10092e-05	6.73427e-06	2.84191e-05	2.17284e-05	4.1637e-05	1.43185e-05	1.52665e-05	0.000339525	0.00124229	3.11215e-05	0.000302378	0.00216498	0.000283755	0.000365307	0.00083347	0.000170177	5.2207e-05	2.59782e-05	0.000245692	0.000805966	2.17938e-05	7.46763e-05	0.00212971	6.52723e-05	3.22875e-05	0.000117937	5.89412e-05	8.9932e-05	4.06127e-05
X107201700190	5.05772e-05	0.00272998	6.81592e-05	6.63556e-05	0.000883923	0.0209325	0.00286461	0.00432465	0.0225105	0.010677	0.0174654	0.0021902	0.00168132	0.00143298	0.0330708	0.0419362	0.00234731	0.00856855	5.23587e-05	6.67318e-05	5.07432e-05	1.12418e-05	0.00130214	7.66127e-05	3.60934e-05	2.19968e-05	1.27356e-05	0.00277304	0.00114858	3.50976e-05	0.00051126	0.00381004	0.000200915	0.000374455	0.00170311	0.000210198	3.69233e-05	2.42209e-05	0.000422144	0.00200526	1.96622e-05	7.99764e-05	0.00259892	0.000426294	2.26497e-05	6.92104e-05	3.44115e-05	7.00292e-05	2.98418e-05
X107201700192	7.00422e-05	0.00909995	0.000185776	0.00204663	0.00175085	0.00582999	0.00353628	0.00134553	0.00391649	0.00759062	0.0127824	0.00684422	0.00546505	0.00231215	0.00708989	0.00369899	0.0216826	0.00214749	5.73392e-05	0.000488865	0.000111432	1.50642e-05	0.00196351	0.000153923	0.00010294	2.01272e-05	3.72915e-05	0.00190937	0.00120832	4.13328e-05	0.00073785	0.00546901	0.000411069	0.000871384	0.00337835	0.000416621	4.69635e-05	2.46907e-05	0.00078042	0.00143238	2.84029e-05	0.000121717	0.00826987	0.000226224	4.06744e-05	2.97651e-05	5.25033e-05	5.27303e-05	3.52481e-05
X107201700193	3.37786e-05	0.00407868	0.000212977	0.000596393	0.000121172	0.000921282	0.000468134	0.00022951	0.00216319	0.000446563	0.000547021	0.0006915	0.000472921	0.00145164	0.00112389	0.00214337	0.000336741	0.000284296	1.91468e-05	1.19981e-05	9.6988e-06	7.21139e-06	1.96066e-05	0	2.36826e-05	1.51544e-05	1.48826e-05	0.000241383	0.000397735	7.86356e-05	0.000201438	0.00161305	0.000134466	0.000346398	0.000817939	0.000159361	0.000115048	4.82432e-05	0.000174349	0.00040434	1.28969e-05	4.90375e-05	0.00236734	4.62574e-05	2.40171e-05	0.000115612	6.69301e-05	9.86393e-05	3.53254e-05
X107201700194	6.8408e-05	0.00274898	0.000239223	0.000542251	0.000518415	0.00117488	0.00120171	0.000587259	0.00863891	0.00278336	0.000318926	0.00181778	0.000575702	0.000456539	0.000803903	0.0019819	0.000707194	0.000218647	3.06026e-05	2.41462e-05	1.89587e-05	4.64015e-06	5.56445e-05	8.7827e-06	5.21737e-05	2.05759e-05	1.65329e-05	0.000351208	0.000588677	7.75017e-06	0.000269763	0.00207665	0.00016151	0.00155181	0.00152244	0.00044217	1.41319e-05	1.31118e-05	0.000346792	0.000752799	2.28027e-05	7.79993e-05	0.000792968	9.01408e-05	4.93498e-05	0.00088643	9.41341e-05	0.00107058	6.18894e-05
X107201700195	4.78553e-05	0.00185528	0.000183682	0.00671025	0.00107755	0.00662771	0.00387898	0.00184059	0.00143479	0.0028829	0.00483257	0.00581348	0.00176848	0.00299957	0.00455693	0.00913651	0.000825154	0.00409924	3.45701e-05	3.83625e-05	0.000115076	1.39015e-05	0.000964181	0.000106057	0.000119188	1.77887e-05	2.90474e-05	0.00234468	0.00195907	0.00019052	0.000255572	0.0020146	8.56489e-05	0.00159924	0.0015404	0.000260384	0.000341849	0.000145249	0.000232462	0.000529454	1.66865e-05	7.16644e-05	0.0495684	0.000112765	2.3264e-05	0.000398344	0.000527949	0.000391968	2.93081e-05
X107201700196	6.6369e-05	0.0032143	0.000336682	0.00435473	0.000465478	0.0029956	0.00293046	0.00110796	0.016164	0.00156323	0.00363304	0.00566964	0.00610324	0.00121962	0.0127493	0.00263524	0.00216574	0.00162136	4.31759e-05	1.57132e-05	1.0177e-05	6.30058e-06	5.76334e-05	1.24046e-05	4.53926e-05	1.69799e-05	3.90374e-05	0.00229408	0.00173782	0.000611265	0.000330218	0.00214377	0.000184519	0.00108985	0.00142173	0.000335001	0.000548041	0.000218205	0.000333134	0.000769599	1.86506e-05	4.48138e-05	0.0250441	0.000113312	1.75259e-05	0.00121577	0.00074717	0.00101128	2.38811e-05
X107201700197	5.3401e-05	0.00100957	0.000613071	0.00590939	0.00139457	0.0161296	0.00940445	0.00342818	0.0410711	0.0177085	0.0129975	0.0059125	0.00438527	0.00674101	0.0223434	0.0260797	0.0028805	0.00807236	1.94952e-05	0.000132934	2.26788e-05	3.27358e-06	2.28363e-05	1.79428e-05	2.422e-05	9.75324e-06	1.41518e-05	0.00510181	0.00106871	7.60123e-05	0.000263979	0.00215735	4.99812e-05	0.000244214	0.000944062	0.000791464	6.42679e-05	4.45927e-05	0.000429469	0.000667293	7.88584e-06	0.000178472	0.00984903	0.000399039	0.000596894	7.49099e-05	6.6529e-05	9.21552e-05	9.5845e-06
X107201700199	9.77819e-05	0.00577135	0.00208163	0.00117538	0.00108129	0.00296483	0.00243687	0.000661285	0.00335016	0.00223065	0.0037672	0.000742212	0.00259653	0.00034485	0.00199047	0.00112798	0.000415464	0.000566621	2.25552e-05	1.50533e-05	2.25849e-05	2.58311e-06	0.000433873	1.77551e-05	4.63376e-05	6.86849e-06	3.17395e-05	0.000651487	0.000731811	1.2866e-05	0.000525914	0.00364869	0.000224433	0.000849288	0.00546277	0.000895021	3.26006e-05	3.96373e-05	0.000314733	0.000836065	1.96752e-05	0.000125286	0.000439534	0.000208915	3.29371e-05	0.000953018	0.00010854	0.000895002	4.61891e-05
X107201700200	8.19089e-05	0.0121483	0.000393981	0.010312	0.000364089	0.00555022	0.00158632	0.00128416	0.00561671	0.00139602	0.00552443	0.00351699	0.00181786	0.00650737	0.00731734	0.00685146	0.00190266	0.00114053	0.000235612	3.67052e-05	1.68406e-05	5.37022e-06	0.000110029	1.50766e-05	4.41175e-05	3.64532e-05	6.61806e-05	0.00126571	0.00183602	1.01669e-05	0.000655306	0.00318067	0.000230928	0.000920915	0.00180292	0.000598284	1.39817e-05	1.6745e-05	0.000431512	0.00124232	3.58102e-05	0.000163705	0.000157361	0.000173802	2.70075e-05	1.86741e-05	2.83023e-05	1.43554e-05	4.30921e-05
X107201700201	3.76099e-05	0.00934192	0.00010222	0.00487823	0.00242135	0.00661805	0.0103703	0.0017057	0.00530588	0.00421014	0.0100722	0.00167039	0.00174738	0.00684656	0.00545235	0.00762902	0.00138957	0.00182688	0.000485982	8.82909e-05	2.05857e-05	0.000384676	0.00151582	5.51002e-05	2.38861e-05	1.17659e-05	1.75649e-05	0.00185062	0.00113598	0.000539069	0.000440019	0.00330648	0.000300264	0.000586841	0.00187104	0.000279529	0.000111133	4.04814e-05	0.000348931	0.00145759	1.18591e-05	0.000159408	0.00563201	0.000535694	3.89151e-05	0.00060187	0.000264239	0.000559356	2.13875e-05
X107201700202	0.000254332	0.00299133	0.0162721	0.00773143	0.000269306	0.00254736	0.000337582	0.00045901	0.00298888	0.00891532	0.00126855	0.000887192	0.00101703	0.000238068	0.00189785	0.00153997	0.000287412	0.000422203	0.000100021	3.44584e-05	1.86394e-05	9.8046e-06	0.000655787	2.82127e-05	7.03849e-05	3.19673e-05	8.0928e-05	0.00461297	0.00396279	1.65575e-05	0.000624211	0.00376478	0.000237988	0.00208388	0.00184722	0.00147293	2.69048e-05	2.08281e-05	0.000482596	0.00352834	5.38274e-05	0.000111765	0.00241779	0.000111418	3.59887e-05	2.82661e-05	2.1273e-05	2.19669e-05	5.50374e-05
X107201700203	8.82632e-05	0.000267858	0.00012625	0.000420322	0.00312353	0.00245058	0.0006641	0.00180315	0.000456874	0.00114839	0.00249717	0.00106408	0.00126622	0.000661832	0.00134324	0.000519641	0.000342597	0.00176747	8.17098e-06	5.41952e-06	0.0005058	3.33509e-06	1.74592e-05	0.000424874	0.000363492	3.43514e-06	1.04055e-05	0.000482755	0.000111542	6.40338e-06	9.80017e-05	0.000498179	1.41408e-05	7.65904e-05	0.000279998	4.16553e-05	3.25171e-06	7.72074e-06	5.70968e-05	0.000164036	1.15227e-05	8.98307e-05	0.000217815	4.35063e-05	6.06987e-06	1.72091e-05	1.84764e-05	2.39293e-05	3.31842e-05
X107201700205	0.000100686	0.00527423	0.000148539	0.00233213	0.000434926	0.00521949	0.00135582	0.00108419	0.0141085	0.00112639	0.00443105	0.00397301	0.00174337	0.00285068	0.00605949	0.0132608	0.00141495	0.00311167	7.2268e-05	6.44806e-05	1.4152e-05	1.84962e-06	3.06088e-05	1.89515e-05	2.74882e-05	9.34295e-06	2.93852e-05	0.00405015	0.00232702	0.000798799	0.000840799	0.0043012	8.59741e-05	0.00463269	0.0016836	0.000513521	0.000675718	0.000364347	0.000313193	0.00116872	3.10641e-05	0.00011443	0.00713795	0.000216605	1.73485e-05	0.00320178	0.00129925	0.00293262	1.84488e-05
X107201700206	5.66489e-05	0.00368451	0.000459753	0.00532457	0.00242908	0.00923708	0.00164904	0.00215647	0.0062775	0.00163044	0.00665586	0.00580348	0.00246292	0.000924428	0.017872	0.00470673	0.00133248	0.00671061	4.82878e-05	9.04901e-06	0	3.30739e-06	3.38412e-05	0	2.90256e-05	1.22506e-05	2.14054e-05	0.00177117	0.003407	0.000448482	0.00057194	0.00563618	0.000334999	0.000771256	0.0026598	0.000405962	1.6484e-05	1.50023e-05	0.000247763	0.00109559	1.55579e-05	7.07251e-05	0.000878415	0.000231173	1.93945e-05	4.48746e-05	0.000139148	4.28902e-05	1.74101e-05
X107201700207	8.83357e-05	0.000976886	0.0017404	0.00955466	0.000141586	0.00448673	0.00515202	0.00231859	0.00265959	0.001638	0.00326041	0.0027385	0.000932683	0.00209714	0.00905245	0.0014114	0.000868838	0.00239167	4.24726e-05	2.57277e-05	4.54722e-06	2.91979e-06	4.32305e-05	1.05224e-05	2.89746e-05	8.91096e-06	4.06298e-05	0.00186273	0.0010649	0.00148118	0.000319805	0.00164763	8.90617e-05	0.000488467	0.00119714	0.00033529	0.00063208	0.000500816	0.000225821	0.000661166	1.6027e-05	7.56992e-05	0.0121314	9.98873e-05	1.14638e-05	0.00259006	0.00124173	0.00240204	2.91979e-05
X107201700208	6.40237e-05	0.0105925	0.000118202	0.003744	0.00127275	0.00822396	0.00211663	0.00219502	0.0119016	0.00194514	0.00753763	0.00643053	0.00238479	0.00512271	0.0157095	0.00842483	0.00191556	0.00453008	4.50845e-05	6.0513e-06	5.85333e-06	1.55077e-06	6.89333e-05	2.50037e-05	5.3947e-05	1.86554e-05	2.24433e-05	0.00285875	0.00173676	0.00127023	0.000892794	0.00383059	7.12298e-05	0.00336396	0.0040845	0.000783336	0.000566222	0.000218058	0.00107217	0.00218835	2.27072e-05	9.45243e-05	0.00949983	0.000214897	0.00015278	0.00249354	0.00205841	0.00236602	1.86818e-05
X107201700209	3.24555e-05	0.00581295	6.35354e-05	0.00332673	0.00178173	0.0163416	0.00338792	0.00474036	0.0131637	0.0061777	0.0424557	0.00159539	0.00349258	0.0171418	0.0080731	0.00604429	0.0017279	0.00376776	1.15236e-05	3.46486e-06	4.10073e-06	0	7.35796e-06	3.64654e-06	2.63433e-06	4.24348e-06	3.16769e-05	0.0014606	0.00229885	8.62971e-06	0.000374945	0.00180145	0.000159812	0.000616719	0.00182795	0.000323841	1.02129e-05	6.76102e-06	0.000212901	0.000521689	1.47549e-05	0.00012711	0.000999061	0.000323543	0.00119887	1.15236e-05	1.43266e-05	1.52739e-05	9.27856e-06
X107201700210	0.000983755	0.00852843	0.000335597	0.00130028	0.00124038	0.00521073	0.00260127	0.001653	0.00311704	0.00222194	0.00372175	0.0133955	0.00173431	0.00733617	0.00726553	0.0119877	0.00265803	0.00717673	0.000425904	0.00358312	0.000175659	0.000266582	0.00125109	0.000293521	0.000132398	1.66229e-05	1.18628e-05	0.00230284	0.00051492	6.89243e-05	0.000409882	0.00213984	0.000479467	0.000369128	0.00177916	0.000703103	0.000141828	6.8699e-05	0.000199865	0.000828683	1.17427e-05	7.00955e-05	0.0179278	0.000114138	1.82897e-05	0.000755659	0.000582102	0.000521512	2.05572e-05
X107201700211	0.000118243	0.00247305	8.34664e-05	0.000451042	0.000236657	0.00136131	0.000337271	0.00124622	0.000729699	0.00119961	0.000538722	0.000492955	0.000548388	0.0022265	0.00121015	0.00241048	0.000916393	0.000306571	0.000106066	8.56334e-05	1.67861e-05	7.76531e-05	1.09729e-05	1.07665e-05	1.92284e-05	5.02208e-06	1.6081e-05	0.000148444	0.000252807	1.78525e-05	0.000104329	0.00103441	2.64691e-05	0.000111776	0.000464233	4.96361e-05	4.1845e-05	1.11105e-05	9.69503e-05	0.000235316	1.07493e-05	5.4555e-05	0.000439054	4.71766e-05	1.05773e-05	0.00026003	0.000404054	0.000250382	3.31939e-05
X107201700212	0.000101845	0.00506417	0.000536177	0.00422171	0.000196348	0.00731564	0.00252313	0.0023577	0.0088545	0.00224419	0.00609279	0.00283573	0.00325518	0.00707311	0.0218621	0.00836969	0.00140521	0.00340733	7.11287e-05	1.37418e-05	2.1156e-05	5.07123e-05	0.000212838	2.87619e-05	5.35519e-05	1.54584e-05	0.000100977	0.00026828	0.00362331	0.00120466	0.000915606	0.00418215	0.000123722	0.00104106	0.00242457	0.0019028	0.00061724	0.00059959	0.00127799	0.00159727	2.25621e-05	0.000103954	0.0723371	0.000233391	1.89737e-05	0.00512832	0.00238062	0.00454087	1.8362e-05
X107201700213	8.74994e-05	0.00322792	0.0011565	0.000400054	0.000551221	0.0183219	0.00552676	0.00546716	0.0436163	0.0153717	0.018274	0.000679154	0.0114538	0.0359412	0.103893	0.0251312	0.00396659	0.0042378	5.75664e-06	6.43938e-06	0.000126049	2.24228e-06	9.8603e-06	0.000109549	0.00014554	3.32749e-06	1.27422e-05	0.00251701	0.00212082	9.63033e-06	0.000638009	0.0129597	5.85653e-05	0.00051837	0.00106297	0.000713262	4.95746e-05	6.59893e-05	0.00025212	0.00165752	9.86749e-06	6.51844e-05	0.000779647	0.000260745	0.00173942	1.78808e-05	1.82617e-05	2.42196e-05	3.55747e-06
X107201700214	1.47994e-05	0.00424359	0.000140607	0.00237238	0.000314942	0.00631911	0.00703971	0.0025934	0.00737934	0.0109348	0.00527423	0.00035718	0.00602584	0.0125086	0.0131385	0.0241915	0.00139968	0.00290005	8.61383e-06	2.24292e-05	3.10047e-05	1.77644e-06	0.000161158	3.33179e-05	3.41997e-05	1.3662e-05	8.62661e-06	0.000650945	0.00118861	9.10715e-05	0.000213646	0.00244693	0.00020654	0.000508663	0.00077196	0.00039639	9.20811e-05	8.84387e-05	0.000107941	0.000322226	6.39008e-06	3.97335e-05	0.0128896	8.40168e-05	1.65248e-05	0.000543502	0.000310762	0.000572283	5.34211e-06
X107201700215	4.70372e-05	0.00667762	0.000347048	0.00516838	0.000622906	0.00420413	0.00252566	0.00108359	0.00674338	0.00115614	0.00107833	0.00828504	0.00567441	0.00336104	0.00839117	0.00183235	0.0012602	0.00194577	0.000109353	0.000799473	7.44717e-05	7.8622e-05	8.27195e-05	0.000114629	0.000110373	9.56316e-06	2.40402e-05	0.00167504	0.00127995	1.71532e-05	0.000369924	0.00112118	0.000604997	0.000623238	0.00126696	0.000317089	4.89951e-05	3.78671e-05	0.000156276	0.000328829	2.23014e-05	6.16881e-05	0.0011782	0.00010081	1.7312e-05	7.77149e-05	2.28231e-05	6.46137e-05	1.76295e-05
X107201700216	1.05004e-05	0.00261846	0.000306628	0.00131236	0.000349087	0.00347673	0.00118985	0.00284554	0.00278281	0.0031023	0.00104715	0.000647921	0.00193147	0.0135026	0.00340563	0.0108966	0.000975073	0.0008262	2.12867e-05	4.89957e-05	4.89766e-06	0	3.84381e-05	1.25395e-05	1.18725e-05	3.14441e-06	9.56664e-06	0.00136144	0.00216597	6.2126e-06	0.000112818	0.000665453	7.34078e-05	0.000172657	0.000506384	6.44319e-05	3.41121e-06	3.88764e-06	7.56946e-05	0.000225407	5.679e-06	3.30259e-05	7.09304e-05	3.74471e-05	1.33209e-05	0	6.89866e-06	4.91672e-06	1.74753e-05
X107201700217	2.73135e-05	0.000271174	9.63654e-05	0.000427253	0.000158516	0.0237173	0.00350436	0.00664728	0.0571514	0.00204908	0.0339723	0.00453206	0.0016687	0.0538819	0.0374289	0.00436609	0.00353132	0.00835325	6.22567e-06	5.4309e-07	0	0	4.26524e-06	0	0	1.05969e-06	2.83466e-06	0.000291136	0.00373747	2.35913e-05	7.15289e-05	0.000137508	4.01224e-05	8.55036e-05	0.000283811	5.78325e-05	2.14057e-05	2.32999e-05	0.000440592	0.000397158	6.60848e-05	4.76065e-05	0.00616863	0.000117135	0.00225694	4.90635e-05	4.96464e-05	5.91571e-05	2.2121e-06
X107201700219	6.73983e-05	0.00162504	0.00282291	0.00179581	0.000123072	0.00210414	0.00161368	0.00245536	0.00317028	0.000813733	0.00267296	0.00131852	0.000611983	0.00177253	0.00282158	0.00140483	0.000616505	0.000425838	3.58177e-05	0.00113009	0.000113202	5.01141e-06	0.000127477	8.49309e-05	0.000105188	8.07231e-06	1.62031e-05	0.00183165	0.00163289	0.000125585	0.000195752	0.00100517	0.000536871	0.000815946	0.000804543	0.000162842	0.000276818	0.000134797	0.000162074	0.000399788	1.27623e-05	6.66605e-05	0.0134433	6.04583e-05	9.0366e-06	0.00335872	0.00155485	0.00244391	2.59775e-05
X107201700220	6.75142e-05	0.03921	0.000923017	0.00282382	0.00788265	0.0140156	0.00424476	0.00324592	0.00513752	0.00242994	0.0153206	0.00557334	0.00208553	0.000908536	0.010964	0.00472565	0.00169856	0.0034069	4.11693e-05	0.000737903	0.000134537	2.69713e-05	0.00424789	0.000133886	0.000142103	1.507e-05	2.25006e-05	0.0018869	0.00214666	8.81848e-06	0.000549325	0.00243469	0.000618779	0.000811939	0.00508841	0.000305073	1.1803e-05	7.6394e-06	0.000207062	0.000788652	1.96021e-05	0.000287669	0.000280988	0.000179329	1.83984e-05	6.15328e-06	1.28715e-05	5.31811e-06	2.04004e-05
X107201700221	6.01864e-05	0.00344621	0.000340469	0.0104809	0.0027895	0.00454376	0.00185365	0.0012215	0.00509952	0.00139845	0.00451501	0.00505904	0.00227549	0.00347068	0.0189279	0.0066166	0.00182357	0.000928246	0.000144887	0.00125476	0.000393984	8.45922e-05	0.00124614	0.000310279	0.000610984	3.44368e-05	1.73144e-05	0.00198792	0.00410652	3.2013e-05	0.00041305	0.00198246	0.000310315	0.000526811	0.00233263	0.000295653	3.39929e-05	2.22819e-05	0.000341272	0.000899185	3.06812e-05	6.79497e-05	0.000885086	9.10476e-05	3.68846e-05	5.34431e-05	5.07793e-05	3.81565e-05	4.11562e-05
X107201700222	8.57022e-05	0.00189114	0.00049587	0.00169478	0.000646396	0.0187141	0.00523494	0.00538334	0.0257618	0.00601765	0.0208593	0.0108369	0.0034256	0.00645599	0.113791	0.0175753	0.00319093	0.0141855	2.15069e-05	9.91874e-05	2.78232e-06	5.16075e-06	0.000894774	1.59422e-05	1.72773e-05	2.45024e-05	1.36423e-05	0.00229712	0.00197932	2.10693e-05	0.00032598	0.00378674	5.2146e-05	0.00043228	0.00136472	0.000194224	2.74081e-05	4.32157e-05	0.000252439	0.000619391	1.086e-05	6.70449e-05	0.000409551	0.000153521	0.00025392	5.63195e-05	9.26804e-05	8.8204e-05	1.17912e-05
X107201700223	6.36241e-05	0.00952666	0.000321597	0.00239689	0.000832668	0.00447969	0.0101149	0.00259694	0.00899682	0.0024117	0.00857052	0.00341418	0.00279305	0.00895861	0.00627427	0.00660896	0.00162519	0.00229888	1.97682e-05	9.41e-05	4.5781e-05	3.13188e-06	4.42773e-05	4.5666e-05	5.1154e-05	1.19337e-05	1.58893e-05	0.00179661	0.00216936	0.00105305	0.000405535	0.00673066	0.000147227	0.000368039	0.00171072	0.000217259	0.000189608	0.000558528	0.000490297	0.000817909	1.33703e-05	0.000192998	0.00429846	0.000109568	2.9432e-05	0.000392529	0.000147706	0.000376141	1.67991e-05
X107201700224	5.4299e-05	0.000783818	4.79716e-05	9.46807e-05	0.00182046	0.00733983	0.00219858	0.00254914	0.0175979	0.025626	0.0111052	0.00256249	0.00151023	0.0013336	0.0533298	0.00542939	0.0682355	0.00400621	1.11462e-05	5.39141e-05	2.37548e-05	2.18612e-06	1.81972e-05	2.87121e-05	1.77045e-05	8.7137e-06	1.21776e-05	0.00123513	0.00142705	9.44344e-05	0.000329304	0.00228852	2.48633e-05	0.00026837	0.000690061	0.000185359	6.40288e-05	8.47508e-05	0.000227619	0.00062674	8.99082e-06	0.000123978	0.0388824	0.000856468	0.00209341	9.6836e-05	5.30366e-05	7.77613e-05	1.00223e-05
X107201700226	0.000198729	0.00662506	0.000162441	0.000919478	0.00159269	0.00978825	0.00135887	0.00235383	0.0157968	0.0242567	0.0170076	0.000178112	0.00129533	0.0174193	0.0215868	0.0127022	0.00169179	0.00338686	1.59599e-05	2.09334e-05	9.64963e-05	8.57862e-06	0.000220465	6.35107e-05	7.0971e-05	8.68388e-05	3.18935e-05	0.000355223	0.000385025	0.000575215	0.000393235	0.00286926	0.000519243	0.00123332	0.00583363	0.000320343	0.00199886	0.000797535	0.000419537	0.00108401	8.21416e-05	0.000705434	0.0165703	0.000306554	7.90365e-05	0.00580574	0.00316876	0.00364733	4.86692e-05
X107201700227	3.82102e-05	8.40606e-05	2.29849e-05	4.86913e-05	1.50689e-05	0.0951919	0.00260672	0.0172851	0.000868381	0.000329558	0.101615	0.000297177	0.00286497	0.0007736	0.0181007	0.0065517	0.000699588	0.0140979	5.90253e-06	2.31688e-06	0	3.18112e-06	5.76462e-06	0	0	2.06865e-06	4.19245e-06	0.00257908	0.000151756	0.000125433	0.000123907	5.72509e-05	1.54551e-05	2.88415e-05	5.01072e-05	2.50444e-05	0.0004833	0.00357446	8.01807e-05	0.000237848	1.38461e-05	0.00036479	0.00472249	1.23383e-05	0.000703551	0.000929686	0.000409904	0.000863186	6.14158e-06
X107201700228	4.154e-05	0.00384823	0.000170853	2.66641e-05	0.000595229	0.0443992	0.00330203	0.0113805	0.0554869	0.0348414	0.0902183	0.00826702	0.00179621	0.00136762	0.0129771	0.00259827	0.00417315	0.0114829	1.04489e-05	3.26145e-06	0	0	1.66037e-05	8.81306e-06	7.94402e-06	5.22445e-06	1.06125e-05	0.000411014	0.00063543	0.000445898	0.000565989	0.00172884	1.96096e-05	0.000349833	0.00158535	0.000263564	0.000126787	9.84568e-05	0.00021911	0.000713439	7.18745e-06	4.38097e-05	0.00705925	9.48682e-05	0.000365333	0.000921343	0.000850941	0.000880989	5.9708e-06
X107201700229	8.8081e-05	0.00347925	0.00054467	0.00803508	0.00123292	0.0021969	0.00192511	0.000700308	0.00292666	0.000793781	0.00244471	0.00366044	0.00140589	0.0144922	0.00627545	0.00337724	0.00107253	0.00184292	0.000102652	3.72425e-05	7.4899e-05	1.65206e-05	0.00155486	7.28458e-05	9.93736e-05	1.88844e-05	3.34725e-05	0.00085913	0.00346885	7.94282e-05	0.00107951	0.00247763	0.00126257	0.0016642	0.00523898	0.00075722	0.000149022	6.17602e-05	0.00032068	0.00117057	3.37917e-05	0.000238871	0.0139584	0.000289477	2.88916e-05	0.000811285	0.000301287	0.00066304	3.77256e-05
X107201700230	8.03696e-05	0.000488875	0.000178234	0.000921506	0.000631953	0.00209512	0.00251149	0.00319425	0.00404104	0.00146156	0.00150212	0.00136199	0.000810549	0.00990897	0.00217068	0.00354233	0.000757758	0.000532473	0.000505729	0.00168952	0.000144331	0.000329278	5.00882e-05	0.000145055	0.000153608	3.18135e-05	7.1873e-06	0.000254508	0.00105311	0.000170935	0.000176729	0.0008671	0.000652595	0.000127282	0.000698728	0.000238602	0.000298663	0.000268019	0.000103993	0.000440236	1.50989e-05	0.000626242	0.0255774	3.56858e-05	1.5656e-05	0.000685495	0.000374882	0.000431015	2.86656e-05
X107201700231	3.29204e-05	0.00590881	0.000322816	0.0208599	0.000644542	0.00931452	0.0144946	0.00281529	0.00869999	0.00414459	0.0150992	0.0478949	0.00534913	0.0013139	0.00766407	0.0529227	0.00190613	0.00410518	1.65837e-05	5.82994e-06	4.09102e-06	1.55587e-06	4.45436e-05	7.33089e-06	2.24777e-05	9.6647e-06	2.28255e-05	0.00292706	0.00287644	0.000910669	0.00026124	0.00142434	0.000115061	0.00117049	0.00131689	0.000297437	0.000498949	0.00115272	0.000245983	0.000573045	2.48024e-05	0.000125952	0.00201038	0.000117038	1.69315e-05	0.00273472	0.00192255	0.00244607	1.41584e-05
X107201700232	5.02465e-05	0.00881663	0.000389827	0.0022612	0.00364791	0.00703889	0.00280065	0.00182788	0.00705858	0.00235199	0.00824877	0.00462665	0.0088128	0.0110902	0.0189964	0.00520436	0.00192599	0.00269854	3.68039e-05	3.82748e-05	4.03586e-05	1.20228e-05	0.000890198	4.18398e-05	7.64066e-05	1.52813e-05	3.22685e-05	0.00337346	0.00225921	3.20336e-05	0.00074334	0.00247128	0.000782177	0.000601518	0.00220998	0.000724371	0.000140954	6.468e-05	0.000658782	0.00189427	2.80498e-05	8.90729e-05	0.0116755	0.000128328	6.80611e-05	0.000166889	4.78256e-05	0.000157737	2.32795e-05
X107201700235	4.44074e-05	0.00389518	0.000131704	0.00215978	0.00132143	0.00468439	0.00276927	0.00131612	0.00274586	0.00401491	0.00324964	0.00273196	0.0017429	0.00203512	0.00610962	0.00281165	0.00597281	0.00139183	4.6245e-05	0.000826348	6.67642e-05	9.76197e-06	7.2379e-05	5.63897e-05	9.81812e-05	6.47353e-05	2.68614e-05	0.00229234	0.00286717	5.55858e-05	0.000603826	0.00203142	0.00071991	0.000936754	0.00167167	0.000454755	4.576e-05	0.000207132	0.000337228	0.00143724	3.09065e-05	7.39485e-05	0.000437132	0.000143061	5.0992e-05	0.000553178	0.000149888	0.000672542	4.73934e-05
X107201700236	0.000231776	0.00142115	0.000212419	0.000167349	0.00801601	0.00145324	0.00326831	0.000734863	0.0119743	0.000982087	0.00117404	0.00198667	0.00343512	0.00067	0.00401329	0.0298476	0.00111864	0.00155208	2.03295e-05	4.45839e-05	0.000266229	1.47271e-05	0.0012984	0.000211379	0.000142876	0.000468131	1.84173e-05	0.000418381	0.00175368	2.60828e-05	0.000171257	0.00135389	0.000204854	0.000297276	0.00109779	0.00012716	1.71089e-05	1.62367e-05	0.000141954	0.000336426	6.6641e-05	0.000109212	0.00025182	8.81446e-05	1.16743e-05	3.04439e-05	3.65159e-05	2.78775e-05	1.92392e-05
X107201700237	8.24176e-05	0.00621357	0.000584935	0.00425528	0.000301724	0.00135486	0.00127048	0.000683329	0.00271994	0.00118792	0.00168652	0.00372791	0.00118495	0.00522363	0.00308778	0.00538591	0.000872368	0.00215062	0.000282608	0.00319578	0.000221023	0.000103436	0.000352498	0.000330861	0.000367717	6.8189e-05	4.56553e-05	0.00327072	0.00179475	4.20053e-05	0.00044534	0.00240807	0.000382456	0.002448	0.00146043	0.000356396	3.82471e-05	2.98027e-05	0.000288268	0.000859686	5.94044e-05	0.000169568	0.000965364	0.000100374	3.86183e-05	0.000375078	0.000583527	0.000346467	4.2392e-05
X107201700238	8.02131e-05	0.002352	0.000205012	0.00554369	0.00593303	0.0244502	0.00462564	0.00493715	0.0360503	0.00193421	0.0209407	0.00921002	0.00187137	0.0454254	0.0657345	0.00830049	0.00373191	0.00915548	1.69526e-05	3.5697e-06	7.09739e-06	9.51919e-07	1.98923e-05	2.00323e-05	1.39288e-05	4.00366e-06	6.64943e-06	0.000552309	0.00359976	4.88978e-05	0.000382447	0.00159462	6.10348e-05	0.000218647	0.00138004	0.000662101	3.39191e-05	3.5081e-05	0.00416082	0.00148455	5.71151e-06	0.000353806	0.010207	6.93921e-05	9.14122e-06	1.95003e-05	3.65789e-05	4.46702e-05	2.99574e-06
X107201700240	6.08892e-05	0.00167773	2.85334e-05	9.99699e-05	0.000785199	0.00656423	0.00210928	0.00148196	0.0234995	0.000312487	0.00606343	0.00446115	0.00177231	0.000359197	0.0241243	0.00287293	0.00148107	0.00134472	3.17531e-05	2.04127e-05	1.16893e-05	3.43701e-05	1.74468e-05	1.17052e-05	1.45918e-05	2.40765e-05	2.14912e-05	0.000187997	0.000569478	0.000180241	0.000412283	0.004662	0.000120398	0.000472712	0.00139341	0.000306143	0.000165094	0.000111834	0.000487589	0.00224205	1.06267e-05	5.58138e-05	0.0307668	0.000250678	0.0030542	0.000152723	0.000167108	0.000180209	4.88668e-05
X107201700241	5.463e-05	0.00466929	3.05137e-05	5.38166e-05	0.000479062	0.0119709	0.00469664	0.00412427	0.0187817	0.00820918	0.0112134	0.00449704	0.00460238	0.0276157	0.0501923	0.00538565	0.00351505	0.00332533	1.43335e-05	6.826e-06	0	4.07801e-06	0.000164934	7.29865e-06	9.91474e-06	3.47346e-06	1.11458e-05	0.000386543	0.000974337	3.59876e-05	0.000479557	0.00110225	1.6389e-05	0.000286527	0.00115869	0.000178982	9.19477e-05	3.13271e-05	0.0021061	0.00269467	8.56273e-06	0.000366263	0.0134913	0.000317041	0.000246132	2.74909e-05	3.8219e-05	1.94997e-05	4.24289e-06
X107201700243	3.82955e-05	0.00317541	5.61229e-05	0.000279928	0.000514478	0.00318368	0.000757804	0.00123855	0.00230904	0.00804145	0.00411166	0.00481917	0.0024572	0.0110609	0.00573899	0.023373	0.000630112	0.00222828	9.79137e-05	3.15338e-05	3.24191e-05	4.08444e-05	0.000152464	1.12643e-05	5.63213e-05	3.80818e-05	1.85448e-05	0.00148803	0.0009973	0.000102813	0.000487279	0.00419863	0.000524277	0.000959829	0.00209267	0.000355282	0.000853627	0.000517912	0.000419937	0.00153861	2.43601e-05	4.38055e-05	0.00433093	0.000173635	0.000228689	0.0633039	0.00499357	0.0604105	5.92977e-05
X107201700247	2.63288e-05	0.000391814	0.000118959	6.42871e-05	0.00756938	0.00856834	0.00268434	0.0280163	0.0348878	0.0151955	0.0076455	0.00567219	0.00192366	0.00184677	0.00608811	0.0129296	0.00368673	0.00346575	6.62687e-06	3.44337e-06	0	0	6.80553e-06	0	1.2133e-05	4.82397e-06	5.91221e-06	0.000273293	0.000395046	5.00426e-05	8.72213e-05	0.000276526	2.4331e-05	0.00011009	0.000304771	7.96361e-05	0.000109717	3.07792e-05	0.000123279	0.000502375	1.08336e-05	0.00020199	0.014504	5.08872e-05	1.72981e-05	0.00020644	6.71295e-05	0.000162553	8.81958e-06
X107201700249	0.000148263	0.0135224	0.000290853	0.00921476	0.000232242	0.00216414	0.0019387	0.00120593	0.00275275	0.00111322	0.00214109	0.0018105	0.00148066	0.00117886	0.0018554	0.00376056	0.00120768	0.000908476	9.29962e-05	9.87774e-05	2.26936e-05	8.33751e-06	0.000104818	2.73423e-05	7.66771e-05	2.72991e-05	3.06212e-05	0.0017533	0.00246419	9.90147e-05	0.00050477	0.00322397	0.000375145	0.000436452	0.00161204	0.000382965	0.000106123	7.1392e-05	0.000422937	0.000956085	8.58343e-05	0.000104009	0.0182168	0.000121309	4.50959e-05	0.000514434	0.000203584	0.00031195	5.13194e-05
X107201700251	8.63803e-05	0.00247303	0.000304242	0.00246842	0.000429191	0.00863807	0.00250296	0.00262968	0.0317957	0.000865174	0.00827531	0.00163484	0.00314463	0.00296658	0.00459634	0.00228132	0.00204472	0.00161833	5.67111e-05	1.43206e-05	1.21502e-05	6.7397e-06	7.76468e-05	2.9285e-06	5.53922e-05	1.75191e-05	4.34809e-05	0.000896598	0.00121491	1.14959e-05	0.000493047	0.00297531	0.000248839	0.000721387	0.00135348	0.000492538	1.77579e-05	1.00524e-05	0.000363217	0.00118899	2.59515e-05	8.09387e-05	0.000480835	0.000106807	1.81733e-05	3.49343e-05	3.07596e-05	2.04995e-05	3.75512e-05
X107201700253	6.75551e-05	0.0356428	5.08575e-05	0.00339798	0.0148024	0.00412523	0.00495012	0.000744221	0.0107045	0.0033874	0.00447593	0.00360094	0.00302223	0.00070227	0.00408691	0.00282231	0.00104565	0.00310867	0.000131714	0.000128213	0.000427862	3.41859e-05	0.00290807	0.000608268	0.000564165	3.71546e-05	2.59538e-05	0.000528281	0.00154067	0.000109636	0.000889093	0.00405451	0.000483685	0.00108031	0.0037824	0.000749795	0.00032791	0.000282705	0.000486251	0.00136449	2.06645e-05	0.000214061	0.00498029	0.000325019	6.94478e-05	0.000215435	0.000215603	0.000168829	6.55846e-05
X107201700255	7.52448e-05	0.00761039	0.000221752	0.00598523	0.000775709	0.0030813	0.00148649	0.000672371	0.00289488	0.00207105	0.00267724	0.0031553	0.00207047	0.00675005	0.00243956	0.0186723	0.000680278	0.000866346	0.000117727	0.000171621	2.21151e-05	3.09668e-05	0.000652844	2.21437e-05	7.80521e-05	3.35068e-05	7.28862e-05	0.00196145	0.00187079	1.35689e-05	0.00111729	0.00450052	0.000163705	0.000883486	0.00218297	0.00215368	3.67057e-05	2.60206e-05	0.000990108	0.00234083	2.88184e-05	8.59108e-05	0.000873078	0.000150117	4.42875e-05	0.000793278	4.58439e-05	0.00022075	5.30628e-05
X107201700257	0.000137255	0.000367649	0.000180474	0.00258477	7.67104e-05	0.00356208	0.00111378	0.0010042	0.00137839	0.00714994	0.00246588	0.00148275	0.00236022	0.00373187	0.00216612	0.00222517	0.000490251	0.000795013	2.29065e-05	1.06502e-05	6.50334e-06	6.0689e-06	2.24326e-05	0	2.11029e-05	1.35464e-05	2.01156e-05	0.000519819	0.000877871	8.2437e-05	0.000149261	0.00146607	0.000133134	0.000224128	0.000450889	0.00013395	0.000150064	5.81877e-05	0.000221982	0.00045164	2.48285e-05	8.03833e-05	0.0115308	3.83486e-05	0.000245916	0.0018513	0.000328813	0.0019768	3.31354e-05
X107201700259	0.000117291	0.00427257	0.000159551	0.00179252	0.000205961	0.00488402	0.00258836	0.00153159	0.00554373	0.00790168	0.00334511	0.00352009	0.00116082	0.00858269	0.0143166	0.00609149	0.00121006	0.00156273	7.95386e-05	1.47315e-05	1.02144e-05	4.96209e-06	9.55082e-05	5.36835e-06	6.91985e-05	1.70239e-05	9.65335e-05	0.00180109	0.00290043	6.14507e-05	0.000413005	0.00306231	9.56533e-05	0.000875892	0.00136551	0.000328678	7.99739e-05	3.66692e-05	0.000287869	0.000881376	3.73366e-05	0.0001064	0.00657417	0.00012325	3.19296e-05	0.00125626	0.000227705	0.00106867	4.43977e-05
X107201700261	7.22228e-05	0.000565554	0.000125558	0.00130255	0.00370963	0.00892801	0.00201931	0.0028784	0.00661907	0.000906242	0.0116072	0.00190083	0.000982929	0.0292731	0.0318773	0.00149725	0.000930804	0.00249828	1.1736e-05	0.000148925	0.000123333	1.52449e-05	0.000938912	0.000153509	0.000110283	3.85228e-06	1.98587e-05	0.000349796	0.00190371	8.01066e-05	0.00117094	0.00264264	4.5003e-05	0.000156032	0.000568167	8.58999e-05	6.38165e-05	3.86423e-05	0.000265972	0.00228293	6.16664e-06	0.000108715	0.0114347	0.00337149	0.00389755	3.04002e-05	4.1091e-05	5.38872e-05	1.02728e-05
X107201700262	2.65782e-05	0.00337575	3.546e-05	4.15779e-05	0.00644094	0.0088831	0.00263562	0.00226398	0.00221159	0.0517726	0.00651182	0.00481975	0.00177029	0.00108629	0.0261151	0.0066431	0.00114917	0.00195848	0.000260362	0.000373598	0.000463301	0.000287718	0.00887143	0.000503711	0.000583459	5.59471e-06	5.38809e-05	0.000330517	0.0016364	0.000260737	0.000563066	0.00053516	0.00232001	0.00050139	0.00130844	0.00021068	0.000270049	0.000166339	7.52669e-05	0.000332181	4.03973e-05	0.00162664	0.0352043	0.000712419	8.51281e-05	0.0025717	0.00462311	0.00260531	3.15826e-05
X107201700263	4.75628e-05	0.00112881	0.0019923	0.0140429	0.000230417	0.0123133	0.00503091	0.00316464	0.00646785	0.00574344	0.0186108	0.00139283	0.00237675	0.0168613	0.00442241	0.00340494	0.000863497	0.0027609	4.58204e-05	1.22269e-05	1.15443e-05	5.3391e-06	4.85307e-05	1.12895e-05	3.40418e-05	1.31643e-05	1.44176e-05	0.000831299	0.00072469	2.98745e-05	0.00039549	0.00166644	9.56146e-05	0.00179572	0.00122103	0.000333123	0.00103008	0.000153927	0.000414829	0.000906943	9.89363e-06	9.80091e-05	0.000296238	9.10092e-05	1.51716e-05	0.00166848	0.000362417	0.00137681	2.92733e-05
X107201700265	6.55842e-05	0.00366405	0.00186807	0.00407068	0.000341565	0.00596963	0.00483549	0.00231358	0.0557084	0.00865907	0.00489245	0.00301719	0.00210699	0.00112772	0.0165343	0.00243524	0.00436686	0.00691451	1.92772e-05	1.23168e-05	1.68515e-05	4.78218e-06	4.82476e-05	5.86139e-06	5.39109e-05	1.5802e-05	2.08812e-05	0.00089705	0.0186415	1.75347e-05	0.000422832	0.0031847	0.000192693	0.000417169	0.00138858	0.000284466	1.76733e-05	1.13862e-05	0.000342179	0.00147045	2.0406e-05	7.5604e-05	0.000267347	9.48714e-05	1.51683e-05	0.000561545	6.62674e-05	0.000606892	1.57327e-05
X107201700268	0.000143723	0.001506	5.72166e-05	0.000102032	0.00464335	0.00411133	0.000794555	0.000478315	0.00115261	0.00615391	0.00312367	0.000392107	0.00060147	0.00184977	0.00308396	0.00905708	0.000339805	0.000963605	0.00625463	0.00367188	0.00296126	0.00564632	0.0149664	0.00405905	0.0040588	0.000121024	6.5853e-05	8.19328e-05	9.87512e-05	0.00107744	0.00102217	0.00057485	0.00441014	0.000183496	0.00285539	0.000153865	0.00855625	0.00308921	0.000110939	0.00128335	0.000112288	0.000241125	0.014427	0.000126876	5.57819e-05	0.0217493	0.00608682	0.0164589	3.47163e-05
X107201700269	8.84639e-05	0.00167155	0.000285039	0.00199819	0.00186505	0.00499205	0.0203323	0.00258516	0.0460331	0.00162859	0.00352647	0.00471281	0.0108898	0.00250472	0.00411248	0.00653406	0.00399693	0.00244136	4.09798e-05	2.82398e-05	1.66038e-05	9.65196e-06	0.000352602	1.50672e-05	4.17555e-05	2.12134e-05	3.94731e-05	0.00290132	0.00224847	2.30782e-05	0.000425313	0.00273362	0.000108156	0.000898632	0.00109406	0.000454776	2.87321e-05	1.37693e-05	0.000319111	0.000814419	1.90951e-05	0.000136873	0.00109279	9.27752e-05	3.7295e-05	4.52613e-05	2.53308e-05	3.22528e-05	3.35357e-05
X107201700271	3.95743e-05	0.00635145	7.58062e-05	0.000130717	0.00384112	0.0090723	0.00218835	0.00255136	0.0116361	0.00165346	0.0178124	0.0044998	0.0027287	0.00107029	0.0192749	0.00972675	0.00236637	0.00208634	0.000111868	8.32299e-05	0.000549481	2.65685e-05	0.00141462	0.000658552	0.000686292	1.38129e-05	1.39266e-05	0.000288218	0.000675832	0.000305817	0.000321028	0.00328959	0.000389001	0.00052148	0.0022706	0.000208672	0.0114999	0.00106425	0.00022577	0.000621649	7.95806e-06	7.51923e-05	0.0012435	0.000139732	0.000227237	0.00128196	0.000455769	0.000866075	2.15322e-05
X107201700272	4.47016e-05	0.00228675	9.71325e-05	0.00103499	0.000241071	0.00463851	0.000885389	0.000766454	0.000864026	0.00601221	0.00298175	0.000947772	0.000746271	0.000363055	0.0018184	0.00521917	0.00065967	0.000513145	4.11804e-05	8.51305e-05	2.7976e-05	1.21201e-05	0.000201629	1.91409e-05	5.07348e-05	1.94952e-05	2.97259e-05	0.000611361	0.00104645	2.77399e-05	0.000484213	0.00210901	0.000181136	0.00101843	0.000983864	0.000435486	0.000227587	0.000124926	0.000295917	0.000510268	0.000130068	9.7884e-05	0.00050636	8.02245e-05	4.07188e-05	0.000945271	0.000244527	0.000846195	5.50611e-05
X107201700273	0.000124311	0.00471875	0.00278654	0.00832096	0.000381733	0.00436999	0.00114211	0.00151267	0.0127236	0.001067	0.00417446	0.0117926	0.00861342	0.00656178	0.00783614	0.0121327	0.00113078	0.00295695	0.00010183	2.23827e-05	1.55831e-05	8.38015e-06	0.00011915	3.61548e-05	6.15011e-05	3.00385e-05	3.32654e-05	0.00140723	0.00368458	0.000326941	0.000567356	0.00584085	0.000231409	0.000512424	0.0023092	0.000707102	0.000312922	0.000213233	0.00151492	0.00120453	3.44673e-05	0.000112449	0.0197364	9.90224e-05	3.26727e-05	0.00151941	0.000999172	0.00114442	3.66981e-05
X107201700274	6.96376e-05	0.0156507	0.000141954	0.0193495	0.00127349	0.00267285	0.0012438	0.00338249	0.0060763	0.00568976	0.00306841	0.0604794	0.00176529	0.00106775	0.00417367	0.0120386	0.0119902	0.00263131	3.43834e-05	0.00030783	7.06187e-05	1.2479e-05	0.000464897	6.49084e-05	8.93262e-05	2.46273e-05	4.29158e-05	0.00288557	0.00307529	0.000759465	0.000899556	0.00252755	0.000100725	0.00175396	0.00233288	0.000596346	0.000137269	0.000215648	0.000414166	0.00117265	2.51233e-05	0.000164321	0.00495224	0.000243925	4.19347e-05	0.000197294	8.53245e-05	0.000177925	3.73047e-05
X107201700275	9.34911e-05	0.000174329	0.000272914	0.00416955	7.63748e-05	0.0112545	0.00690026	0.0028498	0.0175283	0.00806838	0.0117444	0.0277326	0.0170176	0.00489207	0.0144712	0.0303868	0.00304267	0.00662802	2.40563e-05	2.49559e-05	0.000132572	8.23684e-06	0.000342314	0.000144852	0.000123109	2.17663e-05	1.54339e-05	0.000966527	0.00259852	1.35295e-05	0.000428783	0.00108031	0.000449989	0.000257644	0.00132676	0.000392436	1.5317e-05	1.28635e-05	0.00127118	0.00107757	1.38099e-05	0.000754168	0.000641901	9.18321e-05	0.00061281	2.17312e-05	2.1813e-05	7.67604e-06	2.51545e-05
X107201700276	0.000105806	0.00248829	0.000117256	0.00111716	0.000163608	0.00163981	0.000341931	0.000625621	0.00194413	0.000613771	0.00232478	0.00068232	0.00227181	0.000300347	0.00154021	0.00100317	0.000363592	0.000459436	4.34028e-05	5.99786e-05	5.92483e-06	5.73193e-06	3.65686e-05	1.35031e-05	3.25728e-05	1.5129e-05	3.04509e-05	0.000416006	0.000605917	0.00015162	0.000278963	0.0016607	9.93304e-05	0.0011732	0.00163101	0.000246404	0.000170787	0.000312335	0.000245784	0.000653605	2.3906e-05	8.54829e-05	7.35092e-05	0.000129588	2.49394e-05	0.00101107	0.00138702	0.00102967	8.30027e-05
X107201700277	6.21251e-05	0.00484165	0.00011033	0.000546398	0.00311653	0.0101799	0.00146839	0.00308373	0.0178533	0.00291668	0.0150888	0.00297905	0.0139021	0.00810298	0.00761882	0.007866	0.00238477	0.00266065	2.49017e-05	1.24324e-05	1.30841e-05	5.69357e-06	3.60306e-05	1.4941e-05	2.99927e-05	1.47688e-05	2.87138e-05	0.00122374	0.00077751	3.33375e-05	0.00045433	0.00337035	0.000517979	0.000927535	0.00426965	0.000417241	0.000139499	0.000288995	0.000380805	0.0011137	2.43852e-05	0.000117376	0.00166331	0.000261671	0.000352067	0.0127376	0.00135754	0.0131053	3.62888e-05
X107201700278	8.62908e-05	0.00363937	0.00093765	0.00404389	0.000363442	0.00387018	0.00291968	0.00168096	0.00449173	0.00484914	0.00461937	0.00362978	0.00456318	0.000917587	0.00487416	0.00301645	0.00128626	0.00109381	3.73267e-05	0.000118129	3.5415e-05	5.84338e-06	0.000285734	7.12537e-05	5.30831e-05	1.57761e-05	2.69012e-05	0.00231889	0.00237463	0.000176109	0.000260695	0.00159772	0.000261868	0.000316005	0.00111929	0.000207721	5.63644e-05	8.58868e-05	0.000186328	0.000550066	1.83677e-05	6.46122e-05	0.000561644	8.3916e-05	1.61801e-05	0.000335221	4.452e-05	0.000188949	1.95502e-05
X107201700279	9.29753e-05	0.00652799	0.000235082	0.00251099	0.000624275	0.00179115	0.00246409	0.00380877	0.00306787	0.00176353	0.000818279	0.00152942	0.000981522	0.00580384	0.0019857	0.00298273	0.000761586	0.000709838	2.6691e-05	0.000135538	1.46218e-05	7.71145e-06	0.000371965	1.96845e-05	2.91582e-05	1.07661e-05	2.55695e-05	0.00187631	0.0040644	1.76979e-05	0.00027617	0.00175826	0.00049271	0.000828222	0.00141784	0.000200135	3.04613e-05	3.09633e-05	0.000176541	0.000592137	1.10011e-05	9.45667e-05	0.00597491	0.00014593	1.34256e-05	0.000104628	4.61085e-05	0.000117434	4.01914e-05
X107201700281	5.24077e-05	0.000584704	0.000221346	0.000252592	0.00524346	0.00622912	0.00164318	0.00253851	0.0511788	0.0524614	0.0625692	0.0317428	0.00280885	0.00116383	0.00557403	0.096276	0.00406673	0.00284725	2.32576e-05	3.94765e-05	7.96477e-06	1.20629e-05	3.16507e-05	4.64804e-05	2.29103e-05	2.53182e-05	6.6566e-06	0.00226159	0.00367812	0.000370454	0.000287855	0.000716378	0.000288977	0.000101748	0.00103229	0.000160603	0.0001724	0.000171729	0.000518127	0.00120335	1.31859e-05	9.94207e-05	0.0122969	5.41326e-05	1.88121e-05	0.00129787	0.000631069	0.00117873	1.04422e-05
X107201700282	0.000326395	0.0018492	0.000930099	8.47378e-05	0.0029554	0.0129321	0.00288765	0.00398888	0.0232176	0.00794476	0.0197534	0.002391	0.00278237	0.0154983	0.0461514	0.00815717	0.00272481	0.0180554	1.70079e-05	7.58831e-06	9.92617e-06	2.97103e-06	6.87624e-05	1.11438e-05	2.1294e-05	8.63061e-06	1.43779e-05	0.000277582	0.00277897	8.76698e-06	0.000454695	0.00226225	9.84824e-05	0.000389809	0.00182194	0.000264821	1.75242e-05	3.23502e-05	0.000743625	0.00139629	7.75391e-06	0.000449405	0.000688218	0.000212911	0.000340763	1.08029e-05	1.41246e-05	1.21861e-05	1.03743e-05
X107201700284	4.32582e-05	0.0067615	0.000645474	0.00235885	0.000278605	0.00339375	0.000789186	0.0018841	0.00628263	0.00104601	0.00299352	0.00142851	0.00254801	0.00273639	0.013066	0.000946225	0.000762009	0.00191977	6.50329e-05	1.45371e-05	6.32853e-06	4.96044e-06	8.33212e-05	9.65608e-06	2.22778e-05	1.41487e-05	2.89771e-05	0.000894829	0.00116107	2.166e-05	0.000280944	0.00143733	0.000126438	0.00133204	0.00107249	0.000224138	0.000301218	3.27989e-05	0.000228083	0.00071342	1.27718e-05	9.05235e-05	0.000190668	0.000114311	2.0133e-05	2.02301e-05	1.82089e-05	1.38486e-05	3.58793e-05
X107201700285	0.000144197	0.00181319	0.000387698	0.0213622	0.000157091	0.00266117	0.00155103	0.00190276	0.0097177	0.00445844	0.00318319	0.00360126	0.00299318	0.011164	0.0138008	0.0113924	0.00213989	0.0112659	6.65354e-05	1.43155e-05	3.48191e-06	4.7316e-06	7.61452e-05	6.71646e-05	4.81434e-05	1.69441e-05	2.74243e-05	0.00314041	0.00442909	6.1959e-05	0.000960463	0.00779738	0.000128434	0.00439717	0.00278864	0.0012883	6.18986e-05	4.2481e-05	0.00103811	0.00161411	3.22163e-05	0.000132114	0.00805573	0.000367962	2.91308e-05	0.000290481	0.000144611	0.000225927	3.02081e-05
X107201700286	7.80186e-05	0.0161691	0.000117435	0.000955495	0.00175081	0.00356546	0.00064413	0.00113702	0.00141129	0.0068909	0.00302699	0.00115431	0.000557179	0.00145239	0.0030106	0.00283721	0.00061421	0.0007341	2.75395e-05	4.62048e-05	0.000100056	7.20285e-06	0.00117049	0.000177661	0.000159291	1.08413e-05	1.94196e-05	0.000765322	0.000725403	6.66153e-05	0.000350071	0.00162109	8.53842e-05	0.000417913	0.00128995	0.000241821	9.39477e-05	5.28308e-05	0.000189892	0.000640492	1.47903e-05	0.000109063	0.0124562	0.000127832	1.62545e-05	0.00012378	6.00041e-05	0.000114329	2.60013e-05
X107201700287	5.84366e-05	0.00227642	0.000408606	0.00228407	0.00041594	0.00307869	0.00195729	0.000971655	0.00192912	0.00162719	0.00175888	0.000480361	0.00230942	0.000288731	0.000979018	0.000804149	0.000277447	0.000859877	3.37555e-05	0.000190623	5.20023e-05	1.47754e-05	0.000177754	4.00236e-05	7.10412e-05	2.94725e-05	2.56296e-05	0.00059524	0.000859388	1.18907e-05	0.000254066	0.00317344	0.000286981	0.00392146	0.00135242	0.000201252	4.32603e-05	2.35956e-05	0.00030999	0.000774784	2.24418e-05	0.000103584	0.00154172	8.00472e-05	4.74357e-05	4.50693e-05	2.4906e-05	3.03135e-05	6.77262e-05
X107201700288	5.74955e-05	0.012299	0.000333198	0.00289149	0.000303239	0.00776861	0.0022897	0.00215877	0.0064223	0.00280542	0.00780829	0.00688316	0.00776981	0.00777034	0.0232587	0.00733865	0.00192902	0.00447209	8.43645e-05	7.51491e-05	3.35154e-05	2.57079e-05	0.000218527	2.8926e-05	5.91136e-05	1.55235e-05	2.43e-05	0.00161476	0.00346246	1.00656e-05	0.000363367	0.00261938	0.000485032	0.00050146	0.00141316	0.000429959	9.33513e-05	4.35444e-05	0.000341161	0.00138229	2.26727e-05	0.000122488	0.000139574	9.53809e-05	2.22888e-05	0.000155217	0.000146714	0.000119964	2.51228e-05
X107201700290	2.3755e-05	0.00293257	0.000130715	0.000903906	0.000470953	0.00185765	0.000896774	0.000562988	0.00734348	0.00515307	0.000895737	0.000583311	0.00184932	0.000424659	0.00104452	0.00111674	0.000637667	0.000361151	2.17173e-05	3.07796e-05	0	5.25506e-06	3.09405e-05	0	2.06985e-05	7.47148e-06	6.44013e-05	0.000496281	0.000981927	8.77094e-05	0.000232009	0.000850729	0.000177492	0.000223697	0.000814552	0.000128284	0.00120936	0.000326958	0.000178332	0.000301058	1.94115e-05	6.84409e-05	0.000848799	4.90115e-05	1.42459e-05	0.000774299	0.000790976	0.000625781	3.13159e-05
X107201700291	0.000179881	0.0452965	0.000487352	0.00630794	0.00539052	0.00475686	0.00491622	0.00153815	0.00179245	0.000502822	0.00442927	0.000597989	0.00296569	0.00977452	0.00282706	0.00265444	0.0135494	0.00136973	5.33864e-05	2.46697e-05	2.01325e-05	6.73742e-06	8.39499e-05	2.57641e-05	5.19842e-05	1.59487e-05	5.93942e-05	0.00242447	0.0023443	8.31063e-06	0.00071053	0.00348088	0.000208803	0.000863257	0.00621783	0.000410971	1.91749e-05	1.11036e-05	0.000998016	0.00159342	2.50231e-05	0.000131123	6.80126e-05	0.00023915	3.08827e-05	1.60855e-05	1.76245e-05	1.37598e-05	3.90223e-05
X107201700292	2.19598e-05	0.00012965	0.000127836	0.000451288	4.64119e-05	0.00992556	0.00285191	0.00326284	0.108136	0.00233986	0.0192709	0.0118163	0.00563425	0.0017506	0.00586424	0.025743	0.00715698	0.00342251	4.77835e-06	1.90249e-06	0	0	1.38189e-05	0	5.36827e-06	1.23883e-06	3.33305e-06	0.00343966	0.00148564	0.000124547	8.71311e-05	0.000672317	1.54854e-05	6.47732e-05	0.000281244	7.57162e-05	0.000525884	0.000343318	0.000175973	0.000427456	1.97623e-06	0.00100018	0.020471	0.000375897	9.78824e-05	9.1821e-05	0.000126258	0.000129384	2.72838e-06
X107201700293	0.000675028	0.000548401	0.000648521	0.00784971	0.000229606	0.00212871	0.000640345	0.00331289	0.00141946	0.0016246	0.00102143	0.000443604	0.00119201	0.00311091	0.00219865	0.0008112	0.0004406	0.000419717	4.32333e-05	0.000462759	0.000141909	7.61213e-06	4.11439e-05	0.000113538	9.36834e-05	1.22991e-05	2.43159e-05	0.000647279	0.000772224	7.90916e-05	0.000175158	0.00187174	0.000483291	0.000202546	0.00100406	0.000176366	0.00167839	0.00102078	0.000164112	0.000365009	1.86124e-05	7.00451e-05	0.000180918	5.68312e-05	2.409e-05	0.00031291	0.000149577	0.000250364	4.34478e-05
X107201700294	5.52543e-05	0.00356786	8.36293e-05	0.000624443	0.000326111	0.0029839	0.00171353	0.00119007	0.0121961	0.000921861	0.00325114	0.00186591	0.00106581	0.00957064	0.00749611	0.0125781	0.00174046	0.00280405	1.1771e-05	7.60266e-06	9.54141e-06	2.88042e-06	1.04831e-05	7.07643e-06	1.84043e-05	6.06551e-06	1.62716e-05	0.000403273	0.0021325	8.4474e-06	0.000193833	0.00135236	8.50972e-05	0.000273045	0.000619554	0.000131295	7.6996e-06	1.96506e-05	0.000117599	0.000621535	7.85193e-06	6.03781e-05	0.000288901	8.27014e-05	9.27829e-06	0.00157027	0.000173933	0.00149995	2.31819e-05
X107201700296	1.37172e-05	0.0124306	0.000422676	0.00198353	0.00658081	0.00395636	0.0215938	0.0014321	0.00289364	0.00256865	0.00301559	0.00548885	0.00782803	0.00799401	0.00667277	0.0157087	0.00159673	0.00445743	8.49534e-06	1.55878e-06	0	0	7.651e-06	4.2087e-06	5.63758e-06	9.13184e-06	4.88417e-06	0.00150556	0.000755618	0.000124845	0.000418974	0.00410329	0.000272643	0.000250898	0.00141562	0.000245702	0.000107777	0.000114271	0.000155176	0.000510058	5.16995e-06	0.000116739	0.0298534	0.00195281	0.00172237	7.45226e-05	9.53063e-05	0.000105542	4.70231e-06
X107201700297	6.52904e-05	0.0019807	4.36924e-05	7.53995e-05	0.000761887	0.0152974	0.00410717	0.00396593	0.0232945	0.0449389	0.023195	0.000586079	0.00241015	0.0019953	0.220509	0.036883	0.00333174	0.00283676	2.58154e-05	4.17853e-05	0.000192584	9.1633e-06	0.000808386	0.000182987	0.000135232	1.15045e-05	6.80658e-06	0.000309459	0.00031732	4.94446e-05	0.000219857	0.000564574	6.15848e-05	0.000181421	0.000483484	7.68415e-05	4.28551e-05	8.53536e-05	0.000126999	0.00134493	6.8841e-06	4.22659e-05	0.00923236	0.000124581	0.000368315	4.03123e-05	5.26851e-05	5.09021e-05	1.46365e-05
X107201700298	5.28185e-05	0.000854038	5.78841e-05	0.000219993	0.000133449	0.00373154	0.0007997	0.00156316	0.0061322	0.00197228	0.0036421	0.000763822	0.00547585	0.00100506	0.00444324	0.0111882	0.00121726	0.0013765	2.14118e-05	1.53039e-05	2.02721e-05	1.02773e-05	0.000190427	2.299e-05	4.98668e-05	1.14268e-05	1.11833e-05	0.000493661	0.000310374	2.4081e-05	0.000282241	0.00227007	0.000291145	0.000412241	0.000621664	0.000449736	2.61365e-05	2.77438e-05	0.000266206	0.00109636	1.56351e-05	0.000164583	0.000536524	0.000144769	0.000219934	0.000231088	7.13371e-05	0.000167349	1.35992e-05
X107201700299	7.47676e-05	0.00186255	0.000248763	0.00260954	0.000478697	0.00142732	0.011768	0.00247346	0.00278339	0.00157846	0.00151066	0.00086966	0.00265632	0.00835812	0.00145779	0.00494862	0.00078763	0.00217432	0.000154454	0.000216108	1.86214e-05	0.000187624	3.51819e-05	1.83515e-05	2.02774e-05	1.27332e-05	1.95414e-05	0.000469496	0.00151331	5.2736e-05	0.000410161	0.0012155	0.000101976	0.0031092	0.00155015	0.000400936	4.22232e-05	1.5297e-05	0.000382192	0.000543626	1.67445e-05	7.13696e-05	0.00116414	0.000200762	1.9063e-05	2.22401e-05	1.9431e-05	1.97131e-05	3.70342e-05
X107201700300	0.00011269	0.00556463	0.000173208	0.000265953	0.00168764	0.00646773	0.00150941	0.00264545	0.0141933	0.0193571	0.00466867	0.000776938	0.000991011	0.000425162	0.0106569	0.00319473	0.00138096	0.00671834	7.62316e-06	4.30874e-06	2.60474e-05	0	7.86492e-05	3.04536e-05	2.37273e-05	3.80183e-06	3.1448e-05	0.00205628	0.000180148	0.00155218	0.000408278	0.00169768	1.41545e-05	0.000204207	0.00174465	0.000160125	0.0011332	0.000531087	0.000159579	0.000668654	3.32612e-05	0.00016925	0.0334059	0.000654753	0.00398754	0.00780032	0.00229326	0.00542225	4.11963e-05
X107201700301	3.6362e-05	0.00150878	0.0001008	0.0122254	0.00119765	0.0258891	0.00274384	0.00651126	0.0151445	0.00913461	0.048697	0.00463347	0.00133334	0.00821322	0.0112288	0.0444012	0.00179698	0.00659835	2.64501e-05	2.76195e-05	0.000140102	6.1587e-06	0.000813149	0.000106992	0.000218495	8.27471e-06	1.56251e-05	0.00309748	0.00333931	0.00019259	0.000791198	0.00137649	3.42237e-05	0.000364065	0.00145634	0.000252017	6.01169e-05	3.90571e-05	0.000142675	0.0009408	8.11879e-06	0.000171163	0.0119023	0.000169871	0.0192977	7.88826e-05	6.29234e-05	5.35462e-05	1.15378e-05
X107201700302	0.000239098	0.0539739	0.000678453	0.00113405	0.000688792	0.00480161	0.000572152	0.00168677	0.00218578	0.00237376	0.00598558	0.000618522	0.00107421	0.000838241	0.00444572	0.00229365	0.000495474	0.00110564	0.000118835	4.22042e-05	9.08758e-06	1.51892e-05	0.000987773	1.52247e-05	2.91865e-05	3.24202e-05	4.3526e-05	0.000551274	0.00141924	0.000760312	0.000565802	0.00360321	0.00157579	0.00053985	0.00182845	0.000400467	6.98918e-05	4.27707e-05	0.00029321	0.000849595	3.91592e-05	0.000199325	0.00526079	0.000146818	5.00407e-05	0.000112544	6.40852e-05	0.000107068	4.24048e-05
X107201700303	7.40325e-05	0.000213426	4.63392e-05	0.000204964	0.000142351	0.0440661	0.00303584	0.0122205	0.0908144	0.0216389	0.0855903	0.00164475	0.00278102	0.00143169	0.0183629	0.00917041	0.00646181	0.00920394	1.27314e-05	6.39075e-06	6.8001e-06	2.84869e-06	4.50778e-05	6.29051e-06	2.25556e-05	1.12945e-05	7.37652e-06	0.00151273	0.000561793	1.73929e-05	0.000232164	0.000920177	6.93125e-05	9.15841e-05	0.000287793	0.0057115	2.45522e-05	1.38842e-05	0.00187483	0.00282776	2.58888e-05	0.00261906	0.00340408	5.12513e-05	0.000739481	2.12106e-05	1.32995e-05	6.24874e-06	1.25225e-05
X107201700304	3.70089e-05	0.00160273	0.000172479	0.00434519	0.000259288	0.00139028	0.000758315	0.000742525	0.00144734	0.00134844	0.00114189	0.00344707	0.00155399	0.00305788	0.00255332	0.0036721	0.000367363	0.000646518	2.99556e-05	6.34201e-06	7.19552e-06	1.61218e-06	1.83978e-05	9.29372e-06	1.62166e-05	6.27089e-06	1.5043e-05	0.000444593	0.000976599	7.58078e-05	0.00017683	0.00089043	9.50709e-05	0.000206169	0.000962397	0.000111287	0.000564261	0.000135838	0.000194255	0.000386875	9.1159e-06	9.16925e-05	0.00399382	5.29291e-05	1.5695e-05	0.000620889	0.000378754	0.00048613	3.54679e-05
X107201700305	4.51973e-05	0.00888393	0.000956134	0.00739461	0.00132302	0.00918394	0.00426653	0.00227847	0.00375949	0.00184061	0.0100977	0.00248227	0.00403839	0.0185897	0.0276096	0.0304625	0.0010799	0.00515244	2.27017e-05	1.25398e-05	4.47851e-05	4.12181e-06	3.36086e-05	3.34025e-05	3.18331e-05	1.33166e-05	4.58314e-05	0.000593699	0.000270962	0.00103884	0.00067807	0.00378595	0.00186769	0.000451338	0.00288351	0.000319377	0.00489632	0.000804578	0.000358439	0.00145486	3.51305e-05	0.000123575	0.0223455	0.000217283	2.2448e-05	0.00766085	0.00252627	0.00579685	2.60625e-05
X107201700306	7.04902e-05	0.00209422	0.000113074	0.000181529	0.000660904	0.0349982	0.00661628	0.00869036	0.0146056	0.00412431	0.0351477	0.00857156	0.00302156	0.0023141	0.0761775	0.0332447	0.00253123	0.00750616	1.0448e-05	1.52879e-05	1.15086e-05	1.30325e-05	2.27856e-05	1.8799e-05	1.57024e-05	1.55195e-05	1.24108e-05	0.000144223	0.000115171	0.000730906	0.000248666	0.00251692	0.000173434	0.000342125	0.000967174	0.000194305	0.00252711	0.000598728	0.000184284	0.000517168	9.32636e-06	5.23129e-05	0.00120801	9.17641e-05	0.000200864	0.00186993	0.002217	0.00196269	2.0835e-05
X107201700308	3.36093e-05	0.00253669	0.000505613	0.0198175	0.000154457	0.00881462	0.00269196	0.00240117	0.00930367	0.00225227	0.0110617	0.00776953	0.00409252	0.00542783	0.00885047	0.0305661	0.00234074	0.00211022	2.34709e-05	1.0293e-05	3.4619e-06	2.40067e-06	3.31044e-05	5.0177e-06	2.25127e-05	7.33594e-06	9.99418e-06	0.00237472	0.0037624	0.000139033	0.000265526	0.00264952	4.67666e-05	0.000932622	0.000986333	0.000200574	0.000100354	8.66094e-05	0.000167439	0.000726258	7.33594e-06	2.38521e-05	0.000366416	5.28455e-05	1.39609e-05	9.75309e-05	0.000108236	8.09117e-05	9.18023e-06
X107201700311	2.86814e-05	0.00144118	2.77052e-05	0.00130114	0.000555356	0.00759106	0.00206203	0.00194487	0.00511084	0.000750461	0.00650733	0.000710698	0.00131401	0.00209475	0.0283031	0.0279362	0.00147844	0.00635953	1.53307e-05	1.53719e-05	0	4.99107e-06	0.00012281	0	8.29095e-06	1.3777e-05	2.38691e-05	0.000229012	0.00267622	0.00044184	0.000252647	0.00219337	0.000275182	0.000416802	0.000946584	0.000145277	0.000343435	0.000245401	0.000124598	0.00040616	8.86842e-06	5.93153e-05	0.0391941	0.000592095	0.00522213	0.000109941	0.000112677	0.000189812	2.03355e-05
X107201700312	7.33329e-05	0.00663518	9.88676e-05	0.000498313	0.00159411	0.00492695	0.00111754	0.000996089	0.000736338	0.00195241	0.00233559	0.00554791	0.000686964	0.00035308	0.00173065	0.0073756	0.000275939	0.000877548	0.000104944	3.41417e-05	7.68784e-06	9.83662e-06	3.62666e-05	9.60503e-05	2.12132e-05	2.9486e-05	2.62389e-05	0.000742163	0.00129045	9.81513e-05	0.000252039	0.00318076	0.00022173	0.000652106	0.00206569	0.00024243	0.00266546	0.00117622	0.000381479	0.000653705	1.7417e-05	4.79058e-05	0.00023097	8.42917e-05	4.9207e-05	0.00300463	0.000568721	0.00274312	5.59876e-05
X107201700315	0.000372874	0.045337	0.000281551	0.00544433	0.000561824	0.0171949	0.0046702	0.00301167	0.00252419	0.00104351	0.0183747	0.00472344	0.00413103	0.00134923	0.0147355	0.00354429	0.00128954	0.00413692	0.000131406	9.65946e-05	0.000379544	0.000102077	0.000298043	0.000362166	0.000446471	1.59438e-05	3.25271e-05	0.000708762	0.000969883	0.000405757	0.00096304	0.0124478	0.000541814	0.000850228	0.0022224	0.000550558	0.00274384	0.00265556	0.00129302	0.00414102	7.99929e-05	0.000120944	0.0012053	0.000213573	2.18553e-05	0.0676962	0.0125188	0.0545316	3.19789e-05
X107201700317	4.27338e-05	0.00323214	0.000169422	0.000105121	0.00540284	0.00393707	0.00512727	0.00114876	0.0102835	0.00395049	0.00426501	0.00482504	0.00215067	0.000586254	0.0128689	0.0113359	0.001121	0.00256821	1.29759e-05	3.36751e-05	6.22755e-05	3.40535e-06	9.4771e-05	5.82025e-05	7.90352e-05	1.27756e-05	6.63931e-05	0.000241646	0.00138308	1.9475e-05	0.00037352	0.00337318	0.000204499	0.000749221	0.00239349	0.000267086	8.33976e-05	9.486e-05	0.000222305	0.000885234	4.83871e-05	0.000582136	0.00645981	0.000359119	0.00117262	0.000400206	0.00225532	0.000323285	5.73345e-05
X107201700318	6.65177e-05	0.00189274	4.59923e-05	0.0791547	0.000806983	0.0102107	0.0021687	0.00508887	0.014949	0.00784249	0.0120365	0.00605782	0.00153855	0.0141119	0.0262497	0.00889596	0.00171975	0.00628315	3.63771e-05	2.53964e-05	1.40638e-05	4.08257e-06	0.000188221	4.17689e-05	2.00187e-05	1.31346e-05	1.31909e-05	0.000509617	0.0075306	0.000145523	0.000513982	0.0048951	0.0016579	0.000551302	0.00181009	0.000298394	0.000232538	6.36881e-05	0.000751404	0.000893027	9.02389e-06	0.000183561	0.00235961	0.00185906	0.0010503	0.000229004	0.000373893	0.000260735	1.42045e-05
X107201700319	3.78452e-05	0.000763735	0.000139546	0.000884812	0.000213005	0.00371438	0.000711173	0.0026108	0.00664525	0.00459121	0.00550243	0.000948693	0.00245544	0.00165977	0.00188331	0.00109762	0.00052684	0.000940084	2.93098e-05	2.48336e-05	9.79854e-06	5.22425e-06	7.28698e-05	1.56482e-05	4.02856e-05	2.12036e-05	2.42082e-05	0.00124006	0.00117578	1.32323e-05	0.000324088	0.00175772	0.00017267	0.0037886	0.00122467	0.00023037	3.84461e-05	2.94447e-05	0.000447912	0.000757934	9.82307e-06	6.69465e-05	0.000421681	7.27226e-05	3.12965e-05	0.00212853	0.000176877	0.00190933	4.40137e-05
X107201700320	9.06605e-05	0.00332632	4.91758e-05	0.000406714	0.00283895	0.00420988	0.00150488	0.00122715	0.0115704	0.00247662	0.00486785	0.00236312	0.00338252	0.00755104	0.0123662	0.00335221	0.00169866	0.00208979	5.363e-05	0.00179304	0.000684962	1.69038e-05	0.00159613	0.000557782	0.00066875	1.77614e-05	2.26167e-05	0.000400337	0.000706375	0.00114333	0.000648401	0.00530646	0.00103095	0.000701188	0.00376493	0.000399064	0.000426536	0.000585891	0.000282301	0.000814492	3.26179e-05	0.000221464	0.000849932	0.000220828	0.000596196	0.0063019	0.000786882	0.00486424	2.74997e-05
X107201700321	6.3393e-05	0.00149381	0.000167287	0.00119271	0.00344124	0.00365942	0.000771935	0.000579251	0.00589725	0.000425971	0.00152131	0.00198992	0.00623398	0.0103966	0.00710672	0.00873247	0.000822972	0.00225649	7.15838e-05	0.00377238	0.000165637	2.08694e-05	0.00020171	0.000165979	0.000271896	2.60113e-05	6.83437e-05	0.000906158	0.00310185	5.69128e-05	0.000827621	0.0020793	0.00253084	0.000458653	0.00439064	0.000538267	0.000415325	0.000252364	0.000263594	0.00147727	2.77017e-05	0.000121594	0.0154939	0.000110767	1.52948e-05	3.43328e-05	6.24874e-05	8.46146e-05	3.4524e-05
X107201700322	9.02369e-05	0.000895565	4.54292e-05	0.00011965	0.00187754	0.0301976	0.00348527	0.00619476	0.00176383	0.001645	0.058704	0.00147329	0.00184865	0.0212264	0.0362636	0.0170358	0.00130717	0.00717786	9.12358e-06	6.65955e-06	0.000179086	6.13788e-06	1.29972e-05	0.000161316	0.000196002	4.75048e-06	6.88153e-06	0.000525405	0.000475259	5.49968e-05	0.000583043	0.00235924	2.07223e-05	0.000242041	0.00072386	0.00012046	0.000683703	0.000364166	0.000188088	0.000975091	1.02224e-05	0.000920105	0.00199097	0.000500698	9.19018e-06	0.000495448	0.000187944	0.000426733	5.9603e-06
X107201700326	3.19637e-05	0.00124605	0.000137689	0.000619071	9.06321e-05	0.00187231	0.000782868	0.00074889	0.000420724	0.00102195	0.000583924	0.000407621	0.00135879	0.000305563	0.00111482	0.00126895	0.000243314	0.000192826	2.45167e-05	4.23323e-05	1.82632e-05	3.81674e-06	1.88599e-05	5.7562e-06	1.70324e-05	1.01573e-05	3.26102e-05	0.000310586	0.000755976	9.84645e-06	0.000197364	0.00132838	0.000147921	0.00722584	0.00098324	0.000146342	1.7107e-05	9.41132e-06	0.000179225	0.00047892	1.24573e-05	4.96177e-05	0.000832547	4.96177e-05	4.67458e-05	2.45167e-05	4.91452e-05	1.85616e-05	3.90004e-05
X107201700327	0.000241551	0.0102248	3.82022e-05	2.97992e-05	0.00808605	0.00145433	0.000172311	0.000306881	0.000783644	0.00388036	0.00405964	0.000120921	0.000158929	9.76792e-05	0.00264203	0.000520017	0.000147296	0.000364439	0.00042088	8.44432e-05	2.51848e-05	0.000308921	0.00317827	6.856e-05	2.04733e-05	0.00101317	0.000108049	6.52814e-05	6.34356e-05	6.77343e-05	0.000903326	0.00311823	9.78492e-05	0.00189204	0.00623445	0.000618692	8.4929e-05	5.84084e-05	0.000597296	0.00164826	2.71277e-05	0.000271763	0.0165791	0.000756565	0.000378768	0.000197204	0.000128766	0.0001914	6.09827e-05
X107201700328	5.63752e-05	0.00556632	0.000404416	0.0101143	0.000932169	0.00807661	0.00221756	0.0021893	0.0107795	0.00238674	0.00852891	0.00567116	0.00261568	0.0087461	0.0112382	0.00517981	0.00304588	0.00289894	2.58902e-05	6.21708e-05	7.81729e-06	5.06041e-06	0.000159041	1.70437e-05	2.4187e-05	1.33188e-05	2.22634e-05	0.00117529	0.0013093	8.724e-06	0.000349401	0.0026099	0.000210663	0.00451408	0.00241972	0.000344843	1.57449e-05	1.23876e-05	0.000194709	0.000587069	1.6529e-05	6.55525e-05	0.00210377	0.000101122	1.78156e-05	4.78962e-05	2.35622e-05	5.52847e-05	1.93472e-05
X107201700329	0.000105779	0.000547302	0.000225219	0.000509506	0.00138623	0.00401712	0.000726836	0.0009587	0.00359066	0.00292966	0.00371894	0.000808792	0.00237991	0.00400562	0.00159217	0.00201507	0.000592831	0.00138636	1.50157e-05	6.23967e-06	9.78741e-06	2.47408e-06	3.3828e-05	3.84339e-06	3.16496e-05	9.10276e-06	1.29306e-05	0.000456694	0.000461907	8.41188e-05	0.00039769	0.00222599	5.57369e-05	0.000308716	0.00127446	0.000237014	4.25418e-05	0.000150857	0.000279774	0.000840084	8.58927e-06	7.48294e-05	0.00775118	6.59911e-05	1.61516e-05	9.73451e-05	7.8346e-05	9.96636e-05	3.15718e-05
X107201700330	7.11809e-05	0.00288293	0.000125335	0.000812907	0.000440325	0.00112813	0.000361745	0.00161386	0.000818412	0.00530225	0.000404465	0.000508651	0.000785364	0.00043297	0.000486118	0.000460862	0.000247189	0.000206668	2.28822e-05	9.77335e-06	0	3.29177e-06	2.12071e-05	0	2.55185e-05	8.21486e-06	4.0783e-05	0.000215756	0.000472136	0.000153723	0.000121067	0.000933406	0.000102715	0.00030376	0.000621634	0.000150198	0.000691286	0.000417982	0.000119436	0.000233672	2.82131e-05	7.41522e-05	0.00310306	4.01567e-05	3.07911e-05	0.000626324	0.000216907	0.000434339	5.15759e-05
X107201700334	0.000157047	0.032168	0.000136964	0.000182765	0.00251817	0.00699682	0.00158772	0.00213364	0.011636	0.0179897	0.0121051	0.000542375	0.00152411	0.000655028	0.0162155	0.0182717	0.000963427	0.00471479	2.06025e-05	8.61194e-06	0.000212747	6.11932e-06	1.45068e-05	0.000205375	0.00014788	1.76255e-05	1.36444e-05	0.00170401	0.00175671	2.6013e-05	0.000469711	0.000918442	3.62552e-05	0.000293787	0.00164856	0.000204418	6.98643e-05	3.43296e-05	0.000179528	0.00139678	6.69345e-05	0.000238961	0.00236693	0.000952335	0.00277188	2.34495e-05	2.10869e-05	2.12168e-05	2.57768e-05
X107201700339	2.63987e-05	0.00154504	0.000620605	0.00887561	0.000947132	0.00853641	0.0177016	0.0034488	0.00431634	0.00205267	0.0100193	0.0105607	0.0126546	0.0112902	0.00899428	0.0071138	0.00193182	0.00149335	2.53328e-05	2.84012e-05	6.05382e-05	6.84728e-06	0.000504546	5.97199e-05	6.56198e-05	2.08756e-05	1.62677e-05	0.00190883	0.00543819	4.33984e-05	0.00039346	0.00170515	0.000142544	0.00194925	0.00113851	0.00020558	0.00014431	6.71917e-05	0.000262425	0.000628045	9.78645e-06	5.6264e-05	0.00422046	6.42094e-05	2.93163e-05	0.000758778	0.000206635	0.000718061	3.26e-05
X107201700340	7.64034e-05	0.00405399	0.00104321	0.00201187	0.002381	0.00220858	0.0107593	0.00314518	0.00445521	0.00175162	0.000854768	0.000715253	0.0037844	0.00271474	0.00339989	0.00138409	0.000603866	0.000872572	2.36818e-05	6.62726e-05	2.49953e-05	3.17318e-06	1.93512e-05	2.01965e-05	3.09775e-05	1.23676e-05	1.41623e-05	0.000340831	0.00144192	1.38892e-05	0.000223202	0.000926737	4.24998e-05	0.000209378	0.000802008	0.000193213	1.42013e-05	1.01828e-05	0.000274753	0.0007622	1.0651e-05	7.29051e-05	0.00123515	6.55053e-05	5.75204e-05	2.28235e-05	3.21479e-05	1.26927e-05	5.28126e-05
X107201700341	9.50305e-05	0.00492918	2.37417e-05	9.04163e-05	0.000230168	0.00434702	0.00105742	0.00107114	0.0024459	0.0015624	0.00501201	0.00407228	0.000700562	0.00120872	0.00418984	0.00306571	0.000753362	0.00394255	0.00014708	2.98407e-05	1.24855e-05	0.000108362	0.00080827	2.77971e-05	1.9351e-05	3.73608e-06	4.35876e-05	0.000127011	0.000610178	0.000556723	0.000497074	0.000586149	1.15595e-05	0.000386764	0.00182416	0.000126037	0.000677875	0.000251179	0.00013188	0.000408143	2.24644e-05	0.000829713	0.114829	0.000164451	0.000154121	0.00112935	0.000609284	0.000850037	2.45719e-05
X107201700343	2.68524e-05	0.00725335	5.66362e-05	0.000230555	0.00268447	0.00372999	0.00281671	0.00295136	0.012509	0.00207881	0.00279112	0.00844784	0.004045	0.0011594	0.0113157	0.0102475	0.00214099	0.00259172	9.13978e-06	0.000195696	2.77374e-05	4.14816e-06	0.00015651	1.83349e-05	3.28673e-05	7.68793e-06	1.65926e-05	0.000219631	0.000624658	3.89374e-05	0.000178053	0.00153862	4.14954e-05	0.000556324	0.00154404	0.000194729	0.000186239	4.49246e-05	0.000276572	0.000634226	5.91804e-06	0.000110991	0.0119075	0.000664549	0.00173721	5.96229e-05	6.6177e-05	2.11971e-05	1.1283e-05
X107201700344	5.87868e-05	0.00363929	0.000641416	0.00720415	0.00141421	0.0138365	0.00209631	0.00457262	0.0118058	0.00247059	0.0173613	0.00469884	0.00266838	0.00114195	0.0178429	0.00659542	0.00282633	0.00323713	0.000115943	0.00124098	6.76319e-05	6.47659e-05	0.000104874	4.95792e-05	5.30382e-05	2.12647e-05	2.2813e-05	0.00110227	0.00175547	9.14168e-06	0.000694866	0.00231179	0.000100789	0.00332693	0.00205431	0.000585545	2.62885e-05	2.00293e-05	0.000710432	0.00117508	1.58291e-05	0.000100773	0.00125785	0.000176739	2.63709e-05	1.13818e-05	1.42478e-05	1.3869e-05	2.65026e-05
X107201700345	6.66823e-05	0.00662185	0.000225276	0.00749727	0.000555939	0.00197542	0.00435738	0.000752645	0.00599325	0.000626088	0.00209094	0.00129193	0.0033008	0.000673355	0.00837815	0.00133765	0.00140599	0.00175129	6.0717e-05	3.39971e-05	1.36983e-05	1.25797e-05	6.99412e-05	1.1765e-05	6.85189e-05	3.34447e-05	3.14563e-05	0.00146486	0.001191	1.21241e-05	0.000926704	0.00335595	0.000231213	0.00141818	0.00298049	0.000921125	2.29363e-05	1.60043e-05	0.000548414	0.00159252	2.44967e-05	6.77594e-05	0.000607625	0.000199053	5.57734e-05	6.40449e-05	2.78108e-05	5.06366e-05	5.31084e-05
X107201700346	3.17231e-05	0.0113955	0.000172613	0.00120023	0.000576478	0.00400208	0.00132056	0.00142385	0.00363069	0.000870919	0.0088002	0.00718165	0.00443763	0.00202016	0.00362266	0.0060092	0.0021328	0.00243986	6.89476e-05	2.68001e-05	6.56313e-05	1.00902e-05	0.000474766	3.83042e-05	8.48862e-05	1.33679e-05	2.37537e-05	0.00114143	0.00244543	0.000176932	0.000853618	0.0016277	0.000365419	0.00186214	0.00221748	0.000472208	0.000340046	0.000211573	0.000398878	0.000818129	2.83811e-05	0.000123653	0.00285937	0.000189721	3.17231e-05	0.00111545	0.000538302	0.000822319	3.02577e-05
X107201700347	2.3835e-05	4.68441e-05	0.000428645	0.0438274	3.06551e-05	0.0248946	0.00316223	0.00544402	0.0605499	0.00285813	0.0266462	0.0163098	0.00505344	0.00431594	0.0114418	0.020378	0.00574326	0.00904061	2.2226e-05	2.92598e-05	4.46941e-05	4.21454e-06	7.72856e-05	3.83153e-05	4.67444e-05	1.21311e-05	3.54534e-06	0.00222601	0.00430604	9.29763e-06	0.00146424	0.000760127	5.7295e-05	6.96254e-05	0.000167628	0.000630245	1.35264e-05	1.23589e-05	0.00104148	0.00180748	1.19175e-05	0.000319181	0.00184307	1.62744e-05	2.20267e-05	3.95541e-05	2.34932e-05	2.43618e-05	1.1946e-05
X107201700348	7.89256e-05	0.00527744	0.000203816	0.000637036	0.000444885	0.0083817	0.00303757	0.0020134	0.0185997	0.0168596	0.0117867	0.0118751	0.00455653	0.0150325	0.00720786	0.0242144	0.0026183	0.00523171	2.46407e-05	3.15953e-05	1.08291e-05	5.67239e-06	0.000702721	4.39436e-05	2.25223e-05	8.29256e-06	1.40068e-05	0.000288511	0.000352761	9.24725e-05	0.000313152	0.00154952	7.75041e-05	0.000569301	0.00143162	0.000307898	4.5839e-05	4.05987e-05	0.000256679	0.00129942	2.1045e-05	0.000295703	0.00318671	0.00017144	0.000452133	0.000186771	0.000222854	0.000186771	1.90938e-05
X107201700349	2.38808e-05	0.00256819	0.000171035	0.00140169	0.000718676	0.00957541	0.0016723	0.00309293	0.0260883	0.00101557	0.015286	0.00145448	0.00206892	0.00311306	0.0393647	0.00489225	0.00197483	0.00308259	3.73277e-05	1.5264e-05	9.34366e-06	7.31548e-06	3.09267e-05	3.55223e-06	1.77025e-05	1.28021e-05	2.76324e-05	0.00136753	0.00162289	6.78441e-05	0.000301729	0.00138238	0.000204587	0.000502787	0.000954952	0.000250403	0.000245385	0.000180284	0.000279641	0.000523925	1.14891e-05	7.41748e-05	0.000696483	7.52885e-05	2.30954e-05	0.0167411	0.00224462	0.0163686	3.37286e-05
X107201700350	6.65195e-05	0.0048026	0.000141292	0.00144204	0.000193076	0.0034465	0.00288399	0.00110131	0.00393334	0.00153209	0.00332611	0.00231857	0.00336292	0.00370761	0.00319856	0.017883	0.000570925	0.00140678	0.000114464	1.24537e-05	4.27589e-06	4.96153e-06	7.44105e-05	5.73444e-06	4.74587e-05	2.41719e-05	3.867e-05	0.000532754	0.000972648	0.00037962	0.00051034	0.00170219	0.000141865	0.00062175	0.00127764	0.00033903	0.000387411	0.000322562	0.000242392	0.000864666	2.39101e-05	7.79634e-05	0.00335086	0.000103257	2.11177e-05	0.00189347	0.000928941	0.00170641	3.89194e-05
X107201700351	0.000112961	0.000711404	0.00163625	0.00069455	9.48936e-05	0.00183016	0.000530273	0.00160006	0.000353721	0.0034157	0.000558175	0.000459778	0.000490932	0.000365972	0.00158612	0.000284165	0.000252588	0.000303412	2.25097e-05	6.26975e-05	1.14381e-05	3.07992e-06	3.47149e-05	2.28303e-05	1.92008e-05	1.36364e-05	2.97916e-05	0.000523804	0.000770758	1.26174e-05	0.000195569	0.00119912	0.000119647	0.00205194	0.000764198	0.000231761	3.25395e-05	1.93726e-05	0.000205587	0.000534704	1.58118e-05	5.76025e-05	0.000364827	6.58003e-05	1.86971e-05	3.11198e-05	4.5466e-05	2.48569e-05	3.71308e-05
X107201700352	3.99653e-05	0.00255722	0.000186754	0.00108437	0.000173034	0.0123995	0.0144779	0.00323696	0.014523	0.00389066	0.00807206	0.00969006	0.0028261	0.0534037	0.0218033	0.0261494	0.0034295	0.00554023	4.79381e-05	1.24145e-05	7.98294e-06	1.04011e-05	6.14858e-05	0	1.08463e-05	1.38816e-05	1.24854e-05	0.00245057	0.00207086	0.000108574	0.000329152	0.00190944	7.83825e-05	0.0002242	0.00113781	0.000156462	0.0018651	0.000961595	0.000387086	0.000648065	8.56977e-06	4.07039e-05	0.00226366	0.000210298	0.00041227	0.00130225	0.000285989	0.000682	2.30079e-05
X107201700353	0.00018748	0.00833564	0.000219463	0.000808053	0.00109336	0.00434279	0.001531	0.0016918	0.00563301	0.000807457	0.00631736	0.00257881	0.00158588	0.00140012	0.00668611	0.00450694	0.00139301	0.00127191	5.66923e-05	0.00168559	0.000167725	1.15391e-05	0.00043554	0.000188765	0.000102567	2.53986e-05	3.15758e-05	0.000284371	0.00240224	5.70685e-06	0.00044294	0.0023865	0.000934983	0.000689087	0.00203079	0.000396971	1.549e-05	1.16646e-05	0.000351097	0.000824546	2.77504e-05	8.06485e-05	0.000362667	0.000141198	3.81293e-05	2.23257e-05	1.179e-05	1.33578e-05	4.85083e-05
X107201700354	5.78604e-05	0.0147862	0.000385316	0.00130751	0.00378285	0.00357398	0.00374101	0.00137331	0.00973753	0.0366694	0.00550842	0.0169237	0.00537626	0.0207002	0.00451269	0.0514516	0.0013579	0.00148527	9.05456e-06	0.000300079	4.09586e-05	2.48557e-06	2.24944e-05	3.48867e-05	4.53438e-05	4.01241e-06	1.99023e-05	0.000628884	0.00190932	4.02484e-05	0.00043382	0.00122249	0.00072701	0.000385582	0.00143891	0.000269613	2.88326e-05	8.6764e-05	0.000476075	0.000780166	7.2259e-06	0.000208202	0.015237	0.000184127	0.0025455	1.70439e-05	2.56901e-05	5.28716e-05	7.81178e-06
X107201700355	7.25011e-05	0.00747981	0.000322296	0.00636924	0.000733967	0.00623738	0.00342465	0.00151744	0.00822261	0.00090269	0.00567892	0.00114931	0.00192065	0.00400086	0.00496361	0.0137197	0.00149745	0.00304659	0.000182542	5.68007e-05	0.000112528	1.1039e-05	0.000364552	0.000133596	0.000154591	3.38235e-05	5.52866e-05	0.00116742	0.00173355	0.00169268	0.000869123	0.00353026	0.000139891	0.00552478	0.00180932	0.000638461	0.000724965	0.000321332	0.000490899	0.00207294	3.50072e-05	0.000211337	0.0142763	0.000201262	5.18272e-05	0.00277413	0.00130798	0.00213971	4.26326e-05
X107201700356	0.000130019	0.00201149	0.000107497	0.000463595	0.000727892	0.00611224	0.0225993	0.00468798	0.0116731	0.00270048	0.00630289	0.00335681	0.00162907	0.0184954	0.00530137	0.0391454	0.00150882	0.0029	0.000142729	2.9459e-05	3.75372e-06	3.99518e-06	0.000756275	1.22709e-05	9.04404e-06	1.75393e-05	1.75613e-05	0.000512481	0.00047029	0.000277204	0.000555506	0.0025983	8.50184e-05	0.000342796	0.00106691	0.000319944	0.00220438	0.00114633	0.000735729	0.00106663	3.16981e-05	0.000337966	0.00345063	0.000913207	0.000151224	0.00482645	0.00311782	0.00411605	2.33345e-05
X107201700357	7.63231e-05	0.00246046	0.000311996	0.0141535	0.000167554	0.00296968	0.00900098	0.00124175	0.00652885	0.00337112	0.00203347	0.00310208	0.00474656	0.0205028	0.00656676	0.0201945	0.00154989	0.00088965	0.000287568	0.000253684	4.56478e-06	3.8605e-06	9.66169e-05	9.18173e-06	3.81485e-05	2.33456e-05	2.49107e-05	0.00388382	0.00676695	4.34045e-05	0.000621775	0.00294304	0.000650507	0.00112768	0.00172344	0.000466364	0.000128388	0.000225657	0.000356288	0.00162934	2.1011e-05	4.43958e-05	0.000785834	0.000207058	2.16371e-05	0.000193938	0.000829642	0.000147625	3.44445e-05
X107201700359	5.08457e-05	0.0200496	0.000217577	0.00312471	0.000628322	0.00808743	0.00210878	0.00352206	0.00291005	0.00397276	0.00546622	0.00522348	0.00233611	0.00414529	0.00444006	0.00667505	0.00129887	0.00195895	0.000129516	0.000287126	0.000100417	9.59191e-05	0.000399291	0.000111511	0.000112165	2.71365e-05	7.814e-05	0.00167512	0.00241791	4.1105e-05	0.000436518	0.0029307	0.000357216	0.00969289	0.00215459	0.000292098	7.28638e-05	5.28412e-05	0.000340317	0.00111933	1.73394e-05	0.000103822	0.00445396	0.000124668	5.08908e-05	0.00010026	0.00014115	0.000165187	5.16574e-05
X107201700360	9.68414e-05	0.00386551	0.00241075	0.0210029	0.00051147	0.00633518	0.0102617	0.00176484	0.00298961	0.00780734	0.0124456	0.00311904	0.00203768	0.0301111	0.00671659	0.00683183	0.000749048	0.00228108	7.01255e-05	0.000159658	0.000111956	2.15732e-05	0.00046891	0.000141294	0.000203796	0.000202662	5.41304e-05	0.000477363	0.00174437	0.000260761	0.00215028	0.00423401	0.000425724	0.00108817	0.00216795	0.00157195	6.21988e-05	6.06296e-05	0.000592113	0.00215468	4.71755e-05	0.000132395	0.00365795	0.000197084	3.29216e-05	0.000137963	5.45454e-05	0.000133033	5.3118e-05
X107201700361	1.82326e-05	0.00133128	1.09922e-05	1.27642e-05	0.00278593	0.0251676	0.000881781	0.00282435	0.000924255	0.000318869	0.0166873	0.000568034	0.000497983	0.000300928	0.00713679	0.00210784	0.000368099	0.00435516	0.000716691	8.26765e-05	0.000301537	0.000666022	0.0035181	0.000304624	0.000193581	7.22658e-06	8.20951e-06	5.62067e-06	2.64836e-05	0.000334804	9.35579e-05	0.000447674	0.000568283	0.000214873	0.00094934	7.19889e-05	3.2575e-05	0.000276701	7.08122e-05	0.000202026	0.000172137	6.2575e-05	0.000898463	6.67697e-05	5.98062e-06	0.000151841	1.91186e-05	0.000149142	1.02584e-05
X107201700362	9.71579e-05	0.00283903	4.89237e-05	0.000485347	0.000236189	0.00903955	0.0136359	0.00243107	0.0866725	0.00362654	0.00871783	0.000902636	0.00169485	0.0128254	0.0292871	0.00322485	0.00351185	0.00699493	2.69139e-05	1.87317e-05	2.48326e-05	1.20976e-06	0.00013829	4.61139e-05	1.71448e-05	1.08878e-05	1.45691e-05	0.000391142	0.00105993	1.74309e-05	0.000371864	0.000934272	0.000173932	0.000623182	0.00131333	0.000248144	1.88228e-05	2.48586e-05	0.000227916	0.00131809	6.19578e-05	7.89205e-05	0.00374583	0.00017561	0.0027656	0.000215363	5.01985e-05	0.00023801	2.66147e-05
X107201700363	9.78564e-05	0.0028301	0.000139564	0.00202634	9.75004e-05	0.00164694	0.00276176	0.000681666	0.00068384	0.0110029	0.000786132	0.000538754	0.00044642	0.00466857	0.00119281	0.000511237	0.00028237	0.000257856	5.28488e-05	1.64136e-05	1.21226e-05	1.40757e-05	4.37857e-05	8.5628e-06	4.42571e-05	1.46722e-05	4.30256e-05	0.000323962	0.00074402	2.86998e-05	0.000252862	0.00176824	0.000109007	0.000584175	0.000896563	0.000217591	4.64027e-05	2.43126e-05	0.000214618	0.000458956	2.81899e-05	7.00995e-05	0.00266898	6.67417e-05	1.28827e-05	0.000115242	4.17941e-05	8.15775e-05	4.23041e-05
X107201700364	0.000290087	0.005537	0.000394352	0.0197023	0.000242226	0.00322961	0.0053608	0.00189041	0.00817972	0.000744812	0.00467146	0.00365812	0.00103778	0.00259731	0.00325836	0.00134418	0.00231277	0.00105951	9.52209e-05	2.80743e-05	9.66802e-05	1.1701e-05	0.000555588	9.55556e-05	0.000320424	2.7097e-05	4.67905e-05	0.00259042	0.00313426	0.000146403	0.000428953	0.00501682	0.000405678	0.00508792	0.00136542	0.000720714	0.000237005	9.41834e-05	0.000730942	0.00178246	2.83153e-05	7.7134e-05	0.00963566	0.000133805	2.89177e-05	0.000551793	0.000376004	0.000406689	4.1181e-05
X107201700365	0.000129499	0.00398653	5.8465e-05	0.00126868	0.00533653	0.00240471	0.0168556	0.000855023	0.00389677	0.000910619	0.00306872	0.00574831	0.00590271	0.00411207	0.00312151	0.00971148	0.0069398	0.000936894	1.74498e-05	3.54973e-05	0.000501464	3.00193e-05	0.00132902	0.000205275	0.00014685	8.48589e-06	9.78068e-05	0.000347941	0.000356945	7.37834e-05	0.000665425	0.00390076	4.08757e-05	0.00086062	0.00448344	0.00036326	3.02783e-05	1.93024e-05	0.000266429	0.000678612	4.85648e-05	0.000475389	0.00419639	0.000752535	0.00015659	2.79875e-05	3.55172e-05	2.62345e-05	4.60947e-05
X107201700367	5.45689e-05	0.00923032	0.00143702	0.00160342	0.000251757	0.00563603	0.00188559	0.0018911	0.0190349	0.0778451	0.0117722	0.00303381	0.00562827	0.00148527	0.00888179	0.00503321	0.00231415	0.00347416	4.36113e-05	2.66514e-05	0.000489526	9.13135e-06	0.000681065	0.000424413	0.000634446	4.76291e-05	1.34535e-05	0.000409876	0.00038947	4.02753e-05	0.000423037	0.000453743	0.000511891	0.000143922	0.000445025	0.0522417	4.30878e-05	4.13102e-05	0.00187861	0.00314574	1.0081e-05	0.000155452	0.00528905	3.95083e-05	0.000196324	2.83315e-05	3.54662e-05	3.00482e-05	2.17691e-05
X107201700368	5.72657e-05	0.000135063	5.0581e-05	0.000120771	3.23572e-05	0.00806363	0.00185544	0.00120002	0.00648844	0.00703216	0.00646121	0.00785155	0.0020842	0.0155575	0.0133664	0.0505681	0.00171541	0.0043061	3.15614e-05	1.73007e-05	6.53829e-05	1.17938e-05	5.92871e-05	1.81283e-05	8.76971e-06	2.45902e-05	7.70334e-06	0.000296595	0.000546317	0.0014301	0.000322187	0.00218681	0.000106255	0.00019809	0.000608659	0.000528984	0.00459883	0.00184371	0.000843293	0.00196009	7.44869e-06	0.00013831	0.00164339	0.000201735	0.00461952	0.0188704	0.00810517	0.0171594	3.03836e-05
X107201700369	4.06275e-05	0.00253393	0.000387741	0.00655449	0.000414347	0.0122605	0.0127771	0.00378916	0.0378249	0.00302266	0.0037591	0.00696738	0.00675255	0.00200577	0.00464341	0.0103044	0.00337612	0.00239138	6.78913e-05	2.93854e-05	4.62485e-05	7.40122e-06	0.000812818	4.25296e-05	5.12965e-05	1.65583e-05	8.8644e-06	0.00281607	0.00282365	6.69402e-06	0.000431515	0.00176141	0.000382913	0.000275869	0.00100009	0.000425711	1.34246e-05	1.30588e-05	0.000386961	0.00101778	8.66931e-06	3.6116e-05	0.000525353	6.12339e-05	2.19842e-05	5.20646e-05	8.12306e-05	3.89692e-05	1.8119e-05
X107201700370	8.14926e-05	0.00123074	0.000555335	0.00797774	0.000330382	0.00662074	0.00279547	0.00116614	0.00672833	0.00283539	0.00532126	0.00494241	0.00434891	0.0102895	0.00768235	0.0115122	0.00135618	0.00168719	0.000343085	0.000185915	1.72471e-05	0.000178452	0.000265804	4.60144e-05	4.51852e-05	3.15312e-05	2.62797e-05	0.00340116	0.00296003	0.000357999	0.000500111	0.00320745	0.000339403	0.000550304	0.0017552	0.000382875	0.000239337	0.000103062	0.00069382	0.00169022	1.54229e-05	3.95025e-05	0.00481707	9.23604e-05	2.62023e-05	0.00121631	0.00244631	0.000948535	3.1874e-05
X107201700371	6.68994e-05	0.0029189	0.000628686	0.0153713	0.00554445	0.00481467	0.0038923	0.0111097	0.0107833	0.00362206	0.00288511	0.0189397	0.00271934	0.00432021	0.00574589	0.0353674	0.00196148	0.00606998	7.75752e-05	1.94604e-05	8.24789e-05	4.72148e-06	0.000599965	6.48118e-05	8.88956e-05	2.19542e-05	4.2017e-05	0.00134233	0.00223718	9.7652e-06	0.00086986	0.00299767	0.000307681	0.00106687	0.00214413	0.000558508	5.56771e-05	2.26687e-05	0.000333586	0.00143665	2.23605e-05	8.02232e-05	0.0013752	0.000205686	4.35721e-05	7.70008e-05	5.00589e-05	6.44756e-05	2.85391e-05
X107201700372	0.000118663	0.00614142	7.88858e-05	0.00454962	0.00230039	0.00352897	0.00155217	0.00120782	0.0121551	0.000994493	0.0115482	0.00214998	0.00395433	0.00545313	0.00822502	0.00589215	0.00145635	0.00552142	0.000161087	3.07077e-05	0.000185609	0.000239685	0.000666394	0.0002092	0.000432502	1.36959e-05	1.61861e-05	0.0050978	0.0013268	7.56224e-06	0.000443826	0.00337818	6.6802e-05	0.000620628	0.00192171	0.000249921	1.32634e-05	9.35778e-06	0.000195085	0.000748465	2.57929e-05	0.000108348	0.000577194	0.000124941	2.03669e-05	1.80209e-05	1.43905e-05	1.24115e-05	2.17693e-05
X107201700373	5.1896e-05	0.00146754	9.60891e-05	0.000776148	0.00293412	0.0633339	0.00476668	0.00829558	0.0557166	0.0029195	0.0365501	0.00100442	0.00168032	0.015118	0.0356822	0.0125134	0.00422352	0.0109571	1.53636e-05	1.12029e-05	0.000587864	7.67476e-06	1.52511e-05	0.000723521	0.000581032	8.19484e-06	1.55322e-05	0.000113224	0.000856705	9.69887e-06	0.000427144	0.00272823	4.21409e-05	0.000526353	0.00107127	0.000237861	8.77115e-06	1.02049e-05	0.00137543	0.00105799	7.3374e-06	0.000719923	0.00244061	0.000382838	0.00213085	7.52014e-06	1.09639e-05	1.03173e-05	1.53917e-05
X107201700374	9.50077e-05	0.00164091	0.000608702	0.00496348	0.000677191	0.00641884	0.0472985	0.00402074	0.00464279	0.000878192	0.00618019	0.00813705	0.00437143	0.00839539	0.00985813	0.0161536	0.00139929	0.00509117	2.99647e-05	0.000405599	0.000115806	1.02375e-05	0.000588409	8.59627e-05	0.000161243	3.12178e-05	3.12178e-05	0.00292232	0.00363185	0.000469793	0.000553108	0.00418385	0.000402951	0.000553755	0.00162497	0.000423305	0.000255968	9.54523e-05	0.000342042	0.00114991	1.31481e-05	9.64529e-05	0.00445836	8.33149e-05	4.12936e-05	0.000226195	0.00034661	0.000181425	4.72057e-05
X107201700376	9.21754e-05	0.00788008	0.000587494	0.00363049	0.00133006	0.00690599	0.00298496	0.0026527	0.00498282	0.0114509	0.00584534	0.00401653	0.00946094	0.00835235	0.0328551	0.00820599	0.00166094	0.00244096	6.70546e-05	2.69384e-05	4.89132e-05	7.87645e-06	0.000620363	4.09668e-05	6.54933e-05	2.08446e-05	1.65685e-05	0.00250455	0.00295812	2.48294e-05	0.000370379	0.00290408	0.000504395	0.000394673	0.00152	0.000211755	1.71627e-05	1.68481e-05	0.000410321	0.000840682	1.19661e-05	7.58749e-05	0.000715638	5.89335e-05	3.23214e-05	3.44303e-05	3.03173e-05	2.52372e-05	3.24496e-05
X107201700377	3.31874e-05	0.00306821	0.000108378	0.000915885	0.000262018	0.00157159	0.000797521	0.000514968	0.00169118	0.00900193	0.00122813	0.000729028	0.00127102	0.0113577	0.00214545	0.00147083	0.000486892	0.000319548	5.72928e-05	2.99724e-05	1.69049e-05	2.60462e-05	3.49061e-05	5.6152e-06	2.53499e-05	2.64314e-05	2.20756e-05	0.000499071	0.000264359	8.42428e-05	0.000289768	0.00206777	0.000182131	0.000394205	0.000794321	0.000207199	0.00131809	0.000245024	0.000287501	0.000614738	1.12156e-05	5.34703e-05	0.000932375	7.14123e-05	3.31134e-05	0.00108596	0.0177241	0.00100585	4.66995e-05
X107201700378	8.9509e-05	0.0214039	0.0074693	0.00202638	0.000930934	0.00343278	0.00106841	0.000918762	0.0146442	0.00208452	0.00290136	0.0028392	0.00235617	0.0090578	0.00219292	0.00226619	0.00126132	0.00129324	0.000204886	0.0027196	4.27933e-05	0.000179679	0.000148364	4.77708e-05	7.31484e-05	2.99394e-05	4.11733e-05	0.000882097	0.00626166	1.66803e-05	0.00106926	0.00422488	0.00270299	0.00299727	0.00408518	0.000673556	2.25851e-05	1.74264e-05	0.000767584	0.00163981	3.8498e-05	0.000104452	0.00319973	0.000255215	2.33525e-05	8.46168e-05	3.85513e-05	9.85473e-05	4.62147e-05
X107201700381	7.10829e-05	0.0110678	0.00210284	0.00104381	0.000159235	0.00224167	0.000797173	0.000968019	0.0025787	0.00311225	0.000808616	0.000490989	0.00101448	0.00149347	0.00143034	0.000676781	0.000311137	0.000280974	4.28631e-05	4.78715e-05	1.01066e-05	1.3554e-05	4.2077e-05	5.54739e-06	4.58726e-05	1.99886e-05	7.25091e-05	0.000248161	0.000654682	2.21895e-05	0.000243097	0.00138097	0.00023372	0.000493235	0.000821766	0.000292686	2.20436e-05	0.000120425	0.000345746	0.000502274	3.4149e-05	8.20879e-05	0.0020749	7.27561e-05	1.52834e-05	0.00299032	0.000291103	0.00238023	4.47497e-05
X107201700382	7.06046e-05	0.00377074	0.000548239	0.0030973	0.00014642	0.0152593	0.00251133	0.00292259	0.0113019	0.00192937	0.0140896	0.00538477	0.0027664	0.00158248	0.0184767	0.00638218	0.00210512	0.00238182	2.16733e-05	5.22385e-05	2.75388e-05	4.21194e-06	3.73147e-05	2.24325e-05	3.16572e-05	9.91107e-06	2.03733e-05	0.00242408	0.00231795	0.000110447	0.000373303	0.00146847	6.62783e-05	0.000721501	0.00081095	0.000260277	0.000360043	8.32717e-05	0.000160158	0.000537496	1.03791e-05	2.33893e-05	0.000986364	7.09478e-05	1.1523e-05	0.000530278	0.000467079	0.000511652	1.5475e-05
X107201700383	6.43183e-05	0.00247461	0.000815554	0.00382378	0.000896558	0.0203952	0.00678691	0.006428	0.27016	0.00649798	0.0200435	0.00134792	0.00167554	0.00284861	0.103318	0.0104141	0.0117336	0.00411707	2.57194e-05	6.61093e-06	0	2.13341e-06	2.61408e-05	0	2.30329e-05	9.58716e-06	7.03234e-06	0.00597348	0.0023216	0.000846752	0.000333602	0.000751552	6.99679e-05	0.000261105	0.00139701	0.000565116	0.000801332	0.000810352	0.000143228	0.000394404	1.17601e-05	0.000159782	0.00445394	5.53632e-05	1.53289e-05	0.00270466	0.00115974	0.00217169	8.25708e-06
X107201700384	7.3246e-05	0.00549408	8.78425e-05	0.00382392	0.000714262	0.0244004	0.00280093	0.00588176	0.0471497	0.0349077	0.0380521	0.00218521	0.00377266	0.00203002	0.00784592	0.0219617	0.00495697	0.00559716	1.36301e-05	1.732e-05	1.77467e-05	7.35472e-06	0.000304468	2.2265e-05	2.24658e-05	1.21491e-05	1.1873e-05	0.00115503	0.00235703	7.671e-05	0.000371539	0.00102119	0.00027023	0.000414186	0.000902861	0.000226992	8.68008e-05	2.57415e-05	0.00184781	0.0016298	9.92762e-06	5.19851e-05	0.00443984	0.000118692	3.64598e-05	0.000136025	0.000216048	0.000101171	1.80354e-05
X107201700385	9.61858e-05	0.000777909	0.000485531	0.00821462	0.000178293	0.00940908	0.00196005	0.00350774	0.0129608	0.00147105	0.0170481	0.00251545	0.00128835	0.00446604	0.00982296	0.00174816	0.000998166	0.00201612	3.90408e-05	1.05217e-05	2.02284e-05	5.3432e-06	6.44806e-05	1.25224e-05	2.09858e-05	1.25306e-05	1.43995e-05	0.00320916	0.00209914	7.65831e-05	0.000241522	0.00204417	9.53214e-05	0.000236327	0.000858847	0.000250077	0.000117254	4.38406e-05	0.000564963	0.00119474	1.68941e-05	6.23318e-05	0.0178584	5.30697e-05	2.3324e-05	0.000114422	0.000322947	3.9757e-05	3.04455e-05
X107201700386	6.64837e-05	0.00147024	0.000376924	0.00234376	0.000283906	0.0023197	0.0030569	0.0037816	0.00124802	0.00127426	0.00441463	0.00144176	0.000969934	0.00738175	0.00323738	0.00613511	0.00587092	0.00180092	3.18469e-05	1.23766e-05	3.30637e-05	4.64495e-06	7.33101e-05	2.18001e-05	3.70557e-05	1.43355e-05	3.12681e-05	0.00141184	0.00161023	0.000246168	0.000747971	0.00186607	0.0001759	0.00175802	0.00108094	0.000393278	0.000296802	0.000148698	0.000285153	0.000976241	1.68584e-05	8.18877e-05	0.0111669	7.70053e-05	2.20672e-05	0.00117169	0.000417318	0.000902486	3.98754e-05
X107201700387	7.10163e-05	0.0018852	4.67517e-05	0.000170024	0.00267736	0.0141188	0.00268217	0.00362047	0.00776771	0.00139137	0.0106058	0.000998704	0.00148669	0.00137453	0.0426029	0.0295785	0.00296514	0.0023191	5.15382e-05	1.31282e-05	2.41361e-05	3.09465e-06	0.000115262	4.52847e-05	2.38577e-05	1.11793e-05	1.7829e-05	0.000112264	0.000403247	4.31323e-05	0.000302226	0.0017448	0.00016695	0.000871427	0.00142414	0.00019824	0.000209676	0.000115198	0.00018948	0.000859723	9.70156e-06	0.000120788	0.0026337	0.000105839	1.81181e-05	0.000143425	5.06923e-05	0.000102284	2.31724e-05
X107201700388	0.00308775	0.004815	0.00162909	0.00224807	0.000454276	0.015421	0.00273141	0.00388806	0.0128925	0.00258479	0.0136231	0.00398776	0.00623856	0.00179342	0.00769196	0.0231945	0.00461757	0.00682311	2.92063e-05	3.5629e-05	2.16432e-05	4.09883e-06	9.0886e-05	1.55464e-05	3.25591e-05	1.53835e-05	1.40201e-05	0.00336273	0.00560551	5.29075e-06	0.000293667	0.00117948	5.29761e-05	0.00021097	0.000608857	0.00028185	1.15248e-05	1.59752e-05	0.000666978	0.000884893	1.25537e-05	5.50598e-05	0.000162376	6.00676e-05	2.34783e-05	9.05516e-06	1.37542e-05	8.41204e-06	1.32483e-05
X107201700389	0.00100549	0.0031686	9.10212e-05	0.000533101	0.000128525	0.00217411	0.00238363	0.000647682	0.000783355	0.00299276	0.000607553	0.000260776	0.000475001	0.00128793	0.0025347	0.000326254	0.000285037	0.000253749	5.97939e-05	0.000318308	1.06671e-05	5.20052e-05	3.73591e-05	1.17798e-05	1.848e-05	1.23966e-05	5.51134e-05	0.000162401	0.000286561	2.71032e-05	0.000207706	0.0013065	6.87194e-05	0.000329931	0.00089386	0.000183228	9.67659e-05	5.15456e-05	0.000163853	0.00033368	8.47805e-06	4.95138e-05	0.00499045	5.94794e-05	1.65328e-05	0.000174387	0.000102571	0.000150742	3.82299e-05
X107201700390	7.36302e-05	0.00121273	5.88597e-05	0.000221061	0.00221413	0.0224125	0.0032032	0.00622666	0.0222423	0.0279613	0.028633	0.00797932	0.015413	0.0022257	0.0120467	0.0105378	0.00388588	0.00452279	1.80543e-05	2.50405e-05	2.20969e-05	1.08064e-05	0.000433683	2.2581e-05	1.73871e-05	1.20362e-05	1.19446e-05	0.00108806	0.00200819	6.52833e-06	0.000457127	0.0025736	0.000158394	0.000358443	0.00164432	0.000212688	8.17677e-06	1.38547e-05	0.000177783	0.000451475	1.31875e-05	9.54393e-05	0.00050348	0.000155149	0.00114568	9.58972e-06	1.03224e-05	4.63132e-06	1.80412e-05
X107201700391	4.6601e-05	0.00506662	0.000142929	0.000669452	0.000657455	0.00081285	0.00144854	0.00401937	0.00127772	0.000526874	0.000521892	0.000347974	0.00111853	0.000745645	0.00153425	0.000422086	0.000317307	0.000444292	1.40585e-05	0.000737468	4.26541e-05	5.31466e-06	3.67728e-05	6.4323e-05	6.81723e-05	5.68591e-06	1.71652e-05	0.000219777	0.000244797	2.43263e-05	0.000409551	0.000660454	0.000273138	0.000378621	0.00102697	0.000187313	1.90507e-05	2.17667e-05	0.000104281	0.000380086	8.50932e-06	7.1533e-05	0.00377029	0.000105775	1.08833e-05	2.16397e-05	2.05552e-05	1.59342e-05	0.000214638
X107201700392	5.37005e-05	0.00467668	0.000580585	0.0106467	0.00181514	0.00561557	0.00549438	0.00213147	0.00748992	0.000715211	0.00404373	0.00464846	0.00272251	0.00270268	0.00347854	0.0103192	0.00142062	0.00268388	6.89341e-05	1.79952e-05	7.89294e-06	5.648e-06	8.60918e-05	9.56774e-06	5.40212e-05	2.58347e-05	3.39592e-05	0.00433798	0.00552515	3.37989e-05	0.000658428	0.00274735	0.000241599	0.00100076	0.00237029	0.00057059	0.00026918	0.000171115	0.000488721	0.00105894	2.45875e-05	0.000110394	0.00361621	0.000157841	3.27121e-05	0.00158855	0.000320795	0.00171204	3.65427e-05
X107201700393	3.57666e-05	0.00175924	3.00542e-05	0.0103623	0.000197892	0.0665726	0.00458104	0.0136387	0.0187173	0.0454646	0.0634599	0.00550735	0.00883083	0.0572145	0.0289213	0.00676137	0.0023192	0.0121028	9.16981e-06	6.37807e-06	4.57417e-06	0	2.14428e-05	3.84402e-06	1.16502e-05	5.74456e-06	6.8183e-06	0.00346905	0.0022445	1.14676e-05	0.000215469	0.000470012	0.000141617	0.000149734	0.000521541	8.67804e-05	1.00718e-05	1.00288e-05	0.000209596	0.0021011	5.78751e-06	0.000370722	0.000678684	0.000153417	0.00132361	1.0716e-05	9.9966e-06	1.40554e-05	6.78609e-06
X107201700394	0.00801953	0.000375329	0.000303033	0.000219146	5.08955e-05	0.0295201	0.0169852	0.00688286	0.0269478	0.0322234	0.0433109	0.00359875	0.00760167	0.0272541	0.0172595	0.0650293	0.00186322	0.0187283	1.68581e-05	3.32757e-05	5.6053e-05	1.49677e-05	0.000742197	3.62949e-05	2.598e-05	6.16693e-06	7.91055e-06	0.00661536	0.00233215	2.21808e-05	0.000302097	0.000471587	0.000665689	0.000135526	0.000922947	0.000184962	2.86505e-05	2.11346e-05	0.000957792	0.00102194	7.14887e-06	0.000117832	0.00588509	0.000189092	0.00182057	7.39114e-05	4.55912e-05	8.37399e-05	7.94726e-06
X107201700395	2.4576e-05	0.00146506	8.51186e-05	0.00186312	0.000413499	0.00224919	0.000328128	0.00204204	0.000990642	0.00579723	0.00639543	0.000320276	0.00101026	0.00460061	0.00102213	0.000353775	0.00154974	0.000653066	1.13064e-05	2.7799e-05	7.36966e-06	9.15434e-06	2.1815e-05	5.28054e-06	2.30853e-05	1.19783e-05	1.75948e-05	0.00155236	0.00306545	3.82026e-05	0.000159298	0.00138603	6.13509e-05	0.00283887	0.000627461	0.000185806	1.40674e-05	1.47183e-05	0.000204429	0.000331624	9.29081e-06	5.89048e-05	0.000597919	4.84382e-05	2.01878e-05	8.34389e-05	3.24076e-05	9.08295e-05	3.70898e-05
X107201700396	5.72477e-05	0.00647404	0.000233699	0.0231487	0.000213933	0.00533137	0.00564615	0.00111211	0.00244862	0.00860832	0.00114359	0.00161397	0.00532416	0.000883129	0.00417956	0.00301547	0.00135738	0.00110173	4.87546e-05	1.5417e-05	4.80957e-05	6.20513e-06	5.07192e-05	4.60953e-05	6.72382e-05	1.63753e-05	4.52088e-05	0.00102713	0.00232425	6.73221e-06	0.000283651	0.00240703	0.000135626	0.000563804	0.00100425	0.000287832	1.52014e-05	1.79925e-05	0.000217168	0.000674994	2.14784e-05	7.37788e-05	7.81271e-05	7.27725e-05	2.33711e-05	0.000198959	3.73506e-05	0.000185459	3.27147e-05
X107201700397	3.0657e-05	0.00252227	2.35755e-05	2.99341e-05	0.00215425	0.0183777	0.00538957	0.00572055	0.0223228	0.0108903	0.0249223	0.0013613	0.00118578	0.00148399	0.0586497	0.00383103	0.00178489	0.00345521	4.86853e-06	1.4104e-05	6.65366e-05	2.40476e-06	0.000181213	6.05911e-05	9.16021e-05	2.68507e-06	9.79607e-06	0.000164704	0.00168661	6.0119e-05	0.000233276	0.000468515	0.00015895	0.000535892	0.000906033	0.000158537	5.39227e-05	4.06891e-05	0.000121448	0.000467158	8.29125e-06	0.000216502	0.00946829	0.00045894	0.0117741	5.97206e-05	5.67553e-05	7.23198e-05	5.88649e-06
X107201700398	7.62213e-05	0.00114415	0.000157626	0.0104465	0.000200001	0.00502178	0.00495052	0.00122203	0.0236286	0.00293152	0.0041805	0.00418522	0.0168622	0.00279213	0.0198064	0.0180062	0.00354142	0.00727489	1.70149e-05	8.08053e-06	5.48155e-05	2.40891e-06	6.28757e-05	3.04519e-05	4.8097e-05	1.23292e-05	1.40977e-05	0.00532535	0.00488055	0.000148123	0.000289131	0.00244515	4.38991e-05	0.000299295	0.0016752	0.000247925	0.000133771	0.000142573	0.000928225	0.000931843	1.52361e-05	4.0423e-05	0.0341989	9.9853e-05	0.00187399	0.000117081	0.000121747	0.000187905	1.54496e-05
X107201700399	5.20357e-05	0.00235567	0.000620043	0.00358694	0.000554295	0.00954632	0.00440632	0.00294963	0.0132872	0.00227767	0.0123215	0.00609769	0.0062788	0.00860775	0.00417629	0.00589398	0.0028706	0.00338154	1.7141e-05	2.57707e-05	9.81176e-06	2.05262e-06	8.58126e-05	1.3197e-05	2.63295e-05	8.25349e-06	1.58192e-05	0.00144787	0.00173518	0.00077327	0.00025991	0.00209511	0.000107693	0.000462174	0.00113286	0.000296384	0.000445613	0.000369945	0.0002071	0.00084767	1.70765e-05	3.64422e-05	0.0072825	0.000139299	1.99352e-05	0.000626373	0.000187101	0.000506622	1.30465e-05
X107201700401	6.3348e-05	0.00533377	0.000132837	0.000765939	0.000679462	0.00447028	0.00146812	0.00197146	0.00349531	0.00135704	0.00689072	0.00445241	0.00549195	0.00237043	0.00999695	0.00737531	0.00689575	0.00185902	4.94057e-05	4.40483e-05	0.000101229	8.70251e-06	0.000426815	8.72734e-05	9.74917e-05	4.2415e-05	1.93912e-05	0.00306361	0.00152342	9.01612e-06	0.000770512	0.00418506	0.000889878	0.00131243	0.00283284	0.000435897	1.98224e-05	1.38247e-05	0.000585368	0.00119134	3.07724e-05	5.9637e-05	0.00074251	0.000211944	5.3757e-05	0.000769963	8.47515e-05	0.000875766	6.14795e-05
X107201700402	6.19406e-05	0.00796165	8.48629e-05	0.000300655	0.00224794	0.00249122	0.00796441	0.000678	0.0110243	0.0249092	0.00229521	0.0026898	0.00523116	0.00340108	0.00315269	0.00503006	0.00134386	0.00108956	0.000295221	2.75571e-05	0.000323341	0.000165298	0.000426921	0.000285152	0.00027064	1.18758e-05	2.17081e-05	0.000237071	0.000548921	0.00190726	0.000591745	0.00141107	0.000365469	0.000630038	0.00160489	0.000629268	0.00111632	0.000635117	0.000177752	0.000734491	1.79173e-05	0.000177441	0.0129105	0.000124399	4.33717e-05	0.00205522	0.00132059	0.00147165	2.25817e-05
X107201700403	4.51773e-05	0.00316168	0.000494837	0.00199141	0.00165183	0.00377258	0.00111126	0.0016103	0.00201342	0.00250426	0.0018695	0.0032729	0.00179963	0.0189022	0.00258359	0.00296573	0.000770271	0.00106293	1.88076e-05	1.48957e-05	6.39631e-05	5.35024e-06	3.51307e-05	5.00372e-05	8.01228e-05	1.47649e-05	1.91562e-05	0.00134657	0.00276115	1.53533e-05	0.00036666	0.00205701	0.000811732	0.000376957	0.00165254	0.000207831	1.88511e-05	1.34464e-05	0.000222193	0.000633583	2.06818e-05	9.47024e-05	0.00190563	9.06162e-05	3.30167e-05	3.11098e-05	4.4371e-05	3.79202e-05	3.53268e-05
X107201700404	5.78505e-05	0.00129945	1.59489e-05	3.90946e-05	0.00128336	0.0265239	0.00254548	0.0044286	0.0394442	0.00068273	0.021302	0.000630171	0.000902729	0.00110914	0.0287924	0.0199076	0.0031557	0.0151048	3.22015e-05	1.37402e-05	7.99103e-05	3.95732e-06	0.000139178	6.76426e-05	6.26269e-05	1.328e-05	1.47893e-05	0.000889247	0.000106268	8.82574e-06	0.000381909	0.00246189	9.84176e-05	0.000650758	0.00206383	0.000298888	2.06609e-05	1.9805e-05	0.000283004	0.000658664	1.82957e-05	0.000122576	0.000233997	9.3678e-05	2.08726e-05	1.71453e-05	2.06609e-05	8.49443e-06	2.39648e-05
X107201700405	7.54128e-05	0.00162427	0.000128018	0.000549561	0.000190756	0.00153381	0.000395692	0.000655439	0.00031359	0.00526743	0.000327736	0.000398033	0.000640892	0.000253193	0.00035633	0.000465085	0.000206641	0.000186977	2.48143e-05	1.36111e-05	0	0	2.14366e-05	1.63534e-05	1.46813e-05	1.15377e-05	2.24399e-05	0.000196341	0.000446524	0.00175797	0.000148117	0.00104648	0.000103605	0.00113835	0.000643099	0.000118085	0.000171092	0.000107785	0.000130827	0.000363921	1.82262e-05	5.79558e-05	0.00379833	3.97297e-05	2.34432e-05	0.000358604	0.000192127	0.000305096	4.17028e-05
X107201700407	9.28458e-05	0.00273076	0.000116919	0.00169793	0.000805748	0.00648687	0.0107641	0.00219904	0.0201519	0.00134964	0.00560787	0.00235177	0.00132298	0.00476597	0.0182149	0.00538547	0.00326441	0.00178453	8.74824e-05	0.000333164	5.34684e-05	5.02559e-05	0.000176578	4.97457e-05	4.41617e-05	1.38703e-05	2.83749e-05	0.000132223	0.000220464	4.28795e-05	0.000234927	0.00180247	0.000195508	0.000541467	0.00158296	0.000167823	7.33501e-06	1.13196e-05	0.000152408	0.000699363	1.58833e-05	7.02893e-05	7.8162e-05	0.000125674	2.52038e-05	9.14119e-06	1.35257e-05	5.5702e-06	2.50521e-05
X107201700408	0.00624312	0.00119949	0.000432253	0.0412201	0.000286419	0.00441125	0.000809191	0.000750085	0.0249815	0.00307675	0.00845776	0.0129503	0.000937118	0.0366629	0.00738512	0.0108069	0.00219813	0.000878331	0.00244603	0.00533773	0.000796332	0.00172918	0.000984372	0.000778097	0.000713884	2.77222e-05	3.15927e-05	0.0032874	0.013634	0.000557825	0.00538129	0.00217947	0.00188929	0.000461391	0.00334593	0.00244741	0.000264104	0.000289213	0.000607265	0.00340441	3.41265e-05	0.00057236	0.0568541	0.00167418	2.08789e-05	0.0002329	0.000354323	0.000301542	3.5174e-05
X107201700409	2.97545e-05	0.00831057	3.7036e-05	0.000245737	0.00202205	0.00209293	0.00142602	0.000539929	0.00107221	0.00384326	0.00193336	0.00426108	0.000693469	0.00154944	0.00869089	0.0159748	0.000454333	0.00148883	2.25778e-05	7.07718e-05	5.75184e-05	6.44332e-06	6.48523e-05	2.62971e-05	3.31595e-05	1.6344e-05	3.51501e-05	0.000120904	0.000239451	0.000110217	0.000479582	0.00361586	0.000255533	0.000787971	0.00232201	0.00033039	0.00153272	0.000942087	0.000352602	0.00151701	3.37881e-05	8.66967e-05	0.00137368	0.000264386	0.00208591	0.00922128	0.00271185	0.00822131	5.35372e-05
X107201700411	9.19725e-05	0.000366587	0.000250504	0.000275592	0.000484873	0.00125964	0.000621265	0.00043943	0.000355028	0.000795559	0.000140736	0.000210445	0.00120753	0.000628851	0.000600335	0.0092391	0.000297297	0.000102569	6.02135e-05	1.48168e-05	0	1.01002e-05	7.46268e-05	0	3.12005e-05	2.0216e-05	8.67285e-06	0.000188848	0.000380985	2.47929e-05	0.000322804	0.0041601	0.000211903	0.000973609	0.000982235	0.000151783	1.90679e-05	1.38704e-05	0.000345797	0.00144433	1.61821e-05	5.37903e-05	0.00241236	4.3628e-05	0.000457039	2.94784e-05	2.079e-05	1.99522e-05	4.2635e-05
X107201700412	4.45518e-05	0.00234278	0.000195627	0.00121659	0.000329435	0.00315099	0.00729741	0.00107569	0.00509681	0.000872511	0.00323983	0.00055265	0.00038979	0.00563334	0.00252159	0.00543198	0.000603584	0.00104617	6.53288e-05	4.07252e-05	9.36624e-06	5.45673e-06	5.82834e-05	6.57571e-06	1.80832e-05	2.01139e-05	1.61077e-05	0.000701791	0.000949085	1.27508e-05	0.00047294	0.00174468	0.000225743	0.000474418	0.00187343	0.000249877	1.98653e-05	2.86237e-05	0.000187491	0.000626046	1.22673e-05	5.0492e-05	0.00119497	8.14918e-05	2.06941e-05	3.33759e-05	2.04317e-05	2.24624e-05	3.82248e-05
X107201700413	6.21738e-05	0.00221375	0.00010317	0.000871286	0.000262922	0.00200181	0.00193244	0.00349316	0.000872743	0.00245083	0.00293115	0.000895551	0.000484751	0.00206457	0.00163391	0.00269734	0.000853778	0.00242078	2.41139e-05	1.38488e-05	1.29421e-05	7.28599e-06	2.23653e-05	1.30608e-05	2.44593e-05	1.51549e-05	3.10761e-05	0.00285037	0.000290263	0.000236142	0.00026629	0.00182177	0.000124304	0.000385078	0.00142218	0.000164815	0.00318935	0.0012275	0.000194865	0.000561788	2.01957e-05	7.83541e-05	0.00367222	0.000534533	0.000395214	0.00717558	0.00299437	0.00626795	4.84545e-05
X107201700414	0.000122407	0.00127651	0.000391153	0.00162875	0.000399591	0.00583938	0.00116245	0.00187277	0.00391972	0.00251066	0.00109594	0.000958808	0.00117921	0.0112545	0.00153066	0.0010486	0.000486172	0.000510505	2.60887e-05	0.00012711	9.09585e-06	2.74577e-06	4.43809e-05	8.5699e-06	5.06227e-05	1.38526e-05	2.55937e-05	0.000971237	0.00158143	9.62954e-06	0.000301594	0.00296099	9.36888e-05	0.000537382	0.00202744	0.000545604	7.27049e-06	1.49896e-05	0.000331186	0.000654337	2.10612e-05	0.000123103	0.000112878	0.00013486	2.33584e-05	4.57036e-05	1.05809e-05	4.25014e-05	3.16808e-05
X107201700415	6.35417e-05	0.00445785	6.29764e-05	8.44008e-05	0.000265937	0.0410268	0.00301651	0.00936621	0.139919	0.0391509	0.0396572	0.00133639	0.00213614	0.00197688	0.0114693	0.0331471	0.00597738	0.00938419	2.6412e-05	4.5664e-06	0	0	3.93132e-05	6.74985e-06	1.04074e-05	4.37798e-06	9.25472e-06	4.74928e-05	0.000358762	8.82247e-05	0.0018428	0.000599606	1.05182e-05	0.000360469	0.00191047	0.000491066	0.000176383	8.46779e-05	0.00141676	0.000959399	6.96044e-06	0.00600572	0.0195788	0.000239581	0.00218281	0.000371375	0.000315913	0.000352123	5.33116e-06
X107201700416	0.000107481	0.00303965	0.000194134	0.000818471	0.00036259	0.000957289	0.0002344	0.00121717	0.000841664	0.0021636	0.000294687	0.000411828	0.00121897	0.000247159	0.000362611	0.00139561	0.000219781	0.000239876	4.14926e-05	2.64748e-05	6.21798e-06	7.55194e-06	5.00343e-05	2.90889e-05	3.36072e-05	2.18705e-05	2.46783e-05	0.000368657	0.000407256	1.56418e-05	0.000856166	0.00283488	0.000155116	0.000815695	0.00174265	0.000738745	8.93431e-05	4.60969e-05	0.000488036	0.00143956	2.19888e-05	7.07752e-05	4.94533e-05	0.00016582	3.73509e-05	0.00206244	0.000190057	0.00246259	4.80441e-05
X107201700417	4.12536e-05	0.00625265	0.000135752	0.000272229	0.0121234	0.00100977	0.00136038	0.00218781	0.0222925	0.00314178	0.00157625	0.00127564	0.00550817	0.0129733	0.00274156	0.00696786	0.00222134	0.00164801	4.18403e-05	1.49247e-05	3.37752e-05	8.64116e-06	5.49621e-05	2.58168e-06	2.7097e-05	2.02374e-05	2.65849e-05	0.000495853	0.000246519	0.000169687	0.000723137	0.00491429	0.000139325	0.000809677	0.00404114	0.000590373	0.000255234	0.000176845	0.000681948	0.00137202	2.11015e-05	0.000498126	0.0370447	0.000591802	0.0160337	0.000649293	0.000199056	0.000559457	4.22564e-05
X107201700418	3.12932e-05	0.000100178	0.00013532	0.000531366	3.97492e-05	0.000730006	0.000708931	0.00237866	0.00031348	0.00215126	0.000109765	0.000289173	0.000351479	0.000382294	0.000382913	0.000175711	0.000195352	0.000247278	8.40938e-06	2.29071e-05	0.00102589	1.65738e-05	0.000788406	0.00013967	0.00014542	3.53637e-05	2.56014e-05	0.000148173	0.000170987	2.36186e-05	8.9319e-05	0.000358979	0.000251243	6.05102e-05	0.000240676	1.99212e-05	1.98163e-05	1.96647e-05	6.08601e-05	0.000194197	1.44627e-05	8.00232e-05	0.00397498	1.90232e-05	0.000182989	0.000124683	3.60052e-05	0.00014219	3.84196e-05
X107201700419	0.000134962	0.00202969	0.000160509	0.00521173	0.000306195	0.00342317	0.00152717	0.000865988	0.00269339	0.000763352	0.00381641	0.00340405	0.00214446	0.00151428	0.00608071	0.00333321	0.000715458	0.00154571	0.000119828	2.41109e-05	1.21074e-05	6.10557e-06	9.56135e-05	1.5359e-05	6.19897e-05	2.49758e-05	8.87988e-05	0.00237342	0.00255851	0.000727479	0.000460339	0.00329151	0.000179639	0.00130842	0.00169752	0.000406167	0.00716626	0.00298324	0.000376539	0.000884529	4.36384e-05	0.000190933	0.00229599	0.000156098	4.31541e-05	0.00222288	0.00141428	0.00188411	4.77722e-05
X107201700420	0.00013224	0.00302872	0.000825595	0.000742971	0.000134028	0.00232795	0.00396171	0.000548627	0.00718392	0.00080842	0.00198915	0.00189618	0.00398808	0.00469901	0.00178598	0.00140234	0.000729561	0.000616623	1.95319e-05	5.14575e-05	8.61462e-06	1.09579e-05	3.18172e-05	8.60108e-06	1.21499e-05	0.00020327	2.69952e-05	0.00109744	0.000908328	0.000105786	0.000203771	0.0012946	0.000252018	0.000849191	0.000918582	0.000170965	9.98267e-05	0.000230211	0.000130154	0.000607995	1.38024e-05	5.10511e-05	0.0142502	5.71599e-05	7.75452e-05	0.00496227	0.000518516	0.00459701	3.11264e-05
X107201700421	7.02839e-05	0.00349529	0.000177084	0.000973765	0.00151652	0.00581465	0.00211481	0.00123765	0.00835237	0.00112119	0.00466401	0.00328081	0.00208628	0.0122568	0.0189442	0.0152525	0.00122471	0.00126191	0.000738739	0.000314333	8.33167e-05	0.000521957	0.000116094	9.63645e-05	8.74607e-05	8.16951e-05	2.39335e-05	0.000861169	0.000391389	1.015e-05	0.000383446	0.00230263	0.000195597	0.000695617	0.00226548	0.00040852	0.000131334	3.41134e-05	0.000258869	0.000864187	1.78225e-05	8.11696e-05	0.000559974	0.000216032	2.16662e-05	7.26412e-05	4.11854e-05	6.00288e-05	1.99245e-05
X107201700422	8.53536e-05	0.000740218	0.000176963	0.00336007	0.000487081	0.00711221	0.0113999	0.0016725	0.0275352	0.0133633	0.00604839	0.00698604	0.00238138	0.00145898	0.00353892	0.0113926	0.00399745	0.00245399	1.92533e-05	4.93024e-06	0.000156501	1.69538e-06	1.17507e-05	0.000222426	0.000117254	5.65127e-06	8.1651e-06	0.000782447	0.000589271	2.85681e-05	0.000468159	0.000541391	1.39528e-05	0.000373159	0.00100066	0.000187525	0.000230435	8.39115e-05	0.000159444	0.000621269	3.1764e-05	0.000143094	0.00014095	0.000278315	5.68829e-05	0.00183181	0.00115299	0.00155098	8.1651e-06
X107201700424	5.97974e-05	0.000253225	4.81952e-05	7.2046e-05	3.13034e-05	0.0189805	0.00465494	0.0296236	0.0752168	0.067257	0.0165125	0.00184715	0.00250922	0.00521847	0.0163907	0.0229256	0.00737771	0.0330586	9.97994e-06	5.05462e-06	0	5.74816e-06	1.02973e-05	0	0	8.346e-06	6.08906e-06	0.000823774	0.00241969	0.00246164	0.000159385	0.00103442	3.24319e-05	8.68337e-05	0.000217701	0.00010985	0.000216385	8.83148e-05	0.000137168	0.000492062	4.38459e-06	0.000396741	0.0327259	0.000229562	0.000388395	0.000124473	0.000145444	0.000201339	6.40644e-06
X107201700425	5.41257e-05	0.00156425	9.94505e-05	0.00183246	0.00165764	0.00542961	0.00179996	0.00358892	0.0085125	0.00181666	0.00416923	0.000572576	0.00199201	0.000785405	0.0102795	0.00298321	0.00323646	0.00112772	3.37162e-05	2.79562e-05	2.76344e-05	7.02513e-06	0.000762942	3.28061e-05	4.64347e-05	1.4361e-05	2.41274e-05	0.000822872	0.00375863	0.000158637	0.000333721	0.000900559	0.000471094	0.000314533	0.00138681	0.000395438	0.000196437	0.00149454	0.00054169	0.000694012	3.06531e-05	0.000192975	0.00826013	0.000343022	0.00148651	0.00453853	0.000614083	0.0043876	3.86105e-05
X107201700426	6.33115e-05	0.00364866	0.000414664	0.0185198	0.00130017	0.00942723	0.0196192	0.00248517	0.00565769	0.000820688	0.00841382	0.0162494	0.00140952	0.00612067	0.0324633	0.0229869	0.00130676	0.00213009	0.000205435	5.89729e-05	0.000109269	0.000187129	0.000804162	7.65745e-05	0.000117167	1.95793e-05	2.70946e-05	0.000701927	0.00189247	4.81202e-05	0.000463044	0.00267495	0.000633436	0.000561991	0.00318198	0.00032385	0.00164794	0.000380574	0.000735672	0.00103487	1.61431e-05	0.000100233	0.002795	0.000142568	2.71441e-05	0.00144424	0.000484576	0.000872084	2.64272e-05
X107201700427	7.60389e-05	0.001402	0.000406407	0.0106845	0.00105645	0.00471804	0.00179132	0.00145701	0.00711105	0.00112761	0.00636707	0.0067187	0.0113831	0.00463029	0.00962086	0.0319394	0.00177549	0.00324529	7.52906e-05	4.65147e-05	9.22151e-06	6.5805e-06	0.00043439	4.89246e-05	5.23909e-05	2.33289e-05	5.89824e-05	0.00119557	0.00153133	0.000306852	0.000620449	0.0026505	0.000416123	0.000945623	0.00157124	0.000549439	5.64075e-05	4.26192e-05	0.000347226	0.00124305	3.30896e-05	8.08588e-05	0.00248278	0.000169608	3.1615e-05	0.000111318	9.92137e-05	8.92219e-05	3.91089e-05
X107201700428	7.93178e-05	0.00273729	0.000194658	0.000803961	0.00183905	0.0159473	0.0023237	0.00425228	0.0103726	0.00566578	0.0263786	0.0021229	0.00445877	0.00090823	0.0236821	0.00799859	0.00162227	0.00976032	3.66246e-05	2.58291e-05	9.44767e-05	1.33283e-05	0.000178158	7.9531e-05	9.47902e-05	3.57469e-05	2.31459e-05	0.00202091	0.00330161	7.72364e-06	0.000494075	0.00273751	0.000163162	0.00368267	0.00272163	0.000325007	1.74785e-05	1.02439e-05	0.000559412	0.000744655	2.27195e-05	5.17208e-05	0.000346147	0.000114149	8.29539e-05	3.39289e-05	2.27446e-05	1.17986e-05	5.10688e-05
X107201700429	1.0129e-05	0.00143386	6.01203e-05	0.0002957	0.00126934	0.000256818	0.000237767	0.00034441	0.000179456	0.000524519	0.000675725	0.000211803	0.000209466	0.00114244	0.000229925	0.000405008	8.15846e-05	5.75064e-05	2.51842e-05	4.41351e-05	1.46782e-05	3.99629e-06	2.46312e-05	2.36761e-05	2.50585e-05	6.35888e-06	2.28467e-05	0.000130772	0.000173147	1.35723e-06	0.000155679	0.00083432	0.000144042	0.000150929	0.000547768	7.13049e-05	1.85991e-06	1.80964e-06	6.23321e-05	0.000215121	3.77009e-06	2.05344e-05	6.50214e-05	2.58377e-05	7.06263e-06	5.75566e-06	3.29254e-06	2.94067e-06	1.11846e-05
X107201700430	6.79036e-05	0.0101969	0.000158171	0.000534346	0.00159457	0.00596624	0.00205241	0.0017514	0.013265	0.00759687	0.0107269	0.004929	0.0120796	0.00135466	0.00589301	0.0418474	0.00165938	0.00376052	2.66617e-05	3.41205e-05	4.37656e-05	8.88306e-06	0.000146964	2.61245e-05	6.21939e-05	2.00025e-05	1.70665e-05	0.00119219	0.00512204	6.48426e-06	0.000923889	0.00415721	0.000407609	0.00474139	0.0036287	0.000622989	1.38181e-05	1.75412e-05	0.000477312	0.00224254	1.12694e-05	0.000178686	0.000306347	0.000146115	5.13119e-05	2.3988e-05	2.33009e-05	1.16192e-05	4.45777e-05
X107201700431	8.87608e-05	0.00260022	0.000342069	0.0023228	0.000183878	0.00606026	0.00281037	0.00146287	0.00302477	0.00603	0.00208073	0.00341818	0.00173698	0.0063311	0.00331228	0.00292239	0.00102299	0.00313618	1.94421e-05	0.0001007	1.20766e-05	3.75134e-06	2.44522e-05	6.31869e-06	1.21139e-05	9.54659e-06	1.96914e-05	0.000502966	0.00126125	4.90166e-05	0.00025949	0.00198483	0.000272801	0.00019502	0.000711532	9.5254e-05	6.93312e-05	3.75009e-05	0.0001385	0.000445387	1.4943e-05	6.8035e-05	0.00534596	5.74042e-05	0.000563037	0.000105897	0.000112378	7.48772e-05	2.69323e-05
X107201700432	7.07396e-05	0.00186305	0.000218961	0.00374665	0.000136797	0.00498444	0.00723473	0.00137597	0.00334043	0.00243726	0.00378192	0.00171066	0.00417122	0.00639051	0.00282699	0.00325997	0.000680402	0.000979308	4.34655e-05	2.86762e-05	1.4143e-05	6.14491e-06	4.78181e-05	1.13144e-05	3.32118e-05	1.29238e-05	3.63696e-05	0.0014363	0.00253541	2.59208e-05	0.000304063	0.00141488	0.000105695	0.000531718	0.00148237	0.000246772	0.000165242	3.22486e-05	0.000323766	0.000641472	1.88127e-05	7.86036e-05	0.00467703	9.42829e-05	2.35555e-05	0.000152391	0.000188517	0.000153159	4.19902e-05
X107201700433	4.54973e-05	0.0057047	0.000278132	0.00972422	0.000638743	0.0110058	0.0169817	0.0018739	0.0113425	0.00227369	0.0082855	0.00229564	0.00424617	0.00182013	0.00473745	0.00718189	0.00258362	0.00352757	6.97993e-05	2.25212e-05	1.46818e-05	9.32012e-06	5.6182e-05	1.1217e-05	4.57005e-05	1.14396e-05	2.43794e-05	0.00190469	0.00504514	0.000236613	0.000572592	0.00254989	0.000130036	0.00138541	0.00160391	0.000803234	8.14131e-05	7.59449e-05	0.000453966	0.000828358	1.69853e-05	7.55384e-05	0.0014446	0.000124346	0.000160213	0.000536792	0.000118897	0.000406543	2.77668e-05
X107201700434	6.0874e-05	0.00877822	0.000152284	0.00689058	0.00642708	0.0177364	0.00372909	0.00477853	0.0124649	0.00464839	0.0199143	0.00494137	0.00845599	0.0133135	0.0187104	0.0196114	0.00291204	0.00658476	0.000117835	0.00117843	3.51951e-05	1.50819e-05	0.000414826	2.59398e-05	3.30583e-05	5.17429e-05	2.2511e-05	0.00135539	0.00169819	1.59639e-05	0.000349206	0.00102574	0.000403309	0.000421944	0.00115771	0.000168484	1.60633e-05	1.4324e-05	0.000247869	0.000445983	1.73305e-05	0.000122009	0.00197299	9.57213e-05	2.63622e-05	1.01498e-05	1.47961e-05	1.59515e-05	1.64857e-05
X107201700435	7.07347e-05	0.00297332	0.000706923	0.0041043	0.000371071	0.000954275	0.00115279	0.000977174	0.00479051	0.00250378	0.00111993	0.000341906	0.000785097	0.00197739	0.00116105	0.00798105	0.000769157	0.000393206	1.83732e-05	9.81601e-06	0.000102403	4.15837e-06	0.000142799	9.99988e-05	0.000102262	7.36908e-06	3.21354e-05	0.00118501	0.00502246	0.00210893	0.00073282	0.00142196	0.00135229	0.000345611	0.00110966	0.000193081	0.00506138	0.00262377	0.000119221	0.000796073	2.925e-05	8.16398e-05	0.0186262	8.97019e-05	1.99856e-05	0.0103614	0.00778663	0.00765693	3.7496e-05
X107201700437	8.69533e-05	0.00458277	5.47292e-05	0.00337515	0.000956622	0.0117041	0.00166649	0.00251114	0.0074609	0.00193607	0.0113342	0.00372502	0.00531567	0.00112388	0.0122472	0.0385165	0.00210135	0.00561883	9.14863e-05	2.54122e-05	1.97459e-05	3.6092e-06	0.000320319	4.80405e-05	4.4111e-05	2.04726e-05	2.33181e-05	0.000935976	0.00596054	3.63137e-05	0.000628542	0.00567162	0.000141473	0.000688716	0.00203137	0.000524306	2.88612e-05	1.72823e-05	0.000954934	0.00252248	2.00908e-05	9.05994e-05	0.00171841	0.000119892	0.000161428	3.48971e-05	2.60774e-05	1.90191e-05	4.23003e-05
X107201700438	8.16397e-05	0.00154746	0.000319641	0.000575734	0.000375257	0.00172933	0.00347954	0.00121325	0.00890371	0.00598305	0.00129221	0.00230192	0.00388346	0.00264986	0.00277099	0.0347174	0.00132326	0.00287263	7.0941e-05	2.40272e-05	7.27681e-06	1.03713e-05	5.76019e-05	1.0065e-05	5.72217e-05	4.30588e-05	2.69738e-05	0.00309966	0.00135845	4.421e-05	0.000355201	0.00339166	0.000371423	0.000372902	0.00152963	0.000307115	9.27397e-05	5.35463e-05	0.000462325	0.000935181	1.39516e-05	8.88425e-05	0.00954756	0.000229246	0.000233724	9.51794e-05	7.40143e-05	6.71072e-05	3.36909e-05
X107201700440	8.00997e-05	0.00263704	0.00026716	0.0018597	0.000202214	0.00347423	0.000761182	0.00091249	0.00291344	0.00358845	0.00263308	0.000680975	0.000965997	0.000539161	0.00229941	0.00419196	0.000405889	0.000972917	8.02338e-05	1.86537e-05	7.38907e-06	7.89866e-06	5.49286e-05	8.82397e-06	3.83803e-05	1.9807e-05	3.543e-05	0.00113131	0.00307324	0.000109763	0.000456004	0.00278213	0.000178907	0.00056055	0.00159498	0.000650453	4.70433e-05	6.53349e-05	0.000348078	0.00101292	2.82823e-05	8.5142e-05	0.00465934	9.98665e-05	3.5202e-05	0.00016787	9.63127e-05	0.000118668	4.96717e-05
X107201700441	0.000109597	0.00505208	0.000564398	0.000918524	0.000212864	0.00502611	0.000875522	0.00226029	0.00153063	0.00221967	0.00368113	0.00139283	0.00159861	0.000625392	0.00201459	0.00149531	0.000401892	0.000845855	1.67365e-05	1.30248e-05	2.00433e-05	2.45649e-06	2.69944e-05	5.35838e-06	2.51722e-05	1.02849e-05	1.87881e-05	0.000984863	0.000783984	1.33352e-05	0.000363371	0.00221811	0.000129897	0.000149373	0.00105016	0.000316549	1.08922e-05	1.02174e-05	0.000264491	0.000605808	1.02309e-05	6.10208e-05	0.000512691	3.38644e-05	4.3218e-05	1.02984e-05	1.82617e-05	1.62641e-05	3.06116e-05
X107201700444	8.48399e-05	0.00873106	8.68706e-05	0.000587587	0.00265622	0.0108458	0.00190728	0.00223481	0.0199047	0.000969667	0.0155244	0.00489908	0.000962058	0.000687344	0.0214215	0.00865123	0.00192168	0.00237478	7.00731e-05	7.71306e-05	3.55881e-05	1.24477e-05	0.000171146	6.34043e-05	3.39836e-05	1.69103e-05	2.01319e-05	7.3019e-05	0.000137125	0.00070814	0.000624052	0.00243267	0.000108444	0.00111122	0.0022189	0.000333656	0.00112948	0.000582046	0.000565787	0.00126191	1.4842e-05	0.000140572	0.00476718	0.000117833	4.62683e-05	0.000550745	0.000359692	0.000421981	4.54159e-05
X107201700445	0.000678485	0.00711856	0.000546561	0.00331377	0.000808829	0.00774825	0.0343703	0.00298665	0.011785	0.0213616	0.00857196	0.00128961	0.0102212	0.00428706	0.0462478	0.00286622	0.00246679	0.00227225	0.000103814	1.19113e-05	5.27328e-05	7.45642e-05	0.000152188	8.83454e-05	6.70362e-05	1.49954e-05	1.0175e-05	0.00185491	0.00160328	9.84354e-05	0.000631531	0.00099068	4.91631e-05	0.000272856	0.00319123	0.000306016	7.24272e-05	5.01344e-05	0.000413048	0.000700959	4.01294e-05	9.07981e-05	0.00909635	0.00011059	0.000471317	9.39915e-05	5.95202e-05	7.3605e-05	1.4364e-05
X107201700446	0.000114418	0.000288982	0.000286258	0.000645047	0.000209772	0.0085719	0.00199399	0.00275174	0.040503	0.0102569	0.00757812	0.00597129	0.00441118	0.0072007	0.0241349	0.0117482	0.00364009	0.00470771	1.58238e-05	1.9658e-05	2.40095e-05	3.74293e-06	5.99478e-05	2.79503e-05	3.79466e-05	2.1286e-05	1.7467e-05	0.0014529	0.00141941	1.56868e-05	0.000657646	0.00176466	8.1249e-05	0.00010608	0.000364799	0.000136191	3.68207e-05	2.95783e-05	0.000438517	0.000619745	8.35313e-06	0.000128294	0.00279165	5.5794e-05	2.1849e-05	2.53789e-05	3.22562e-05	1.53065e-05	1.9658e-05
X107201700447	8.54759e-05	0.0130652	0.000409488	0.00661311	0.00149341	0.0145121	0.00251681	0.00442393	0.0188783	0.00546132	0.0183645	0.0127566	0.00509103	0.00699624	0.0355252	0.0149033	0.00167859	0.00299956	0.000290431	2.35378e-05	8.3312e-06	0.000205644	0.000634479	2.54952e-05	3.02264e-05	1.83444e-05	3.16428e-05	0.00258198	0.00813339	7.86988e-05	0.000451213	0.00414831	8.14628e-05	0.000403409	0.00248389	0.000337055	8.25349e-05	3.13477e-05	0.000303808	0.000681043	1.9505e-05	0.000189837	0.010693	0.000109427	1.60526e-05	0.00262513	0.000256064	0.00243027	2.68231e-05
X107201700448	3.80439e-05	0.0141556	5.33822e-05	6.2216e-05	0.00521167	0.0129057	0.00201548	0.0023891	0.0114451	0.0653717	0.00999362	0.00364802	0.00212147	0.00113604	0.00851117	0.00961747	0.00179037	0.00345811	2.53281e-05	2.16703e-05	1.97897e-05	1.32679e-05	0.000762102	1.67359e-05	1.90478e-05	1.32852e-05	0.000105056	0.00107249	0.000555199	0.000332215	0.000644572	0.00144605	0.000611773	0.000783825	0.00446552	0.000407026	0.000953029	0.000369172	0.000214357	0.00114953	3.26435e-05	0.000300176	0.00478219	0.00028375	0.000829667	0.00226472	0.000728631	0.00217521	5.83512e-05
X107201700449	8.01823e-05	0.0105637	0.00228902	0.00668175	0.000350384	0.00889405	0.0018713	0.00158449	0.00329254	0.0012275	0.00599672	0.0224113	0.00138696	0.00461852	0.00528709	0.0175574	0.00131652	0.00173908	9.51445e-05	0.000296535	0.000106536	3.72557e-05	0.000155824	0.000119928	0.000165095	2.25634e-05	5.83689e-05	0.00282301	0.00286955	0.000311148	0.000596121	0.00507119	0.000165985	0.00443547	0.00140171	0.000354824	0.00209013	0.000757686	0.000507938	0.00109295	2.90744e-05	9.87651e-05	0.0158294	0.000122859	3.13048e-05	0.00505745	0.00521169	0.00389313	3.69156e-05
X107201700450	7.91457e-05	0.0159632	0.000178759	0.00235795	0.00135614	0.00372749	0.00329076	0.00137283	0.00175877	0.00186158	0.00653381	0.00194243	0.010924	0.00156543	0.00307163	0.00582659	0.000958088	0.00233236	7.62202e-05	1.55131e-05	4.9319e-06	5.92949e-06	0.000154312	2.85826e-05	2.86611e-05	1.771e-05	4.14167e-05	0.000568894	0.00222263	0.000246113	0.00118988	0.00291282	0.000211108	0.00175743	0.00333113	0.000671119	0.000188667	9.12177e-05	0.000369612	0.00104678	1.68133e-05	0.000154256	0.00136286	0.000209785	2.71254e-05	0.00258148	0.000566641	0.00244085	3.10149e-05
X107201700451	0.000209095	0.00140259	0.000687704	0.0102435	0.000614103	0.00192148	0.000903343	0.00257461	0.00145158	0.00162372	0.00327303	0.00192159	0.00143874	0.000712874	0.00299594	0.00497862	0.00106798	0.00229102	1.76481e-05	8.90627e-05	5.67594e-06	3.67541e-06	2.86744e-05	1.053e-05	1.63145e-05	1.21583e-05	4.85557e-05	0.00213166	0.00146289	0.00186971	0.000343519	0.00432868	0.000652408	0.000220214	0.00168365	0.000204675	0.0147326	0.00823603	0.000239801	0.000692201	2.31845e-05	0.000136796	0.191954	0.000101779	2.55728e-05	0.0073268	0.0067687	0.00516075	1.36161e-05
X107201700452	4.21262e-05	8.3419e-05	0.00135434	0.00113235	0.000111355	0.046436	0.00291025	0.0188679	0.0155954	0.00305445	0.0647176	0.0086185	0.00161694	0.0428172	0.0204298	0.00846525	0.00159592	0.0137863	5.39106e-06	4.56816e-06	5.10621e-06	1.1816e-06	2.78098e-05	3.27051e-06	7.93361e-06	4.62091e-06	5.42271e-06	0.00695015	0.0037658	2.0256e-05	9.7767e-05	0.000448239	1.40737e-05	0.000125271	0.000172683	0.000356232	2.41595e-05	0.000114151	0.000555121	0.000755022	1.7397e-05	4.49958e-05	0.00329974	0.000157923	0.000175289	9.90014e-05	5.50289e-05	0.000117801	4.07231e-06
X107201700453	0.000119988	0.00398952	0.000296487	0.00439683	0.00161105	0.0111986	0.00647934	0.00298225	0.0126979	0.00242622	0.0103537	0.00479812	0.00562979	0.00155332	0.0100793	0.017765	0.00236349	0.00605343	6.04304e-06	5.84544e-06	0.000154567	5.31853e-06	1.6252e-05	0.00012725	0.00024075	5.76311e-06	8.69407e-06	0.00236246	0.00150605	5.43379e-06	0.000162026	0.000621659	0.000127134	0.000276679	0.000843209	0.000265729	6.14183e-06	1.09993e-05	0.000173634	0.000441833	9.79729e-06	5.27407e-05	0.000588414	8.50306e-05	3.04622e-05	5.64785e-06	9.10572e-06	4.05065e-06	9.25391e-06
X107201700454	8.68729e-05	0.00384139	0.000182821	4.07394e-05	0.00157043	0.0214424	0.00399621	0.0388199	0.0218164	0.0101288	0.0255471	0.00158583	0.00131498	0.0144025	0.0658791	0.00151433	0.0172082	0.0464909	2.80382e-05	5.12718e-06	0.000270584	1.63491e-06	2.24106e-05	0.000139546	8.37699e-05	6.37283e-06	9.85398e-06	0.000279137	0.000411854	2.89169e-05	0.000317474	0.00275445	4.39091e-05	0.000434587	0.00175431	0.000275956	1.30682e-05	1.44696e-05	0.000171499	0.000730529	1.2323e-05	8.47042e-05	0.000829069	0.00018707	0.00100212	3.12525e-05	1.68163e-05	2.73709e-05	9.59817e-06
X107201700456	6.51849e-05	0.00269496	9.97117e-05	0.000434932	0.000539251	0.015152	0.00324367	0.00364434	0.0128948	0.00300214	0.016914	0.0327639	0.0023387	0.00114229	0.0225334	0.0562199	0.00414159	0.00292733	8.08045e-06	1.09852e-05	1.59364e-05	3.32724e-06	0.000208388	0	2.6684e-05	7.97482e-06	1.86959e-05	0.000873283	0.000870576	6.69278e-05	0.000409845	0.00328646	0.000196453	0.000848144	0.00186319	0.000245807	5.01727e-05	3.05526e-05	0.000279911	0.000593504	1.23583e-05	0.000217842	0.00778134	0.000313051	1.422e-05	4.91429e-05	3.90423e-05	5.09253e-05	2.03332e-05
X107201700457	1.98894e-05	0.000101313	0.000201525	0.00206287	6.37171e-05	0.00369057	0.00253941	0.00102298	0.00362822	0.000927956	0.00300918	0.00224846	0.00329864	0.00276512	0.0048358	0.00185755	0.00080569	0.000739846	2.26135e-05	4.45927e-06	1.83968e-05	3.04126e-06	2.38449e-05	1.3695e-05	1.55048e-05	5.61606e-06	9.73948e-06	0.000473205	0.000933572	0.00185438	0.000134804	0.000666147	2.68862e-05	8.5603e-05	0.000315246	0.000175255	0.000847298	0.00164204	0.000287371	0.000287669	8.24684e-06	5.32686e-05	0.0184499	3.04499e-05	3.35658e-05	0.0028399	0.00498841	0.00250279	2.60839e-05
X107201700459	3.78679e-05	0.00102508	0.000269806	0.0377271	0.00920354	0.00851344	0.00252802	0.00331778	0.00720698	0.00170861	0.00786394	0.0034697	0.000957244	0.0727715	0.0441564	0.00260703	0.00110053	0.00287114	0.000624207	7.06042e-05	0.000412949	0.000475909	0.00232537	0.000454438	0.00047165	5.43717e-05	1.84503e-05	0.000196229	0.000474399	0.000276046	0.000407334	0.00099195	7.25978e-05	0.000273321	0.00231168	0.000218808	0.000968144	0.000173886	0.00136019	0.00109395	1.00509e-05	0.000544295	0.00132244	0.000460832	0.000189269	0.000676137	0.000743084	0.000608092	1.82615e-05
X107201700460	0.000110585	0.00293652	0.000212538	0.00201788	0.000345748	0.00289957	0.00079971	0.00139891	0.000702429	0.00137505	0.0041245	0.00123081	0.000585346	0.00143744	0.00313251	0.00194683	0.000360191	0.000903157	4.23084e-05	4.76207e-05	1.16917e-05	1.25218e-05	0.000193423	1.00791e-05	5.17946e-05	1.3589e-05	4.2261e-05	0.00114536	0.00313137	0.000287028	0.000302989	0.00163639	0.000204001	0.000786216	0.00126385	0.000295637	3.13756e-05	2.05139e-05	0.000275432	0.00059182	2.24823e-05	9.57631e-05	0.000921631	8.47354e-05	2.07273e-05	0.000528689	0.000219937	0.000449456	3.92017e-05
X107201700461	5.03175e-05	0.00884582	0.00013107	0.000750166	0.00561528	0.0148138	0.0351122	0.00425705	0.0218366	0.00117591	0.0142067	0.00741197	0.00514885	0.00988877	0.00715089	0.0156976	0.00262859	0.00402395	3.14364e-05	3.66781e-05	7.32327e-05	4.55561e-06	0.000270866	5.40498e-05	3.79542e-05	1.43255e-05	1.77833e-05	0.00114948	0.000711539	4.17277e-05	0.000392894	0.00484579	0.000247718	0.000461653	0.00244648	0.000334137	3.98067e-05	3.53197e-05	0.000227657	0.0010139	1.12381e-05	0.000230648	0.005439	0.000150074	7.53322e-05	4.89316e-05	2.98722e-05	5.26227e-05	1.78382e-05
X107201700463	7.86936e-05	0.00626362	9.9543e-05	0.000272775	0.000578549	0.00122577	0.000797353	0.000986087	0.00428286	0.00161918	0.00105316	0.000735936	0.00176527	0.0335236	0.00563707	0.00870016	0.000720384	0.0033858	5.04551e-06	6.50219e-06	9.33256e-05	3.21448e-06	7.18659e-05	8.0663e-05	0.000120995	5.63957e-06	1.4575e-05	0.000289498	0.000177732	0.00360613	0.000275062	0.00162469	3.02975e-05	0.000340816	0.00118438	0.000122329	0.000206882	9.91035e-05	0.000120018	0.00029867	1.69594e-05	8.37554e-05	0.00804549	0.000378486	0.00151536	0.000180239	0.000154588	0.00013985	2.34942e-05
X107201700464	3.81081e-05	0.000221054	5.6912e-05	9.9613e-05	0.000251249	0.0229472	0.00274528	0.00369555	0.00939736	0.0123967	0.0218108	0.00632164	0.00181413	0.125435	0.00652221	0.0106444	0.00187794	0.00468215	4.97724e-05	9.20869e-06	1.0391e-05	3.8199e-06	5.31148e-05	8.68573e-06	1.28012e-05	1.25738e-05	1.34151e-05	0.000250613	0.000811774	0.000302159	0.000361481	0.000439016	3.50612e-05	0.000157253	0.0003736	0.000481808	0.000294246	0.000153183	0.00094181	0.00178619	1.05957e-05	5.00907e-05	0.00565641	0.000323737	0.000223873	0.000315983	0.000120873	0.00030109	9.79986e-06
X107201700465	0.000103176	0.000391867	0.00313766	0.014215	0.000720366	0.00643637	0.00335749	0.00143771	0.0841125	0.027648	0.00499851	0.00848148	0.00227839	0.00127036	0.0130593	0.0230727	0.0042081	0.00189818	1.80386e-05	3.85315e-06	0	4.36853e-06	2.51559e-05	0	1.4799e-05	5.79199e-06	1.32038e-05	0.00109211	0.000782458	0.00389767	0.000296447	0.00139145	3.78934e-05	0.00015604	0.000646715	0.000660778	0.00055181	0.000147131	0.000188755	0.00151571	1.21485e-05	6.09386e-05	0.0508075	0.000296128	1.04305e-05	0.000169661	0.00015415	7.72102e-05	1.83331e-05
X107201700467	1.92765e-05	0.00147394	0.000265505	0.0176335	0.000116567	0.0107179	0.00164055	0.00378366	0.0545802	0.010789	0.0181231	0.0037196	0.00592996	0.00121666	0.00788663	0.00892717	0.00436269	0.00886132	2.40272e-05	0.000385741	3.65507e-05	3.25835e-06	3.32053e-05	5.78418e-05	3.64014e-05	3.10289e-05	1.1939e-05	0.00183759	0.00169679	0.000433111	0.000327265	0.00288928	3.43246e-05	0.000344638	0.00110534	0.000296994	0.000384423	0.000341579	0.000783819	0.000643274	4.09283e-05	7.28402e-05	0.154852	0.000164484	0.000104404	0.000278066	0.000430922	0.000558645	1.12052e-05
X107201700468	6.13317e-05	0.00146774	0.000316416	0.00640707	0.00118584	0.00252974	0.00212846	0.000628661	0.0206763	0.00222079	0.00186546	0.00201566	0.00363256	0.00725977	0.00658635	0.00446893	0.00173997	0.0010595	7.84112e-05	3.80242e-05	1.73712e-05	1.0837e-05	9.76202e-05	1.84214e-05	4.13205e-05	0.000590024	3.82575e-05	0.00208453	0.00133834	0.0001752	0.00048444	0.00209282	0.000687936	0.00520882	0.00234914	0.000393281	0.000418529	0.000279632	0.00053247	0.000866899	2.97834e-05	0.000133573	0.00346466	0.000125041	4.25602e-05	0.000252678	0.000281849	0.000196553	3.79367e-05
X107201700469	8.48359e-05	0.014247	9.37654e-05	0.000529529	0.00103662	0.00183353	0.000924024	0.0011885	0.00516878	0.000888248	0.00202612	0.000599919	0.000377406	0.0133679	0.00559246	0.00354709	0.000608515	0.000537838	4.81871e-05	6.9126e-05	0.000133011	8.82606e-06	0.000108372	0.000110556	0.000138171	2.68804e-05	3.06499e-05	0.000297994	0.000621111	0.000805585	0.000723587	0.00281963	0.000120726	0.000481284	0.00366162	0.000426282	7.2091e-05	2.95121e-05	0.000330736	0.00101751	1.43423e-05	0.000251485	0.00513365	0.00016465	3.57984e-05	0.00271924	0.000258495	0.00239667	4.92673e-05
X107201700470	8.10239e-05	0.0104966	0.000163176	0.00725843	0.000537118	0.0105541	0.00307527	0.00380342	0.010277	0.00511197	0.013539	0.00106875	0.00736215	0.0233829	0.0399039	0.0117642	0.00242832	0.00212556	0.000138189	9.39852e-06	1.61371e-05	4.15921e-06	4.01251e-05	1.6266e-05	3.00011e-05	1.24776e-05	1.08816e-05	0.00137686	0.00121628	5.85513e-05	0.000812238	0.00267422	9.24698e-05	0.000546114	0.00150771	0.00069923	6.68536e-05	4.08021e-05	0.000380132	0.00114414	3.28545e-05	8.59731e-05	0.00971225	0.000192936	0.00026901	0.000103658	3.94963e-05	4.82823e-05	1.81522e-05
X107201700472	0.000105434	0.00358843	0.000283604	0.0156763	0.000787878	0.00326534	0.00527543	0.000889304	0.00796669	0.000765677	0.00355543	0.00157162	0.00133027	0.0136203	0.00409688	0.00280437	0.00094537	0.00131377	0.000115199	0.000168932	2.348e-05	1.08369e-05	0.000296115	1.41294e-05	3.98106e-05	2.54931e-05	8.02985e-05	0.00213884	0.00259535	0.000682519	0.000671381	0.00404855	0.000749459	0.000769477	0.00362685	0.00102048	0.000111398	0.000119018	0.000391766	0.00102377	3.17017e-05	0.000105246	0.0112243	0.000214669	4.15227e-05	0.000530708	0.000209231	0.000414512	4.40438e-05
X107201700473	0.000181964	0.000291181	0.000149961	0.000136589	0.00171544	0.0222613	0.00553618	0.00540037	0.0202196	0.0124186	0.0233202	0.0107928	0.00322778	0.0397552	0.00976428	0.0214492	0.00442823	0.0049557	1.61348e-05	5.11903e-05	3.4359e-06	2.5421e-06	0.00133917	1.05631e-05	9.97109e-06	4.1997e-05	6.54679e-06	0.000124029	0.000343347	9.41159e-05	0.000219817	0.000336034	0.000310439	0.000114766	0.00022728	0.000314548	0.000115718	0.000154035	0.000793288	0.00120575	6.95306e-06	6.93333e-05	0.00051419	9.46034e-05	0.000812649	0.00886718	0.00115019	0.00797802	2.14744e-06
X107201700474	4.05356e-05	0.00229119	0.000176314	0.00199033	0.000236545	0.00583876	0.0020199	0.00154743	0.00592573	0.0030456	0.0053845	0.00369513	0.00105868	0.00114162	0.021567	0.00788899	0.000780184	0.00154764	5.36458e-05	2.33575e-05	6.70423e-06	1.57347e-05	2.9835e-05	1.26211e-05	2.45027e-05	1.11896e-05	1.91106e-05	0.000616837	0.00127303	0.000379445	0.000243941	0.0020953	7.48918e-05	0.00056114	0.000898892	0.000272535	3.54895e-05	2.38943e-05	0.000223578	0.000914675	1.1798e-05	6.14356e-05	0.000168083	7.34006e-05	1.97429e-05	0.000136721	4.67984e-05	8.69403e-05	4.07145e-05
X107201700475	0.00010985	0.00826782	0.000325947	0.0032752	0.00129108	0.00414062	0.00148727	0.00115316	0.0112009	0.00541028	0.0181582	0.00229767	0.00625323	0.00637099	0.0203036	0.0291466	0.00147462	0.00535398	6.74402e-05	2.37748e-05	5.54472e-05	4.96384e-06	0.000205477	6.60555e-05	7.50091e-05	1.44691e-05	2.983e-05	0.002229	0.00218456	3.37494e-05	0.000634949	0.00259862	0.000622498	0.000799014	0.00284104	0.000510055	7.79546e-05	4.35011e-05	0.000551843	0.00148277	1.34833e-05	0.000107491	0.00724965	0.000230238	1.99727e-05	0.000441735	0.000233934	0.000351998	2.33289e-05
X107201700476	9.61458e-05	0.00749592	7.55349e-05	0.000248223	0.000700468	0.00190128	0.00259549	0.000616297	0.00160584	0.00191039	0.0027771	0.000481377	0.00164866	0.00481577	0.0024089	0.00797561	0.000499253	0.000667465	2.23237e-05	9.41308e-06	2.92755e-05	4.82168e-06	4.17256e-05	2.09419e-05	2.6987e-05	6.664e-06	1.58468e-05	0.000108279	0.000178719	0.000110884	0.000272576	0.000928483	0.000141369	0.000361684	0.00149321	0.000159317	0.00103243	0.000580747	0.000134935	0.000411801	1.43643e-05	7.14904e-05	0.01043	0.000170817	0.000341044	0.0029201	0.00173273	0.00262218	3.50616e-05
X107201700477	5.00123e-05	0.00387056	7.34259e-05	0.000178679	0.00182054	0.0108811	0.000991989	0.00209886	0.0210168	0.00486906	0.0111302	0.000594883	0.00122205	0.0384935	0.0108441	0.00271964	0.00110973	0.00442163	0.000274533	3.78848e-05	4.4856e-05	8.86784e-05	0.000296011	3.738e-05	8.56976e-05	5.32215e-05	2.35939e-05	0.00109897	0.00170917	0.000158607	0.000703141	0.0057532	0.000418524	0.000780413	0.00298886	0.000442358	5.48922e-05	1.81131e-05	0.00240697	0.00303104	3.18512e-05	0.000521554	0.00261588	0.000163871	0.00242963	7.97721e-05	4.10459e-05	5.64667e-05	7.41711e-05
X107201700478	9.44978e-05	0.00393262	5.10842e-05	0.0229986	0.00544526	0.0131724	0.00916223	0.00300149	0.0112814	0.00642959	0.0118882	0.00181583	0.00103289	0.0247829	0.0264095	0.00926803	0.00142339	0.0046381	6.6871e-05	7.23932e-05	0.000261628	2.39825e-05	0.00169958	0.000280788	0.000444067	2.31709e-05	2.45395e-05	0.000224038	0.000174371	0.00025192	0.000892669	0.00337049	0.000123541	0.000765276	0.0040843	0.000661278	0.000263298	0.000121488	0.000363844	0.00100181	1.58027e-05	0.000323836	0.0389588	0.000221476	4.72967e-05	8.52995e-05	0.000119658	0.000189728	4.07719e-05
X107201700479	6.91335e-05	0.0073791	0.000307569	0.00268167	0.000788849	0.015128	0.00328309	0.00321734	0.0125715	0.00402537	0.013307	0.00132479	0.0138211	0.0503048	0.0543942	0.00313523	0.00219909	0.00408948	3.4306e-05	1.77298e-05	2.69897e-05	5.94153e-06	0.000312041	2.49039e-05	2.40822e-05	1.24361e-05	9.65499e-06	0.00225868	0.00283048	9.11772e-06	0.000179352	0.00107155	7.54227e-05	0.000341844	0.00103887	0.000127048	2.23756e-05	1.24045e-05	0.000159631	0.000728264	5.04082e-06	3.48591e-05	0.00167907	6.38083e-05	2.48565e-05	7.62444e-05	4.97129e-05	7.68923e-05	2.71161e-05
X107201700481	1.14794e-05	0.000749319	0.000113311	0.00079788	0.000220728	0.000777432	0.000951728	0.00168516	0.00194284	0.00154329	0.000652127	0.00104281	0.000957934	0.0033826	0.00195908	0.00112941	0.00059681	0.000681985	1.42058e-05	3.62319e-05	1.99575e-05	2.66657e-06	2.05075e-05	1.85225e-05	3.26207e-05	1.01282e-05	1.23404e-05	0.000299948	0.000400165	0.000543742	0.000148383	0.000980857	9.05679e-05	0.000382743	0.000784858	7.56446e-05	0.000444098	0.000380579	0.00010805	0.00032989	1.14077e-05	7.88971e-05	0.00764608	1.98737e-05	8.68131e-06	0.000398228	0.000548908	0.000354618	3.44981e-05
X107201700482	3.5034e-05	0.00063897	0.000583809	0.000421609	0.00128229	0.021337	0.00308749	0.00652798	0.00443961	0.0028683	0.0440731	0.00252019	0.00661065	0.0150273	0.0101849	0.0562748	0.00157378	0.00409116	0.00024306	2.4338e-05	3.05346e-05	1.95345e-06	0.000221748	3.68433e-05	3.84605e-05	1.46509e-05	1.28896e-05	0.00279936	0.00128873	3.17515e-05	0.000532379	0.00170264	9.15399e-05	0.000268967	0.00148904	0.000224406	4.83559e-05	2.65637e-05	0.000234686	0.00227899	7.81379e-06	5.46806e-05	0.0103664	0.000504006	0.000939209	8.72167e-05	5.86995e-05	2.74924e-05	2.76685e-05
X107201700483	0.00010169	0.0103438	0.000299734	0.000962218	0.000970451	0.00372411	0.00256534	0.00124354	0.0238092	0.00148429	0.00410935	0.00226399	0.00277419	0.00133449	0.00999337	0.0323588	0.00294932	0.00462791	8.02577e-05	1.28792e-05	6.17462e-06	5.28725e-06	6.17462e-05	5.00378e-06	3.48046e-05	0.000146749	3.22411e-05	0.001806	0.0054968	0.000627235	0.000948525	0.00293663	8.29815e-05	0.00147497	0.00358533	0.000699494	0.000178374	0.000603708	0.000551501	0.00239325	2.65595e-05	8.07384e-05	0.0156041	0.000178744	2.41315e-05	0.00100607	0.000366854	0.000848277	2.83342e-05
X107201700484	5.59134e-05	0.00168418	0.00187447	0.00409201	0.00332734	0.0120016	0.00230866	0.00288534	0.014091	0.00468107	0.0136926	0.00483427	0.00898179	0.00138808	0.00803227	0.0178811	0.00224646	0.00644549	1.61066e-05	1.35823e-05	1.02097e-05	5.07932e-06	0.000266363	9.2184e-06	2.97094e-05	2.11757e-05	1.71491e-05	0.00261021	0.00329695	9.75597e-05	0.000455033	0.00354319	4.30975e-05	0.00020398	0.00253454	0.000224246	5.47483e-05	4.97507e-05	0.000233107	0.00166269	2.77165e-05	7.71811e-05	0.00762975	0.00018864	0.000888707	0.000111224	5.62813e-05	0.000114811	1.2407e-05
X107201700485	0.000144089	0.00291459	0.000731192	0.00100538	0.000308271	0.00494587	0.000702356	0.00136946	0.00287502	0.00132911	0.00727669	0.00131853	0.000772555	0.000431731	0.00171009	0.00114025	0.000643061	0.00102581	0.000137309	4.41378e-05	1.42545e-05	8.4689e-06	0.000116902	3.84962e-05	4.86929e-05	4.96746e-05	3.24227e-05	0.00136798	0.00204568	2.37836e-05	0.000587758	0.00312679	0.000142126	0.000749701	0.00143816	0.00040245	6.13767e-05	2.75272e-05	0.000336636	0.000812766	2.41894e-05	0.000106326	0.00519195	0.000134521	3.56427e-05	3.60747e-05	2.94775e-05	2.68335e-05	5.92038e-05
X107201700486	4.30529e-05	0.0100468	0.000527449	0.00387746	0.000619095	0.00346811	0.00253386	0.00127333	0.00672823	0.00201795	0.0211021	0.00132177	0.00430036	0.00472618	0.00639371	0.00135752	0.00126439	0.00105997	8.58076e-05	0.000114279	4.50149e-05	6.29392e-06	6.29235e-05	4.01806e-05	3.66805e-05	2.0828e-05	3.40594e-05	0.00182823	0.00313955	3.11871e-05	0.000454041	0.00218113	0.000127526	0.000461261	0.00165488	0.000542297	5.98001e-05	3.77635e-05	0.000323799	0.000664471	1.63234e-05	5.50757e-05	0.00032325	7.62019e-05	2.85816e-05	5.23447e-05	7.73948e-05	4.16717e-05	4.40731e-05
X107201700488	6.62761e-05	0.000718243	0.000311361	0.000638151	0.000452304	0.00589181	0.0388006	0.00386535	0.0675123	0.0160779	0.00474328	0.00119514	0.0254491	0.00123131	0.0203999	0.00348212	0.00450607	0.0040944	8.04525e-06	4.18813e-06	4.20253e-06	2.17322e-06	1.46944e-05	0	1.59466e-05	3.16629e-06	1.20319e-05	0.00221863	0.00289275	0.000134553	0.000176377	0.00150763	0.000141288	0.000199678	0.0016832	0.000784865	0.000109366	8.88719e-05	0.000348997	0.000537707	9.09588e-06	9.43697e-05	0.0195795	5.33088e-05	0.00248057	0.00235613	0.000320212	0.00266542	1.28235e-05
X107201700490	0.00013633	0.000858488	0.000120219	0.00139044	0.000472169	0.0119938	0.00467337	0.00261682	0.0155318	0.00229167	0.0115924	0.00991195	0.00266096	0.00848839	0.00720554	0.00774092	0.00256378	0.0056547	4.58856e-05	0.000474993	0.000121598	2.46216e-05	0.00174852	0.000153507	9.7289e-05	1.03978e-05	1.47313e-05	0.000220215	0.000104889	1.69566e-05	0.000294496	0.00413273	0.000273219	0.000293481	0.00147182	0.00019977	1.11266e-05	1.19074e-05	0.000313053	0.00132303	9.16151e-06	3.91967e-05	0.00136762	7.5114e-05	1.54861e-05	1.18944e-05	1.66443e-05	8.08139e-06	1.51868e-05
X107201700491	4.42428e-05	0.000712674	0.000122164	0.000759019	0.000238436	0.00122995	0.000483335	0.000802003	0.00075728	0.00471036	0.000463297	0.000910436	0.000971732	0.000352151	0.000785702	0.000551393	0.000238514	0.000179956	3.78705e-05	1.194e-05	4.7111e-06	5.07449e-06	0.000274464	5.48979e-06	1.48082e-05	1.08238e-05	1.91169e-05	0.000331672	0.000613325	2.72154e-05	0.000143565	0.00100683	0.00019823	0.00106954	0.00086426	0.000141437	1.08887e-05	1.011e-05	0.000111159	0.000296864	1.1914e-05	5.89212e-05	0.000551354	6.38659e-05	1.63136e-05	2.48014e-05	1.20049e-05	1.93895e-05	3.29388e-05
X107201700492	0.000352427	0.00372962	0.000211171	0.00820518	0.00440354	0.0147157	0.0015219	0.00215248	0.0264029	0.000895836	0.0110445	0.00641393	0.00240916	0.000788072	0.00820567	0.00620698	0.00355104	0.00538781	0.000521602	0.000118024	0.000577357	0.000325946	0.00185557	0.000202252	0.000167225	9.76275e-06	4.04477e-05	0.0011155	0.00142626	1.33719e-05	0.000769446	0.000927835	4.54535e-05	0.000658142	0.00148254	0.000268241	1.51696e-05	1.41878e-05	0.000214836	0.00078344	6.12177e-05	0.000735885	0.000672413	0.000520025	0.00244652	1.86128e-05	2.69928e-05	1.52249e-05	4.75692e-05
X107201700493	4.09681e-05	0.00745011	0.00020563	0.00232635	0.00267101	0.00995793	0.00172646	0.00398936	0.0129668	0.0136903	0.0199112	0.000528993	0.00568698	0.000988303	0.00842345	0.0368097	0.00176737	0.0024721	5.47177e-05	9.85208e-05	0.000755444	2.12474e-05	0.00228042	0.00057858	0.000651139	2.12474e-05	1.07379e-05	0.000199742	0.0014035	1.10183e-05	0.000360187	0.00340947	0.00155603	0.000338088	0.00185758	0.000237428	2.68032e-05	2.38955e-05	0.000483403	0.000921612	2.67825e-05	9.79393e-05	0.000545598	0.000152823	0.000139759	2.22443e-05	2.68967e-05	1.3303e-05	3.10922e-05
X107201700494	0.000109426	0.00373724	0.00114396	0.0020675	0.000557701	0.00502168	0.00283123	0.00197336	0.00653621	0.00131908	0.00374588	0.00182972	0.00736881	0.0123154	0.0130171	0.00392575	0.00172388	0.00339779	0.000156113	2.41804e-05	7.66584e-06	7.88091e-06	0.000118582	3.23071e-05	5.72403e-05	2.83436e-05	4.02341e-05	0.00124133	0.00148041	0.000104357	0.000742357	0.00420672	0.000293714	0.001438	0.00373918	0.000880527	8.52152e-05	5.45826e-05	0.000514333	0.00132731	4.30762e-05	0.000113636	0.0164174	0.000158816	6.40305e-05	0.000197514	6.73948e-05	0.00027319	5.04501e-05
X107201700495	9.3144e-05	0.00645628	0.000169564	0.00159099	0.00155216	0.0245352	0.00433623	0.00622026	0.0224911	0.00161849	0.0396172	0.00513672	0.00433393	0.0184203	0.0573331	0.0224556	0.002698	0.00753631	1.40689e-05	1.88389e-05	4.99579e-05	5.06819e-06	9.2278e-05	5.02418e-05	4.91345e-05	1.10308e-05	2.18202e-05	0.000390634	0.000964504	0.000163772	0.000611406	0.004494	6.34305e-05	0.000733724	0.00282111	0.000680274	0.000279106	0.000113814	0.000246255	0.000901415	1.11018e-05	0.00020649	0.0183758	0.000698474	0.00367637	0.00175717	0.000566999	0.00187793	1.661e-05
X107201700496	9.65751e-05	0.000224638	0.000194206	0.00156489	0.00112592	0.0174998	0.00804717	0.00385358	0.0355679	0.0012513	0.0163231	0.00507984	0.0293054	0.0109293	0.0138277	0.0055828	0.00349289	0.00650332	4.51434e-05	9.79209e-06	3.44115e-05	4.47837e-06	3.89131e-05	2.59073e-05	2.4341e-05	1.48042e-05	9.08437e-06	0.00235055	0.00221844	3.0989e-05	0.000182766	0.00169453	8.17941e-05	0.000103327	0.00074363	0.00101775	8.11212e-05	3.42027e-05	0.0014594	0.000582223	9.90811e-06	0.000129478	0.00786777	0.000105741	0.000485173	0.000506253	0.000472863	0.00027325	2.13245e-05
X107201700497	4.50417e-05	0.00243536	0.000236968	0.010146	0.000572112	0.00116248	0.00308661	0.000478154	0.00810268	0.00153654	0.000745042	0.00326207	0.00103572	0.00350101	0.00297213	0.0178069	0.00152672	0.000956633	3.95946e-05	2.50822e-05	5.17867e-05	5.92887e-06	0.000529813	4.93974e-05	5.69781e-05	1.38832e-05	2.05987e-05	0.00235735	0.000618028	0.000346087	0.000534906	0.00253806	0.000584048	0.000709685	0.00185295	0.000408296	0.000337012	0.000153925	0.000377943	0.00078676	1.78456e-05	8.53541e-05	0.0089694	0.000166952	0.000334504	0.00155341	0.000692665	0.00125432	2.75697e-05
X107201700498	5.1186e-05	0.00426777	0.000116319	0.000368967	0.000419201	0.00589791	0.00951248	0.000982053	0.00768117	0.00242896	0.00450076	0.00192584	0.00206966	0.000763536	0.00899135	0.0023992	0.00114888	0.00139139	2.55639e-05	2.29997e-05	3.61313e-05	7.90615e-06	3.61702e-05	1.6803e-05	2.7992e-05	2.04161e-05	2.3971e-05	0.00179003	0.000683931	3.66169e-05	0.000411003	0.00249314	0.000173042	0.000441229	0.00274464	0.000504634	3.22074e-05	1.92312e-05	0.000621342	0.00141442	1.01012e-05	7.79543e-05	0.00281515	0.000100313	9.27953e-05	6.93099e-05	4.19784e-05	5.20019e-05	4.43871e-05
X107201700500	0.000113346	0.00210735	0.000129364	0.000860131	0.000149746	0.00138027	0.000351701	0.000782677	0.000539306	0.00543213	0.000702001	0.000437537	0.000793257	0.000449575	0.00242725	0.00216669	0.000246652	0.000241492	3.5547e-05	7.68971e-05	7.33769e-06	5.82219e-06	3.89905e-05	1.09058e-05	2.58594e-05	1.50591e-05	3.2353e-05	0.000236667	0.000372371	8.31221e-05	0.000333774	0.00171997	0.000137488	0.000797669	0.000866519	0.000267898	8.17793e-05	8.9069e-05	0.000242499	0.000509629	1.38793e-05	7.73575e-05	0.000920971	6.11666e-05	3.98154e-05	6.65668e-05	9.02008e-05	6.22505e-05	4.50141e-05
X107201700501	8.23078e-05	0.00624914	0.00020336	0.00187398	0.000432491	0.00244007	0.00123907	0.0020551	0.0019215	0.000487321	0.00421243	0.00190131	0.00344257	0.00278776	0.00127365	0.00236536	0.000444539	0.000884805	1.8669e-05	5.7429e-05	9.21202e-06	7.98744e-06	2.96191e-05	8.59578e-06	2.5811e-05	1.29727e-05	1.87006e-05	0.000496722	0.000375584	1.60223e-05	0.000406056	0.00202166	0.000123999	0.00275398	0.00147192	0.000348738	1.40155e-05	8.8486e-06	0.000203707	0.000583865	1.3028e-05	0.000107668	0.00114484	0.000101032	2.32276e-05	1.78631e-05	1.39128e-05	6.25722e-06	4.03796e-05
X107201700502	5.87903e-05	0.00218688	0.000141034	0.00140976	0.00115107	0.00232118	0.00654155	0.00171748	0.00566969	0.0016365	0.00296252	0.00172962	0.00121483	0.00228987	0.0023705	0.00469534	0.000543135	0.000677125	2.73882e-05	1.43106e-05	5.23236e-05	5.66653e-06	8.14302e-05	7.48192e-05	4.35877e-05	1.03493e-05	1.13593e-05	0.000283012	0.000696472	7.75213e-06	0.000206671	0.000971994	0.000344045	0.000152721	0.00123267	0.00025001	4.80081e-06	5.03692e-06	0.000157194	0.000434893	7.69966e-06	5.27434e-05	0.000284206	3.96395e-05	1.98329e-05	1.5478e-05	9.45734e-06	5.52225e-06	3.97444e-05
X107201700503	6.82081e-05	0.00236359	0.00113827	0.00405119	0.000120725	0.0131577	0.00617111	0.00282106	0.00942181	0.011056	0.0061729	0.00285306	0.00757352	0.0260917	0.00671178	0.0106042	0.00285013	0.00228517	2.05545e-05	4.28928e-05	2.42586e-05	2.97693e-06	3.43029e-05	2.58607e-05	3.26667e-05	1.06806e-05	1.18396e-05	0.00335731	0.00798525	7.82865e-06	0.000409499	0.00168209	5.38348e-05	0.000343927	0.00166774	0.000199602	1.21463e-05	6.87422e-06	0.000242211	0.000849699	7.07874e-06	2.9883e-05	0.000692285	4.20861e-05	1.11919e-05	9.4421e-06	1.54414e-05	6.91967e-06	1.10669e-05
X107201700504	4.38481e-05	0.0109023	0.000240756	0.000566841	0.000693001	0.0164208	0.0021077	0.00142667	0.00336922	0.00795674	0.00693271	0.00140362	0.00173553	0.0159164	0.00425104	0.00226166	0.000955943	0.00217822	0.000114805	3.81288e-05	3.2996e-05	9.38764e-05	0.000151677	5.57895e-05	5.29822e-05	3.57824e-05	2.85547e-05	0.00150745	0.00347619	1.88549e-05	0.000450422	0.00280682	0.000184904	0.0010217	0.00211351	0.000346951	3.66623e-05	2.56007e-05	0.000485765	0.00135845	1.23185e-05	5.7675e-05	0.00234259	0.00017026	4.19626e-05	0.000118576	8.4847e-05	9.20328e-05	3.72489e-05
X107201700505	2.71087e-05	0.000779216	0.000211194	0.00451386	7.21709e-05	0.008934	0.00717468	0.00420998	0.321486	0.00222078	0.00772064	0.00356901	0.00982568	0.00407023	0.00554234	0.00352799	0.0110434	0.00190504	1.24783e-05	5.98822e-06	5.93247e-06	2.1968e-06	2.65623e-05	3.18926e-06	1.70726e-05	1.40283e-05	1.71172e-05	0.00145694	0.0012706	2.24698e-05	0.00014055	0.00164309	4.8954e-05	0.000469646	0.000413466	0.00017164	4.5118e-05	1.92359e-05	0.000779472	0.000472735	1.18761e-05	2.28155e-05	0.00254913	4.92774e-05	1.86337e-05	4.85526e-05	3.41451e-05	3.05433e-05	1.6515e-05
X107201700506	0.00104696	0.000239163	4.48473e-05	0.00157164	0.00227087	0.00473382	0.0286961	0.01576	0.0203132	0.019437	0.00443784	0.00423496	0.00335201	0.237701	0.0142894	0.0285112	0.00168243	0.00559771	0.000817723	0.000563816	0.000191254	0.000605774	0.00164109	0.000167659	0.000176884	6.94979e-06	7.85211e-06	0.000792612	0.000159279	0.000212276	0.00176498	0.00159115	0.000283089	0.000146531	0.000420817	0.000102989	0.000178266	0.000114796	0.000142298	0.000482386	1.7816e-05	0.000189238	0.0211586	0.00168111	0.000613953	0.0040713	0.00107551	0.00385762	6.55623e-06
X107201700507	5.96369e-05	0.00789414	0.000198814	0.0106584	0.000202038	0.00329984	0.00628727	0.00101155	0.00546049	0.00539464	0.00515454	0.00209471	0.00643657	0.00736324	0.00763712	0.00981644	0.00165767	0.0012482	1.61367e-05	4.78385e-05	1.25752e-05	6.185e-06	5.36277e-05	9.30681e-06	3.08371e-05	1.11975e-05	1.51547e-05	0.001498	0.00574435	6.39605e-05	0.000214848	0.00214309	0.0001593	0.000717211	0.000962984	0.000205468	5.51813e-05	4.21664e-05	0.00023588	0.000612564	1.37624e-05	4.98171e-05	0.00973398	8.22224e-05	0.000239867	3.76523e-05	6.06628e-05	5.07551e-05	2.41244e-05
X107201700509	6.67651e-05	0.00201312	9.66425e-05	0.000645915	0.00217934	0.00417182	0.000991425	0.000459603	0.00395301	0.0055977	0.00124569	0.00331448	0.0019728	0.000853684	0.00133688	0.00386804	0.00072123	0.00125746	1.02559e-05	1.92506e-05	8.93169e-05	7.49253e-06	0.000187832	2.83195e-05	8.98918e-05	3.09345e-05	5.26888e-05	0.000317913	0.000271252	9.58821e-06	0.000556765	0.00431074	0.000290169	0.000738032	0.00264223	0.000641167	2.20325e-05	1.12017e-05	0.000698233	0.00152469	2.93766e-05	0.000362738	0.000884025	0.000348662	0.00127271	2.30896e-05	2.41653e-05	5.35975e-06	8.392e-05
X107201700510	3.68435e-05	0.00246347	0.000215302	0.000862916	0.000210015	0.00570595	0.00050073	0.00361503	0.000974173	0.0120005	0.00283161	0.000983875	0.00672425	0.000513429	0.00103122	0.000626413	0.000372378	0.000946504	2.04565e-05	1.18997e-05	1.90031e-05	6.10425e-06	8.66768e-05	1.26627e-05	3.10845e-05	1.77314e-05	2.09107e-05	0.000526783	0.000767882	9.15638e-06	0.000183037	0.00135204	0.000133367	0.00233075	0.00100424	0.000218372	8.70219e-06	9.50156e-06	0.00016476	0.000393143	1.24265e-05	5.83174e-05	0.000284938	8.16262e-05	2.20552e-05	1.76224e-05	1.03009e-05	1.22267e-05	3.79699e-05
X107201700511	4.75073e-06	0.000369418	6.98073e-05	5.07744e-05	5.66791e-05	0.0135814	0.00360195	0.00299443	0.0143992	0.0079785	0.0186509	0.000468299	0.00128584	0.00318175	0.00893719	0.0279686	0.00177202	0.0067044	2.71556e-05	8.58728e-06	0	4.33111e-06	1.20642e-05	0	1.90629e-05	9.62135e-06	5.38016e-06	0.000539305	0.000409912	0.000804612	0.000268469	0.00085083	5.10591e-05	0.000136542	0.000317205	0.000125542	0.000824634	0.000404097	0.000503353	0.00143694	9.21372e-05	0.00205169	0.146596	7.5652e-05	0.000206889	0.00254608	0.000807624	0.00219827	1.57808e-05
X107201700512	4.2849e-05	0.0153021	0.000273172	0.0146088	0.000270205	0.00929854	0.00914994	0.00139656	0.00968927	0.00223545	0.00718124	0.00266254	0.0076336	0.00279483	0.00364311	0.0064664	0.0124477	0.00352676	3.24233e-05	1.59212e-05	4.52042e-05	3.03036e-06	0.000238143	5.7153e-05	5.43424e-05	9.38942e-06	1.30164e-05	0.00203176	0.00176755	3.28002e-05	0.000334502	0.00224795	0.000124339	0.000319868	0.00149182	0.000252918	2.41801e-05	1.1148e-05	0.000323323	0.000685647	1.25768e-05	3.89865e-05	0.00032775	7.71565e-05	1.94854e-05	5.36045e-05	4.52199e-05	5.09509e-05	2.20447e-05
X107201700513	0.0001278	0.000783047	0.00253559	0.0012774	0.000222967	0.00616348	0.00259513	0.00111781	0.00595297	0.0117258	0.00474649	0.000706531	0.00151535	0.00841132	0.00187038	0.00156636	0.000546784	0.00114122	4.11462e-05	7.6794e-06	0	3.80665e-06	5.00813e-05	1.16843e-05	3.35461e-05	0.000113724	3.75643e-05	0.00102892	0.00141654	5.05571e-05	0.000331377	0.00237385	0.000162206	0.000241736	0.00170978	0.00022446	0.00204361	0.000104088	0.000324345	0.0007527	1.8346e-05	7.53665e-05	0.00730776	5.46281e-05	1.04286e-05	0.000382027	0.000107406	0.000294276	3.04929e-05
X107201700514	3.89819e-05	0.00228408	0.000149854	0.00114022	0.000188187	0.0050125	0.00172435	0.000923353	0.00320995	0.0021396	0.00190359	0.0010333	0.00295185	0.00264366	0.00191245	0.00139908	0.00038105	0.00053261	4.58915e-05	1.00783e-05	5.52326e-06	1.27079e-05	4.13915e-05	1.18827e-05	3.58902e-05	1.50514e-05	1.98485e-05	0.000921307	0.00143475	1.09255e-05	0.000292491	0.0014799	9.30153e-05	0.000758898	0.00158744	0.000271289	0.000102741	6.66532e-05	0.000206231	0.000603026	1.21688e-05	6.88097e-05	0.000149238	9.66241e-05	2.00136e-05	7.4234e-05	4.87741e-05	6.26923e-05	3.63633e-05
X107201700515	4.41912e-05	0.00436754	0.000235351	0.00225684	0.000616163	0.00272996	0.00398613	0.00066403	0.00512249	0.00140527	0.00171992	0.0209832	0.00179578	0.00182267	0.00285519	0.0100901	0.000951373	0.000801104	5.20698e-05	0.000592422	1.00282e-05	5.86337e-06	8.17034e-05	4.16098e-05	4.01224e-05	1.85018e-05	4.50069e-05	0.00228171	0.00313363	0.00115941	0.000614714	0.00255361	0.000189106	0.000941518	0.00232273	0.000455462	0.000387645	0.000247615	0.000281183	0.000677426	5.57165e-05	9.42746e-05	0.00557894	0.000163503	2.38853e-05	0.00380327	0.00144833	0.0031828	2.91249e-05
X107201700517	2.71548e-05	0.00426681	0.000281339	0.00918647	0.00300145	0.0192089	0.0037309	0.0037367	0.0119441	0.00139659	0.018509	0.00317501	0.00199725	0.02309	0.0284651	0.0104623	0.00256455	0.00564	9.79139e-06	1.69587e-05	4.06016e-05	5.24819e-06	0.000212121	5.14636e-05	4.06408e-05	1.82773e-05	1.85775e-05	0.00186372	0.00358486	0.000164561	0.000185854	0.00264652	5.2756e-05	0.000916474	0.00144994	0.000535981	0.00284597	0.000319943	0.000686598	0.000739198	8.01589e-06	7.6177e-05	0.00570055	0.000181702	0.00114045	0.000194118	0.000164652	0.000163229	2.07839e-05
X107201700518	2.52456e-05	0.00593495	2.65398e-05	2.99474e-05	0.00146069	0.0123448	0.00197902	0.00354798	0.0150646	0.0179546	0.117801	0.000720014	0.00127727	0.00110671	0.00575201	0.00206805	0.0017204	0.00253563	4.97867e-05	0.00130985	0.000340414	1.58583e-05	0.000988672	0.000319706	0.000520229	1.01408e-05	1.81355e-05	4.28896e-05	3.31092e-05	1.58583e-05	0.00022703	0.000875239	0.000507827	0.000755679	0.00179029	0.000233403	9.35281e-05	5.7208e-05	0.000138253	0.000323097	1.28603e-05	5.14413e-05	0.000600929	0.000234156	2.03963e-05	0.000287547	3.74997e-05	0.000252832	2.06257e-05
X107201700519	6.62385e-05	0.00629654	0.000343478	0.00175289	0.000133274	0.00299482	0.00155914	0.0014556	0.00394821	0.0168275	0.00343659	0.00316935	0.00116858	0.00222509	0.00362653	0.00391235	0.000498906	0.00177155	1.44815e-05	9.77633e-06	8.69152e-06	1.96049e-06	2.28332e-05	1.02861e-05	1.79712e-05	5.88148e-06	1.48605e-05	0.000519047	0.000555355	0.000108899	0.00039087	0.00127654	0.000147965	0.000208766	0.00094799	0.00026928	0.000305641	8.38568e-05	0.000284245	0.000483523	1.37496e-05	3.76807e-05	0.00266283	3.90792e-05	2.25065e-05	9.44435e-05	7.23945e-05	8.05763e-05	3.39165e-05
X107201700520	6.62573e-05	0.00421562	0.000110725	0.00100839	0.00428134	0.00466763	0.00228816	0.000778754	0.0040306	0.0126277	0.00537364	0.00129647	0.00334582	0.00215412	0.00231357	0.00145472	0.000766129	0.00130535	4.25506e-05	4.92215e-05	0.000140916	9.94406e-06	0.00105876	0.000135398	0.00012748	2.39405e-05	2.51251e-05	0.000301673	0.00052264	0.000224193	0.000325473	0.00140083	0.00036076	0.000520972	0.00197232	0.000400022	5.6625e-05	3.28559e-05	0.00026333	0.000583239	1.19703e-05	9.72585e-05	0.00412942	0.000167693	0.000169205	0.000532942	0.000124332	0.000474322	2.83671e-05
X107201700521	0.00187419	0.00115355	0.00126643	0.00605978	0.00161615	0.008101	0.0021482	0.0033599	0.0100911	0.0449111	0.0067732	0.00344904	0.00228829	0.0297459	0.0055002	0.00828472	0.00206266	0.0024017	2.5777e-05	1.69383e-05	0.00020386	4.41936e-06	2.07417e-05	0.000232317	0.000277942	1.63686e-05	4.04518e-05	0.00216909	0.0011347	0.000221353	0.000430187	0.000960511	0.00010106	0.00101288	0.00170116	0.000195884	0.000136554	9.44081e-05	0.00015514	0.000320719	8.34597e-06	0.00181431	0.0309474	9.10974e-05	0.000499126	0.000289322	0.000138155	0.000313344	1.67535e-05
X107201700522	9.30932e-05	0.00184227	9.51411e-05	0.000767628	0.000254414	0.00308416	0.000262756	0.00188412	0.00714616	0.00754463	0.00139574	0.000302464	0.00146134	0.000352487	0.000797215	0.00106357	0.000446776	0.000400138	7.09436e-05	1.3764e-05	3.57844e-06	4.75328e-06	4.92143e-05	2.30658e-06	3.74011e-05	1.40658e-05	7.68286e-05	0.000710858	0.00072943	1.05521e-05	0.000336405	0.00175461	0.000213564	0.000663433	0.00129241	0.000354427	1.30311e-05	9.34489e-06	0.000328559	0.000683438	2.97377e-05	8.75423e-05	0.000800438	8.18729e-05	1.82479e-05	1.46155e-05	1.14251e-05	1.5564e-05	4.04514e-05
X107201700525	0.000123108	0.0096038	8.15056e-05	0.000736388	0.000295728	0.0117927	0.00245237	0.00435801	0.00837846	0.00553103	0.0115934	0.000756723	0.000975744	0.000926637	0.0694455	0.000588168	0.00158617	0.00232563	3.48198e-05	1.26767e-05	1.10004e-05	8.38174e-06	4.10651e-05	7.71339e-06	1.97327e-05	8.69948e-06	3.59922e-05	0.00081774	0.0008789	0.000866234	0.000495279	0.00424487	0.000126526	0.000464929	0.00203573	0.00023917	0.00430678	0.000575963	0.000194774	0.000646753	0.000252559	0.000170549	0.0024231	0.00015876	3.10618e-05	0.00358447	0.00286449	0.00128526	0.000470243
X107201700526	5.33398e-05	0.0021675	0.000495599	0.00444266	0.00124311	0.00366169	0.00788802	0.00174954	0.00401238	0.00278856	0.00615205	0.00195951	0.00147576	0.00290484	0.00952502	0.020721	0.0020608	0.00663079	0.000169354	6.62938e-05	1.29139e-05	0.000107602	9.22518e-05	5.20264e-05	2.73617e-05	2.45042e-05	2.75623e-05	0.00464273	0.00458972	2.73417e-05	0.000382112	0.00278569	0.000190419	0.000578116	0.00283093	0.000308208	5.72501e-05	2.69707e-05	0.000395627	0.00120262	2.04837e-05	0.000277748	0.00319371	0.000186699	3.66862e-05	0.000468619	7.62599e-05	0.000397261	3.21342e-05
X107201700527	4.04752e-05	0.0109121	9.03524e-05	0.000632289	0.000438692	0.00135917	0.00181947	0.00132586	0.00349127	0.000996091	0.000704104	0.000547147	0.00203547	0.00181565	0.00160364	0.00263474	0.000732231	0.000958187	2.54972e-05	1.29908e-05	9.0649e-05	4.81471e-06	3.50278e-05	7.228e-05	8.99174e-05	1.69059e-05	1.95851e-05	0.000452662	0.000357831	3.98227e-05	0.000499771	0.00145956	0.000298047	0.000291117	0.000958503	0.00032656	1.88041e-05	8.34418e-06	0.00020377	0.000930564	1.19626e-05	9.54736e-05	0.000809731	6.52408e-05	0.000187843	7.77472e-05	2.71186e-05	6.55473e-05	4.37476e-05
X107201700529	9.09744e-05	0.00431559	0.000195846	0.00169083	0.000296425	0.00632667	0.00274975	0.00132552	0.0068632	0.00207158	0.0134334	0.0085112	0.00628884	0.0041379	0.00403504	0.00771385	0.00211742	0.00143214	8.47473e-05	6.2571e-05	1.42789e-05	7.65231e-06	0.000444052	1.62396e-05	3.89424e-05	8.84146e-06	4.43798e-05	0.00102399	0.00322238	0.00358874	0.000434393	0.003101	0.000130044	0.000620463	0.00258161	0.000358206	0.000291096	0.000135282	0.000239972	0.000833267	3.129e-05	0.000116346	0.0189122	0.000184826	0.000190182	0.00248308	0.000484637	0.00214245	2.18586e-05
X107201700530	6.84345e-05	0.00205417	0.000419602	0.0115819	0.000825555	0.0134847	0.00347468	0.00363182	0.0226004	0.0025799	0.0186877	0.0119082	0.00787827	0.0116523	0.0122182	0.0523056	0.00413876	0.0071681	2.0788e-05	0.000133063	3.9285e-05	6.61436e-06	0.000356703	4.53467e-05	4.76465e-05	9.06577e-06	1.5172e-05	0.00237533	0.00308766	0.00019614	0.000314681	0.00144755	6.19539e-05	0.000966159	0.000924985	0.000230985	0.000106436	4.76465e-05	0.000431974	0.000766855	1.01266e-05	4.4892e-05	0.00725271	7.15634e-05	1.26315e-05	0.00100735	0.00031551	0.000758351	1.24353e-05
X107201700531	5.47883e-05	0.00868764	0.000390474	0.00130543	0.000810414	0.0164375	0.00211474	0.00297899	0.00657633	0.00132439	0.0131588	0.00158269	0.00152297	0.0226458	0.0155455	0.0395608	0.00189351	0.00803443	3.61006e-05	1.97273e-05	3.38853e-05	8.96019e-06	0.000124849	4.3947e-05	4.23134e-05	1.71283e-05	3.08409e-05	0.00555143	0.00119774	9.21637e-05	0.000505273	0.00175708	9.59384e-05	0.0045515	0.00451066	0.000539393	0.000103116	3.78333e-05	0.000303285	0.000955077	9.55423e-06	6.24243e-05	0.0119867	0.000178102	3.85263e-05	0.00019924	0.000102436	7.62235e-05	3.11998e-05
X107201700532	3.30519e-05	0.00406528	2.84395e-05	7.76021e-05	0.000471689	0.0184619	0.00147942	0.0109167	0.035127	0.00146465	0.0168093	0.000659989	0.000440495	0.000648753	0.00979556	0.00336797	0.00208822	0.0111947	0.00049403	0.000990508	0.000351483	0.000353734	0.00128972	0.000416122	0.000348532	7.34487e-06	3.52816e-05	0.000104861	0.00258931	0.00102704	0.000543411	0.000926066	0.00201077	0.000851764	0.00223647	0.000244654	0.000269181	0.000746313	0.000149761	0.000485133	3.73364e-05	0.00029773	0.0208329	0.0036657	0.00247909	0.000148952	0.000164276	0.000118458	3.18496e-05
X107201700533	0.000206347	0.00242839	0.000536667	0.0149551	0.000155666	0.00272081	0.00573248	0.00243933	0.00672974	0.00104027	0.00792535	0.000941664	0.00201052	0.00617386	0.0019833	0.00578524	0.000756285	0.00128382	4.87714e-05	7.01928e-05	2.22193e-05	1.1958e-05	0.000106521	2.67238e-05	5.53766e-05	2.36838e-05	5.30435e-05	0.00117056	0.00266686	4.21965e-05	0.000742074	0.00298328	0.000169402	0.000653652	0.00135675	0.000698424	6.51632e-05	6.11637e-05	0.000630806	0.00217255	2.48553e-05	7.02231e-05	0.000908093	0.000104249	2.59057e-05	0.000100391	0.000350722	0.000100482	4.95491e-05
X107201700534	0.000100703	0.0103339	0.000262554	0.00163546	0.000644444	0.0029041	0.000705578	0.000918295	0.00524415	0.00157742	0.00283709	0.00181121	0.00137122	0.0428533	0.00360513	0.00113543	0.000903609	0.00152833	0.000150687	5.06594e-05	5.83911e-06	1.1018e-05	0.000102448	2.42807e-05	3.37289e-05	2.81686e-05	6.38487e-05	0.00139647	0.00332584	2.37672e-05	0.00090713	0.00389798	0.000293305	0.0016478	0.00195774	0.000592258	2.55571e-05	1.78548e-05	0.000488284	0.00119251	3.0604e-05	0.000126891	0.00338585	0.000171212	4.53191e-05	4.25609e-05	0.000622422	5.96528e-05	5.07181e-05
X107201700535	9.08944e-05	0.000889646	0.000155413	0.00107027	0.000185634	0.00987885	0.00192404	0.0012827	0.00682173	0.00283668	0.00773617	0.00409553	0.00205952	0.00475881	0.00727754	0.0176102	0.0381348	0.00150024	1.12041e-05	1.50123e-05	5.13064e-05	4.22451e-06	4.33717e-05	5.16493e-05	5.67799e-05	1.35674e-05	1.56368e-05	0.00128193	0.00594426	0.00255308	0.000170915	0.00162513	0.000322275	0.000234797	0.000720531	0.000125891	0.000308071	0.000216405	0.00012158	0.00050137	1.78164e-05	5.03268e-05	0.0406835	6.0282e-05	0.00204812	0.000565522	0.00044339	0.00040619	1.55389e-05
X107201700537	6.11922e-05	0.00746502	0.000408715	0.00431285	0.00146227	0.00315055	0.00864149	0.000697142	0.00513963	0.00325894	0.00224607	0.000866307	0.00230132	0.00418572	0.00451587	0.00380696	0.00167709	0.00417439	5.36654e-05	1.91847e-05	1.31836e-05	7.93363e-06	5.8086e-05	2.03192e-05	4.12486e-05	2.02644e-05	3.93708e-05	0.00191684	0.00429065	3.7141e-05	0.00109471	0.00277559	0.000354627	0.000929533	0.00141352	0.00679169	2.53188e-05	1.70565e-05	0.000358774	0.00154581	4.27274e-05	0.000139691	0.00291677	0.00016429	5.59892e-05	2.09373e-05	3.7141e-05	3.64368e-05	4.57631e-05
X107201700538	7.68624e-05	0.00195605	0.000241227	0.00337021	0.00075822	0.00348156	0.00163146	0.000763483	0.0140707	0.00675684	0.00182879	0.00479964	0.00128148	0.0048758	0.0043773	0.00473648	0.00120384	0.0018067	0.000127702	0.000173466	2.91547e-05	8.7332e-05	6.11107e-05	3.15033e-05	6.05259e-05	1.84115e-05	3.59364e-05	0.0029701	0.00328755	0.000233502	0.000370286	0.00317776	0.000153319	0.0011653	0.0012414	0.000927904	5.78001e-05	7.07032e-05	0.000437924	0.00118251	2.29201e-05	8.4144e-05	0.00967087	7.70416e-05	2.49763e-05	0.0022205	0.000256035	0.00256424	3.49366e-05
X107201700539	9.72762e-05	0.00307297	0.0001845	0.000374013	0.000404493	0.00757526	0.0196938	0.00254175	0.0181883	0.00216994	0.011292	0.00800101	0.00183929	0.00620889	0.0131097	0.0081052	0.0027594	0.00449729	2.83245e-05	1.24509e-05	2.85132e-05	5.18789e-06	6.05837e-05	1.8609e-05	2.57912e-05	1.55367e-05	2.19104e-05	0.00113829	0.00300117	0.000289484	0.000496824	0.0012144	7.24148e-05	0.000675746	0.00203769	0.000316879	0.000370631	0.000102046	0.000488443	0.00117463	1.5119e-05	0.000126005	0.00237345	0.000209335	0.000243885	0.000110037	4.71491e-05	8.6577e-05	2.55217e-05
X107201700540	0.000169775	0.00999769	0.00077848	0.00773763	0.00151783	0.0047792	0.00219712	0.000877888	0.0161971	0.00159374	0.0029183	0.00747415	0.00200424	0.0173972	0.00775146	0.0137758	0.00204138	0.00359085	0.00019719	0.000385197	4.66495e-05	0.000144649	0.000383355	4.77331e-05	8.5795e-05	2.53836e-05	5.0415e-05	0.00203458	0.00299506	2.2959e-05	0.000724733	0.00459095	0.000356265	0.00141566	0.00269619	0.000550637	7.72886e-05	3.32398e-05	0.000651373	0.00167043	2.4896e-05	0.000109987	0.00190932	0.0002281	2.85667e-05	0.0034606	0.000631069	0.00332202	3.32533e-05
X107201700543	6.96236e-05	0.0029872	0.000268339	0.00300711	0.000393118	0.00528242	0.0025652	0.00123813	0.00389412	0.00120762	0.00367822	0.002002	0.00168766	0.00621462	0.0176913	0.00499083	0.00173583	0.000851881	7.087e-05	0.00012816	2.05489e-05	1.51407e-05	8.32904e-05	1.71349e-05	3.34679e-05	1.99962e-05	1.91942e-05	0.00199388	0.0025655	0.00011911	0.000339664	0.00335	0.000199962	0.00133491	0.0014224	0.000375452	0.00103923	0.000368374	0.000279275	0.00084217	3.30777e-05	4.7579e-05	0.00966971	0.000134435	3.04224e-05	0.000773565	0.00063822	0.000540894	3.73262e-05
X107201700544	8.06124e-05	0.0164213	0.000184308	8.97618e-05	0.0330624	0.00337347	0.000983605	0.0015535	0.0083724	0.0242123	0.00258634	0.000690186	0.000732549	0.000555127	0.00685899	0.00105249	0.000850489	0.00152905	0.000233609	0.000395855	0.00129967	5.81294e-05	0.00273331	0.000916537	0.000807215	5.88201e-05	4.71882e-05	0.000162266	8.94514e-05	5.74788e-05	0.000597611	0.0044797	0.000284951	0.000636851	0.00215307	0.00022534	6.86201e-05	4.45856e-05	0.000836395	0.00106812	3.73682e-05	0.000169103	0.00915567	0.000198113	0.000119062	7.54772e-05	0.000130323	0.000115108	0.00023471
X107201700545	5.74283e-05	0.000949884	0.000250708	0.00220361	0.000104893	0.0218523	0.00182485	0.00921174	0.00864307	0.00629324	0.0212805	0.000743336	0.00138273	0.0283913	0.012596	0.0296468	0.00265529	0.00854255	5.57637e-05	2.32797e-05	1.61563e-06	2.31981e-05	2.61683e-05	1.87021e-05	2.38183e-05	1.05424e-05	1.95834e-05	0.00186349	0.00433159	1.13828e-05	0.000378824	0.00280261	9.40818e-05	0.000438407	0.00135687	0.00034727	1.23457e-05	8.57589e-06	0.000189347	0.000668568	1.59768e-05	3.78694e-05	0.00114047	6.94802e-05	1.79433e-05	2.07257e-05	1.49323e-05	2.4365e-05	1.9102e-05
X107201700546	3.07391e-05	0.00127481	0.000121513	0.000835224	0.000174388	0.00157422	0.000260466	0.00142377	0.000615973	0.00383051	0.000327483	0.000491198	0.0014641	0.000375214	0.000735703	0.0017975	0.00027718	0.000230776	1.7126e-05	8.31657e-06	3.62954e-06	1.56832e-06	2.98429e-05	0	1.88826e-05	4.51676e-06	2.2055e-05	0.00028858	0.000373099	1.62567e-05	7.45534e-05	0.000837545	8.1221e-05	0.000207188	0.00059597	9.78273e-05	6.95258e-05	1.8067e-05	6.65684e-05	0.000145137	4.64222e-06	4.36082e-05	8.6625e-05	3.95037e-05	7.97065e-05	0.00511973	0.000441988	0.00628268	2.00655e-05
X107201700548	6.93175e-05	0.00232617	0.000358232	0.00139635	0.000616986	0.00190222	0.000539923	0.000643821	0.00195853	0.00124709	0.00248945	0.00314911	0.00160386	0.00181863	0.00280117	0.00242879	0.000354411	0.000479381	0.000177219	0.000886107	0.000106428	0.000197482	6.17547e-05	0.000129938	0.000111604	1.66383e-05	4.70462e-05	0.000581923	0.001901	0.00109433	0.000275171	0.00127145	0.000433743	0.000482263	0.00176165	0.000164231	0.00038877	0.000216937	0.000187389	0.000404131	1.90375e-05	0.000120967	0.00232034	9.91256e-05	2.54269e-05	0.000413728	0.000227994	0.000299359	4.6316e-05
X107201700549	4.33987e-05	0.00464791	0.000698942	0.00044618	0.000170138	0.008342	0.000868423	0.00331834	0.00618313	0.026371	0.00862339	0.000641454	0.000892166	0.000552768	0.00641511	0.00340437	0.00216374	0.00228115	4.08931e-05	2.82246e-05	0.000317692	7.60382e-06	0.000364066	0.000320754	0.000236181	1.52411e-05	3.73693e-05	0.00243215	0.00154463	8.88809e-05	0.000458936	0.00125386	0.00052394	0.000520456	0.00142053	0.000217067	0.000225073	7.91601e-05	0.00127837	0.00151828	8.68242e-06	0.000299068	0.0127636	0.000203936	0.00034386	0.000184756	0.000276826	0.000202148	2.80973e-05
X107201700550	6.82697e-05	0.0189728	0.000320019	0.00973113	0.00272367	0.00431235	0.000862587	0.000837622	0.017564	0.00353382	0.00346595	0.00121843	0.014404	0.0112879	0.00346999	0.00200993	0.0016538	0.000405384	0.000132273	1.43717e-05	9.90123e-06	2.80194e-06	9.54233e-05	6.56409e-06	1.79607e-05	1.82283e-05	3.42057e-05	0.0032881	0.00279984	0.00030242	0.00132022	0.00674456	0.000372831	0.000533879	0.00519045	0.000792271	0.000495707	0.000944221	0.000296297	0.00155607	1.77718e-05	0.000178679	0.0177653	0.000169738	0.000476313	0.002601	0.000939782	0.0022546	3.88021e-05
X107201700551	6.29322e-05	0.00462928	0.000259907	0.00157521	0.000119311	0.00446212	0.00844327	0.00259125	0.00444554	0.000761193	0.00507743	0.00127052	0.000748368	0.00324426	0.00480045	0.00164549	0.000773281	0.00195639	4.79547e-05	1.17479e-05	4.57071e-06	6.00614e-06	3.77933e-05	7.97041e-06	1.20312e-05	8.25372e-06	1.7074e-05	0.000670742	0.00114967	2.55544e-05	0.000414423	0.00135574	7.4019e-05	0.000444832	0.00147868	0.000310657	7.57e-05	4.3535e-05	0.000145677	0.000757302	1.08413e-05	5.13732e-05	0.00108605	6.28378e-05	1.26356e-05	0.000406056	0.000396688	0.000351548	3.11828e-05
X107201700552	7.86417e-05	0.000255397	0.000776868	0.00258876	0.000506801	0.0160908	0.0411318	0.0142917	0.0155326	0.0115558	0.0142256	0.00101189	0.00233648	0.0393196	0.0249396	0.0094764	0.00193943	0.016616	1.52237e-05	6.4621e-06	0	4.58841e-06	1.74487e-05	0	1.98015e-05	8.14416e-06	7.21796e-06	0.00621792	0.0044949	4.58841e-06	0.000184377	0.00122656	9.31309e-05	0.000138972	0.000412574	0.000805282	6.80277e-06	6.76018e-06	0.000710394	0.000666256	5.26017e-05	6.31305e-05	0.000499264	4.12531e-05	5.56784e-06	2.18136e-05	1.16573e-05	1.42443e-05	9.02777e-06
X107201700553	0.00466634	0.0265253	0.000225781	0.00300118	0.00105742	0.00701914	0.000823342	0.00138999	0.00718119	0.0150508	0.0129486	0.000924071	0.00222544	0.010307	0.00279879	0.0155523	0.00101701	0.00523434	5.58735e-05	0.000839493	9.02067e-05	8.2355e-06	0.000587423	5.34108e-05	6.28296e-05	1.24412e-05	4.53832e-05	0.00184905	0.0016697	0.000136997	0.000735662	0.00299691	0.000356589	0.00305068	0.00196841	0.000337751	0.000257203	0.000110947	0.000317171	0.000881854	1.68868e-05	0.000153308	0.00819037	0.000156075	2.23078e-05	0.00256965	0.000803529	0.00211814	2.17001e-05
X107201700554	5.85607e-05	0.000816549	0.000107687	0.0008222	0.000689643	0.00613992	0.0212593	0.00175582	0.00577274	0.00256855	0.00775074	0.00571824	0.00276477	0.00490033	0.00731319	0.0320519	0.00227141	0.00872831	4.63907e-06	2.44606e-06	6.07296e-06	2.75934e-06	7.69965e-06	5.96452e-06	7.79605e-06	3.49436e-06	1.09651e-05	0.000641156	0.00139644	0.0029324	0.000165223	0.00291336	2.7726e-05	0.000349328	0.000740372	0.00015656	0.000218856	0.000202396	0.000184466	0.000790004	6.36215e-06	6.77545e-05	0.000891617	0.000309071	0.00105454	0.000457316	0.000423372	0.000412299	1.00975e-05
X107201700555	5.6874e-05	0.00146565	0.000282655	0.00158808	0.000177527	0.00247022	0.00187719	0.000757346	0.00446764	0.00619439	0.00097085	0.0028761	0.000876783	0.0049914	0.00328069	0.00223133	0.000753589	0.000606513	4.03689e-05	1.10155e-05	1.02351e-05	6.279e-06	6.58388e-05	6.73269e-06	4.1122e-05	1.46268e-05	4.19477e-05	0.00188696	0.0019835	9.15264e-05	0.000407364	0.00231529	0.000109674	0.000996202	0.00141796	0.000414214	0.000319775	8.4585e-05	0.00024372	0.00074907	2.02162e-05	0.000114937	0.00395287	0.000110436	1.64143e-05	0.0010499	0.000324956	0.000904267	3.60135e-05
X107201700557	0.0142978	0.00121442	0.000694425	0.0153086	0.00119427	0.00978551	0.00849661	0.00258328	0.0134308	0.00112686	0.00836804	0.00545046	0.00451506	0.000619201	0.0100116	0.00404313	0.00151672	0.00364718	0.000450912	0.000901121	4.69488e-05	0.000155681	4.78138e-05	6.31679e-05	8.3885e-05	1.8241e-05	1.91061e-05	0.00100846	0.010064	0.00012559	0.000308811	0.00312706	0.00111638	0.000317732	0.00164475	0.000180475	0.000128304	5.50691e-05	0.00042148	0.0012432	0.00010031	0.000115253	0.00370891	0.000127298	0.000106451	0.000104829	0.000167478	6.51466e-05	2.96052e-05
X107201700558	8.56057e-05	0.0167069	0.000446471	0.0101766	0.00151	0.0171525	0.00233661	0.00284346	0.010309	0.00239013	0.0183434	0.00963772	0.00299536	0.00617822	0.00605879	0.0120534	0.00257452	0.0031958	0.000145581	1.93197e-05	3.61675e-05	6.8083e-06	0.000492163	6.59401e-05	6.83023e-05	3.98543e-05	2.90386e-05	0.00485425	0.00387897	7.64689e-05	0.000737152	0.00287703	8.62469e-05	0.0039276	0.00342736	0.000630784	3.56613e-05	2.87265e-05	0.000622069	0.00188414	1.69406e-05	0.000100707	0.000968179	0.000211412	2.07792e-05	0.000207944	7.10189e-05	0.000172021	1.63669e-05
X107201700559	4.58388e-05	0.00108607	0.000152325	0.000841006	0.000120981	0.00124308	0.000379832	0.00172552	0.000986407	0.0028167	0.000759959	0.000611419	0.00165102	0.00600951	0.000760802	0.00230869	0.000427221	0.000319028	2.70286e-05	0.000106369	1.29847e-05	3.07946e-06	2.84801e-05	1.22394e-05	2.39295e-05	8.00266e-06	1.62015e-05	0.000383088	0.000347861	1.15725e-05	0.000253516	0.0012371	0.000124296	0.000255046	0.000705215	0.00012971	1.78883e-05	9.78757e-06	8.99907e-05	0.000329541	8.66955e-06	4.50542e-05	0.00112634	4.08764e-05	2.87939e-05	2.22427e-05	1.68291e-05	1.49462e-05	3.0265e-05
X107201700560	8.19768e-05	0.000557989	0.000546004	0.00088587	5.68005e-05	0.00286817	0.00246734	0.000931471	0.00601013	0.0148794	0.00206406	0.00186435	0.00226545	0.041188	0.0224326	0.0461168	0.000943384	0.00171834	1.33344e-05	2.78995e-05	0.000395352	2.23287e-05	0.000115931	0.000340175	0.000445613	8.89615e-06	1.53244e-05	0.000122281	0.000465938	8.92888e-06	0.000353005	0.000316039	5.21331e-05	0.00010858	0.000635626	0.000274393	7.27272e-06	9.30201e-06	0.000177301	0.000676029	6.17297e-06	0.000110282	0.0013988	0.000742387	0.000967998	1.29613e-05	1.79167e-05	1.13706e-05	8.62121e-06
X107201700561	4.77553e-05	0.00171202	0.00037312	0.00297568	0.000129099	0.0013731	0.00111465	0.00054172	0.00170198	0.000419203	0.00113544	0.00125655	0.00404559	0.00365821	0.00211933	0.00280822	0.000360096	0.000488834	2.72347e-05	9.44811e-05	1.18354e-05	2.69267e-06	8.63503e-05	5.20055e-06	3.53479e-05	5.67573e-06	1.59096e-05	0.00176888	0.00276222	6.08667e-05	0.000311795	0.00153119	6.33834e-05	0.000667034	0.000841583	0.000255399	5.38006e-05	3.12209e-05	0.000164904	0.000521639	1.46337e-05	5.7558e-05	0.00108933	8.276e-05	9.02837e-06	0.000103166	1.78543e-05	0.000117175	2.76571e-05
X107201700562	4.39062e-05	0.00573665	0.000107201	0.000299893	0.00249829	0.00263509	0.00124567	0.0011969	0.0111351	0.0035539	0.00319566	0.00565242	0.00742116	0.000566906	0.0105886	0.00272745	0.00176365	0.00185788	2.95106e-05	2.38621e-06	3.21247e-06	2.23662e-06	8.27907e-05	0	3.54868e-05	3.33357e-06	1.68245e-05	0.000640971	0.00069591	5.29951e-06	0.000326946	0.00160681	2.50302e-05	0.00106664	0.00246296	0.000673914	8.81115e-06	5.20692e-06	0.000612215	0.00111017	3.09637e-05	8.81258e-05	0.000581059	0.000269905	0.000778202	4.97898e-06	5.99757e-06	8.65445e-06	1.15749e-05
X107201700563	5.15912e-05	0.00578519	0.000807157	0.00844254	0.000982186	0.0065235	0.00314345	0.000955702	0.00784352	0.00160036	0.00416794	0.00378966	0.00660404	0.015225	0.00427231	0.00419387	0.0017787	0.00113939	6.46664e-05	4.80009e-05	1.0704e-05	4.87607e-06	7.1012e-05	1.18395e-05	3.73554e-05	4.62392e-05	2.50149e-05	0.00223462	0.00443955	9.13178e-05	0.000838651	0.0022794	0.000259559	0.011687	0.00320971	0.000665784	4.3701e-05	4.80176e-05	0.000327381	0.00121478	1.84606e-05	0.000137123	0.00047272	0.000189799	2.04144e-05	9.38477e-05	0.000139828	9.02825e-05	2.17419e-05
X107201700564	1.66828e-05	0.00204399	0.000124179	0.000709405	0.000286517	0.00133356	0.00057679	0.00292899	0.00184963	0.00258719	0.000439381	0.000560841	0.001116	0.00267547	0.00115525	0.00102604	0.000569947	0.000579863	1.23445e-05	5.14776e-06	4.54066e-06	1.77073e-06	1.36346e-05	5.02128e-06	1.66828e-05	4.32564e-06	1.40647e-05	0.00021742	0.000555073	7.5003e-06	0.000194679	0.000676292	7.41177e-05	0.000479931	0.00070747	9.77822e-05	9.8402e-06	1.46844e-05	6.47581e-05	0.000247067	3.95885e-06	5.79155e-05	9.46202e-05	5.26286e-05	8.07453e-05	2.31333e-05	2.51064e-05	2.36772e-05	3.11142e-05
X107201700565	6.44639e-05	0.00129591	0.000631372	0.0411574	0.00127087	0.0226026	0.00595786	0.00674215	0.0186644	0.0229935	0.0233562	0.00281724	0.00183535	0.0197181	0.106037	0.00570937	0.00225361	0.00841226	1.49106e-05	5.94859e-06	8.52683e-05	1.5889e-06	2.11958e-05	6.33446e-05	6.77904e-05	7.01307e-06	7.92101e-06	0.00497049	0.00551412	0.000694216	0.000328988	0.00087935	3.59263e-05	0.000325513	0.00120507	0.000160972	3.17232e-05	2.02095e-05	0.000162631	0.000654063	1.13806e-05	6.04095e-05	0.00187066	6.08008e-05	8.07756e-06	7.43182e-05	5.08526e-05	5.25667e-05	8.21062e-06
X107201700568	0.000147909	0.00527867	0.000187535	0.000453064	0.000355746	0.00101322	0.000880788	0.00191435	0.00181716	0.000695164	0.00176038	0.000387707	0.000952419	0.00192497	0.00117863	0.00193862	0.000367319	0.000332014	4.0929e-05	1.88686e-05	4.62921e-05	5.53682e-06	8.75468e-05	2.1561e-05	2.42751e-05	2.24295e-05	3.96914e-05	0.00057318	0.000491148	1.12039e-05	0.000153316	0.00172534	0.000207055	0.0002781	0.00102216	0.000141048	6.99159e-06	5.5151e-06	0.000135858	0.000397869	3.44368e-05	8.90668e-05	0.000128693	5.84514e-05	4.23404e-05	1.19639e-05	8.72863e-06	5.29797e-06	5.12427e-05
X107201700569	7.09259e-05	0.00260222	0.000113079	0.00227944	0.000575197	0.00315922	0.00186699	0.00109957	0.00791684	0.00277407	0.0115146	0.0061192	0.00199117	0.00895393	0.0067979	0.00471091	0.00178311	0.0012572	4.07857e-05	1.25763e-05	6.27473e-06	1.97091e-06	0.000111805	1.41718e-05	1.65449e-05	1.22813e-05	2.6681e-05	0.00111468	0.00198525	8.9254e-05	0.000356453	0.000999532	0.000163076	0.00319988	0.00118232	0.00026087	3.04753e-05	2.51525e-05	0.000168855	0.000452719	1.62633e-05	0.000116042	0.000304271	9.02461e-05	0.000239432	1.86901e-05	3.07033e-05	1.41986e-05	2.55682e-05
X107201700570	7.987e-05	0.0114773	0.000148029	0.00878675	0.00133085	0.00577354	0.00217417	0.00164016	0.00462364	0.00152188	0.0056003	0.000547877	0.00232948	0.00109195	0.0126918	0.00803796	0.0195007	0.00135978	1.99658e-05	0.000927693	3.45547e-05	5.99507e-06	0.000267997	1.67423e-05	1.91616e-05	6.10806e-06	2.87125e-05	0.0010708	0.00230024	1.09068e-05	0.00101992	0.00611175	0.00074949	0.00163845	0.0066132	0.000631157	2.26045e-05	1.13454e-05	0.000498136	0.00140232	2.55621e-05	0.000174907	0.00112584	0.000417202	3.28067e-05	2.13815e-05	2.09761e-05	2.51301e-05	1.37182e-05
X107201700571	0.000207893	0.00229414	0.00121008	0.0256174	0.000370579	0.0099039	0.00240467	0.00210913	0.00598073	0.0147286	0.00733496	0.0158367	0.00459316	0.00777014	0.0118201	0.0165215	0.00171356	0.00230061	7.55922e-05	0.000197998	0.000204375	4.8031e-05	0.00926112	0.00015105	0.000120474	1.80912e-05	3.57581e-05	0.00143404	0.00411585	8.78317e-05	0.00114594	0.00801252	0.0014166	0.00310839	0.0030918	0.00272656	0.000189433	8.90043e-05	0.000338328	0.00122004	3.73103e-05	0.000596999	0.0253376	0.000215509	3.06434e-05	0.000330299	0.000414344	0.000418588	2.11622e-05
X107201700572	2.02628e-05	0.00301893	0.000168484	0.000628719	0.000277387	0.00182632	0.000309537	0.000515035	0.000317171	0.001669	0.000367466	0.000273508	0.00285866	0.000351529	0.000433617	0.00342442	0.000245719	0.000282625	1.3291e-05	0.000423704	0.000107195	3.82553e-06	0.000151064	0.000100259	0.000162317	3.70934e-06	2.02539e-05	9.75511e-05	0.000248874	8.77727e-06	0.000114694	0.000332777	0.000332339	0.000366116	0.000672722	9.42886e-05	8.47337e-06	5.86343e-06	7.0093e-05	0.000185011	1.0699e-05	7.70737e-05	0.000394888	4.4655e-05	8.46444e-06	8.75046e-06	8.05328e-06	6.05113e-06	3.15785e-05
X107201700573	2.88683e-05	0.00263764	0.000513498	0.00137745	0.000266284	0.0019758	0.00102691	0.00140392	0.0015299	0.00259884	0.00289215	0.000847468	0.000854597	0.00245109	0.00231774	0.00210267	0.000915915	0.00114438	0.000153396	7.11151e-05	1.41723e-05	4.16724e-05	4.5017e-05	2.00338e-05	2.67062e-05	1.51352e-05	2.50676e-05	0.00109495	0.00117879	1.67061e-05	0.000438667	0.00118208	0.000117973	0.000978702	0.000994395	0.000327788	2.9071e-05	2.99494e-05	0.000195558	0.000817908	1.70609e-05	7.82941e-05	0.000887942	0.000107179	2.49832e-05	8.83448e-05	4.8142e-05	8.09631e-05	3.14528e-05
X107201700574	8.37317e-05	0.002455	0.00145834	0.0329606	0.000203915	0.00271723	0.000992138	0.00208847	0.00288829	0.00165819	0.0061723	0.000700293	0.00153726	0.00449789	0.002362	0.00111917	0.000804018	0.000764871	0.000122246	2.39128e-05	9.68005e-06	5.44263e-05	0.000104801	6.67437e-06	3.68343e-05	1.70911e-05	4.39212e-05	0.00247702	0.00368612	1.75036e-05	0.000433731	0.00172451	0.000150402	0.000951311	0.00117995	0.00039476	1.9861e-05	1.61776e-05	0.000491163	0.00124307	3.28709e-05	0.000147249	0.00159793	9.2454e-05	2.36623e-05	0.00035769	4.61607e-05	0.000321092	3.54493e-05
X107201700575	0.000104539	0.00273781	0.00162242	0.000973768	0.000214085	0.0214756	0.0276493	0.00592467	0.013005	0.00176148	0.0342588	0.00640298	0.00316127	0.00422374	0.0111884	0.0155202	0.00191726	0.00723836	1.44371e-05	6.93877e-06	1.02047e-05	2.77754e-06	9.57999e-05	1.4661e-05	2.33192e-05	5.83997e-06	2.96068e-05	0.00793553	0.0057226	5.91424e-05	0.000626463	0.00558909	0.000116107	0.000475123	0.00115436	0.000920517	0.000329012	0.000233639	0.000351548	0.00151239	1.73164e-05	0.000109728	0.0035024	9.38566e-05	8.89425e-05	0.000110369	0.000120716	0.000103563	1.0632e-05
X107201700576	8.18169e-05	0.0345584	0.000252776	0.000575404	0.000623275	0.000792441	0.000153883	0.000532936	0.000986732	0.00147962	0.000401592	8.7715e-05	0.000173126	0.000720078	0.000382067	0.000200319	0.000195466	0.000197038	6.80676e-05	3.06651e-05	8.2023e-06	9.12553e-06	7.94211e-05	4.42542e-06	4.66806e-05	1.49625e-05	6.19025e-05	0.000112665	0.000244482	9.11027e-06	0.000476183	0.00563692	0.000323323	0.00396037	0.00384791	0.000560152	1.49396e-05	9.47651e-06	0.000358894	0.000804847	2.28367e-05	0.000176346	0.000345061	0.000384127	2.52402e-05	1.50464e-05	1.62215e-05	9.55281e-06	2.96656e-05
X107201700577	0.000102561	0.00316085	8.90946e-05	0.0199901	0.00185319	0.00390306	0.000941047	0.00114504	0.00201146	0.00289298	0.00421783	0.00148948	0.00126492	0.00294127	0.00326861	0.00135684	0.000684986	0.00178181	2.61799e-05	4.63986e-06	2.39675e-06	9.44873e-07	2.30918e-05	2.7578e-06	1.38965e-05	7.04429e-06	1.52793e-05	0.00155569	0.00327369	0.000268482	0.000396846	0.00165327	2.65947e-05	0.00036648	0.00217249	0.000565234	0.000284384	0.000249731	0.0001931	0.000632788	1.68233e-05	5.28668e-05	0.001708	6.41361e-05	1.16918e-05	0.000877203	0.00139764	0.00137544	2.46435e-05
X107201700578	6.19603e-05	0.0417633	0.000302802	0.00507957	0.000967958	0.00604843	0.029727	0.00118372	0.00417111	0.00886838	0.00391358	0.00362844	0.00742516	0.00408003	0.0060159	0.014751	0.0074225	0.00129673	3.59905e-05	1.02757e-05	5.37754e-05	3.42949e-06	4.72862e-05	4.80894e-05	4.81786e-05	1.19458e-05	4.50423e-05	0.00179231	0.00208363	3.49451e-05	0.000415695	0.00173174	9.65357e-05	0.000760824	0.00220952	0.000339991	2.98327e-05	2.88128e-05	0.000230834	0.000615447	2.06407e-05	0.000152695	0.00439686	0.000135293	2.82136e-05	2.59953e-05	4.20208e-05	3.00112e-05	2.86853e-05
X107201700579	8.07668e-05	0.00908985	0.000609331	0.0197914	0.000789614	0.028594	0.00415391	0.005169	0.0167436	0.0217792	0.022411	0.00425151	0.00230271	0.00162746	0.04543	0.0323413	0.00245167	0.00646147	5.6078e-05	9.39958e-05	0.000197526	3.34617e-05	0.00305274	0.00017989	0.000168046	1.29997e-05	1.4425e-05	0.00192273	0.00285965	2.06013e-05	0.000331439	0.000546552	8.78441e-05	0.000316555	0.00118493	0.00333992	3.15367e-05	3.01442e-05	0.000359863	0.00101629	8.28966e-06	0.000137746	0.000630497	6.26229e-05	1.58257e-05	0.000799157	0.000160755	0.000753154	9.67399e-06
X107201700580	9.42322e-05	0.010515	0.000858881	0.00320212	0.000139552	0.0040969	0.000823316	0.000952725	0.00245947	0.0106647	0.00193253	0.00216962	0.0018902	0.00188926	0.00243905	0.00815721	0.000594733	0.000915512	7.52301e-06	6.32971e-06	1.67711e-05	2.67197e-06	2.42163e-05	1.81071e-05	3.97812e-05	8.93682e-06	2.69402e-05	0.00162903	0.00174721	1.65117e-05	0.000230528	0.00210398	0.000291374	0.000280323	0.00136317	0.000302905	3.08184e-05	2.30879e-05	0.00015714	0.000621829	1.29837e-05	8.40113e-05	0.00329501	7.94715e-05	6.23372e-05	1.80423e-05	2.53188e-05	2.50594e-05	1.70176e-05
X107201700581	7.4186e-05	0.00266345	0.000282057	0.00348253	0.000454234	0.00555858	0.0072999	0.00118729	0.00409177	0.00185939	0.00629509	0.00353014	0.00421518	0.00294241	0.00502351	0.00592754	0.0014744	0.0017282	5.3416e-05	5.86811e-05	1.52938e-05	5.19909e-06	0.000278521	1.96615e-05	3.59977e-05	3.24481e-05	3.48365e-05	0.00312529	0.00138566	2.73546e-05	0.000630093	0.00242729	0.000453878	0.000702339	0.00186906	0.000572269	3.11022e-05	2.00838e-05	0.000308871	0.000718411	3.26197e-05	9.93237e-05	0.00399364	0.000120899	6.85118e-05	2.33959e-05	2.55996e-05	3.11945e-05	2.34883e-05
X107201700582	2.29948e-05	0.00845265	0.000237674	0.000405181	0.00201293	0.00105159	0.000525301	0.00194661	0.00499235	0.000857747	0.0033234	0.000717698	0.000587134	0.000305817	0.00288982	0.000313386	0.00088634	0.000294183	8.70517e-06	2.67588e-06	2.99754e-06	2.91541e-06	1.7164e-05	5.53654e-06	2.41172e-05	2.81276e-06	9.7899e-05	0.000777552	0.000653079	2.01547e-05	0.000534834	0.00270005	0.000505297	0.00100625	0.00349483	0.000457925	4.46619e-05	1.56926e-05	0.000375541	0.00110099	7.02162e-06	7.42677e-05	0.000632699	0.000191534	6.96687e-06	0.000407302	0.000106385	0.000368238	3.00027e-05
X107201700583	5.73766e-05	0.00105113	0.000160189	0.00340134	0.000146073	0.00261109	0.000832298	0.000878771	0.00169134	0.00112871	0.00195799	0.00127172	0.00112689	0.00114287	0.00708841	0.00298684	0.00100554	0.000847755	7.81718e-06	5.54877e-06	2.6656e-05	2.18409e-06	0.000193195	2.5467e-05	3.02568e-05	3.12856e-06	1.01615e-05	0.000426462	0.00122132	1.11819e-05	0.000132411	0.00112542	0.000202522	0.00478238	0.000598778	9.80142e-05	1.47236e-05	1.77679e-05	0.000121887	0.000246431	6.05473e-06	6.64756e-05	0.000713961	5.01835e-05	4.62959e-05	4.46178e-05	3.21036e-05	3.37395e-05	2.50285e-05
X107201700585	0.00216189	0.000476805	0.000503394	0.00146783	8.30598e-05	0.00405974	0.000655642	0.00145809	0.00234147	0.000591651	0.00329396	0.000541023	0.00082156	0.00118861	0.00412006	0.00163669	0.000548127	0.00083511	4.32287e-05	0.000530844	4.80095e-05	2.6845e-05	0.000103284	5.10579e-05	4.94598e-05	1.774e-05	7.45322e-06	0.000520584	0.000577242	1.32681e-05	0.000215955	0.000853105	0.000116606	0.000154544	0.000781205	0.000121534	2.28297e-05	9.07816e-06	9.31182e-05	0.000410317	7.6278e-06	5.976e-05	0.0003501	6.3856e-05	1.71894e-05	0.00101781	0.000791827	0.000958202	2.90071e-05
X107201700586	9.85972e-05	0.00147062	0.00332403	0.00589428	0.000176506	0.00996281	0.0112476	0.0029351	0.0115645	0.00140934	0.00967892	0.000603397	0.00369911	0.0204837	0.0493249	0.0115614	0.00141541	0.0026367	0.000150984	4.88738e-05	1.14923e-05	0.000104682	6.69676e-05	1.92648e-05	3.33518e-05	1.60846e-05	2.58892e-05	0.00118836	0.00358464	5.84144e-05	0.000433607	0.00433018	0.000492481	0.00057233	0.00186786	0.000333196	0.000244449	0.000124004	0.000700651	0.000860326	2.52233e-05	7.47401e-05	0.0105843	0.000117954	1.99881e-05	0.000673453	0.000376858	0.000524317	3.88166e-05
X107201700587	4.29107e-05	0.00185602	0.000654195	0.0021138	0.000372437	0.00415729	0.00315352	0.00193322	0.0108209	0.00549081	0.00402795	0.00216493	0.003295	0.00521858	0.00490055	0.00227668	0.00143399	0.00116558	2.63006e-05	6.77256e-06	1.16044e-05	2.43598e-06	5.65495e-05	7.73625e-06	2.0398e-05	7.10717e-06	2.29009e-05	0.00430562	0.00595388	3.53485e-05	0.000251682	0.00159953	0.000169207	0.000251749	0.000917682	0.000141809	3.15473e-05	1.88855e-05	0.000168042	0.000361141	1.80825e-05	6.0605e-05	0.0063211	5.26547e-05	9.39592e-06	3.17882e-05	4.25895e-05	2.49621e-05	2.21112e-05
X107201700588	3.08553e-05	0.00932414	0.000103219	0.0015815	0.00174228	0.00402051	0.0031676	0.000932445	0.00616257	0.00145461	0.00338143	0.00085786	0.00419219	0.00290318	0.00982557	0.00660538	0.000871828	0.00169744	4.03249e-05	1.79022e-05	5.49578e-05	3.50603e-06	0.000156723	7.91392e-05	5.93432e-05	2.28399e-05	4.83516e-05	0.000369012	0.00500223	0.00034261	0.000285826	0.00304969	9.89692e-05	0.000433259	0.00103557	0.000234442	0.000348855	0.000115304	0.000359497	0.000739918	7.711e-06	8.21943e-05	0.00286742	0.00016883	2.48917e-05	0.00350521	0.00161062	0.00249435	2.59288e-05
X107201700589	6.37826e-05	0.000277151	4.83109e-05	2.83581e-05	0.000190141	0.0494141	0.00483963	0.008479	0.0384119	0.0258834	0.0378777	0.0053431	0.00369437	0.00263283	0.0421188	0.0617182	0.00352102	0.0146443	7.47732e-06	2.5985e-06	0	0	7.02656e-06	0	9.02847e-06	3.24813e-06	3.42048e-06	0.000396868	0.000505607	0.000144018	0.000110171	0.000481836	1.31914e-05	0.000110993	0.000235443	4.96367e-05	9.76957e-05	0.000100321	8.95422e-05	0.000316487	1.2144e-05	2.2538e-05	0.0337313	0.000263085	0.000362597	0.00027979	9.52828e-05	0.000108686	3.08903e-06
X107201700590	0.000497443	0.000278112	9.23256e-06	8.39132e-06	0.00228605	0.000556298	0.000527654	4.12626e-05	0.000236923	0.000148646	9.74991e-05	0.0016373	0.000182948	0.000233338	0.000392657	0.000407547	0.0004321	0.000462416	2.1809e-05	5.68885e-05	2.12938e-05	1.4953e-05	0.00265435	3.12519e-05	1.15565e-05	2.57628e-06	1.23451e-05	0.000256524	0.000297429	8.33769e-05	0.000223138	0.0010854	3.97484e-06	9.04959e-05	0.000181496	0.000114492	8.69837e-05	6.50064e-05	0.000179078	0.000616489	9.10952e-05	0.000137468	0.0178591	0.000146364	5.98959e-05	5.2798e-05	6.0937e-05	7.24829e-05	2.7603e-05
X107201700591	4.69485e-05	0.00197121	0.00012778	0.00102438	0.00019261	0.00166055	0.000777357	0.00140356	0.00172951	0.00277391	0.00106131	0.001321	0.00161436	0.0062867	0.00356466	0.000477177	0.00074437	0.000802483	1.89167e-05	6.896e-06	0	3.14449e-06	1.24785e-05	0	1.94541e-05	4.7864e-06	2.13746e-05	0.000532853	0.000334023	8.19161e-05	0.000138248	0.000925297	7.56072e-05	0.000581015	0.000773556	9.18173e-05	4.69286e-05	3.62214e-05	7.47016e-05	0.000223578	7.33384e-06	4.26198e-05	0.00713821	4.76053e-05	8.24932e-06	5.96757e-05	7.6851e-05	4.67694e-05	2.5345e-05
X107201700592	6.18559e-05	0.00377343	0.000195005	0.00379968	0.000655053	0.0144648	0.0372028	0.00317323	0.0116116	0.00665132	0.0241285	0.00768901	0.00174413	0.00436619	0.00942768	0.0131496	0.00222128	0.00627863	2.25601e-05	2.26338e-05	2.19703e-05	0	0.000227075	1.85789e-05	2.33711e-05	7.4463e-06	2.16754e-05	0.000703639	0.000920982	1.85052e-05	0.000328006	0.00120637	0.000109556	0.000780461	0.00134763	0.000240199	2.79421e-05	1.50401e-05	0.000123048	0.000533406	1.55561e-05	8.38999e-05	0.000218449	0.000135139	2.30762e-05	0.000439111	4.96174e-05	0.00046285	1.60722e-05
X107201700593	0.00177329	0.000667668	7.13537e-05	0.000320558	9.6299e-05	0.00287424	0.000920147	0.00252765	0.00856036	0.00365834	0.00254382	0.00170998	0.000911846	0.000436061	0.00221642	0.012141	0.000455462	0.0010328	1.45298e-05	5.1611e-06	0	1.824e-06	1.59393e-05	1.58875e-05	6.70528e-06	7.65874e-06	1.01356e-05	6.40681e-05	0.000173923	1.56595e-05	0.000240022	0.000451109	7.20792e-05	0.000129338	0.000575421	9.0713e-05	1.2882e-05	2.25928e-05	0.000879159	0.000899088	1.70586e-05	5.18804e-05	0.00122213	0.000155113	0.000457887	2.26031e-05	3.9413e-05	1.89033e-05	2.45308e-05
X107201700594	3.96185e-05	0.0119386	0.000270217	0.00891001	8.39994e-05	0.0246395	0.00286082	0.00450714	0.00628648	0.00159111	0.0235107	0.00685046	0.00309131	0.00121897	0.0161988	0.00640934	0.00208976	0.00474399	2.22464e-05	1.40479e-05	3.20112e-05	5.70544e-06	0.000197853	3.06208e-05	2.46277e-05	1.17145e-05	5.59357e-06	0.000550743	0.00279976	1.08036e-05	0.00174884	0.00300594	4.7002e-05	0.00035631	0.000960176	0.000163332	1.34405e-05	1.17145e-05	0.00238299	0.00179104	3.1356e-05	0.000203206	0.00255086	8.49104e-05	7.97483e-05	2.72647e-05	2.10957e-05	1.36323e-05	1.46392e-05
X107201700596	5.67777e-05	0.00459975	0.0005172	0.00595533	0.000696406	0.00417328	0.00104492	0.000374711	0.00377337	0.0103304	0.0015115	0.00374133	0.0012974	0.011135	0.00321475	0.015787	0.000925188	0.00101905	8.15778e-05	0.000416242	1.86867e-05	3.56408e-06	0.000113815	1.43058e-05	3.18911e-05	1.8006e-05	2.28448e-05	0.00322262	0.00212523	2.43917e-05	0.000723557	0.00252457	0.000476225	0.00113271	0.00230887	0.000699574	2.08523e-05	1.65705e-05	0.000264917	0.00182097	1.44419e-05	0.000109336	0.00156415	0.000185332	2.0543e-05	2.61366e-05	3.24975e-05	1.36871e-05	1.88599e-05
X107201700599	0.000136405	0.0112467	0.000227776	0.00187457	0.00063968	0.00515698	0.0016069	0.00156469	0.00424405	0.00134281	0.00490408	0.00218141	0.00125053	0.0130691	0.00393978	0.00128462	0.000797563	0.00167506	4.44724e-05	1.39655e-05	9.08556e-06	5.47944e-06	9.0022e-05	1.38344e-05	8.32781e-05	1.74686e-05	4.72543e-05	0.00110934	0.000869854	1.75155e-05	0.00105476	0.00433394	0.00016871	0.0015873	0.0043773	0.00103076	1.71127e-05	1.79089e-05	0.000645281	0.00198713	5.08885e-05	0.000160271	0.000304891	0.000241713	3.35979e-05	3.39538e-05	5.08417e-05	2.27139e-05	3.99577e-05
X107201700600	8.45731e-05	0.00376448	0.000168579	0.00215896	0.000359914	0.00489922	0.00272409	0.00172865	0.00752229	0.00311779	0.0138887	0.00365914	0.00172909	0.0115972	0.0242476	0.0294368	0.00143311	0.00423933	0.00040918	2.54345e-05	5.81415e-05	0.00036185	0.000504389	0.000112197	6.11131e-05	1.17495e-05	2.96573e-05	0.0041085	0.00515712	0.000296338	0.000736075	0.00185394	0.00135888	0.00033968	0.00160771	0.000508729	0.000512991	0.00447166	0.000255049	0.00127933	0.000352466	9.41721e-05	0.0691067	0.000159156	3.171e-05	0.00061944	0.000513303	0.000672694	2.07816e-05
X107201700602	5.87813e-05	0.00636138	0.000149074	0.00171274	0.00585931	0.00519123	0.00109565	0.00131665	0.00484682	0.00556933	0.00412025	0.0286447	0.002574	0.0027162	0.0145945	0.0256003	0.000900681	0.00182807	1.66156e-05	1.03004e-05	1.64549e-05	2.63536e-06	8.89594e-05	1.48641e-05	4.3162e-05	1.47516e-05	2.62089e-05	0.000465285	0.00114056	2.61447e-05	0.000752298	0.00179744	6.14809e-05	0.00202121	0.00180377	0.000370653	2.29147e-05	4.2937e-05	0.000319039	0.000689323	1.40927e-05	0.000184411	0.00782641	0.000186757	2.04401e-05	1.47837e-05	4.33388e-05	3.55934e-05	1.46391e-05
X107201700603	3.90082e-05	0.000958833	0.00116588	0.00292153	0.00256936	0.0118098	0.00184754	0.00315057	0.00984702	0.00464898	0.018248	0.0355273	0.00195907	0.000868618	0.0192807	0.0421951	0.00158206	0.00954902	2.26506e-05	0.000125574	3.35035e-06	2.08632e-06	2.60145e-05	1.05064e-05	9.11323e-06	7.42786e-06	1.81449e-05	0.00521376	0.00571102	1.23684e-05	0.000282055	0.0013659	6.7109e-05	0.00116318	0.000999016	0.000147531	1.75333e-05	1.27558e-05	0.000676411	0.000668698	1.13015e-05	8.43093e-05	0.00234667	8.88625e-05	1.84371e-05	2.63815e-05	2.15156e-05	1.76692e-05	1.16617e-05
X107201700604	5.35727e-05	0.0162115	0.000434934	0.00497109	0.00224814	0.00978058	0.00262255	0.00272134	0.0320875	0.00284909	0.0127553	0.0151402	0.00285099	0.00185011	0.0115764	0.0111339	0.00364981	0.00310339	3.6431e-05	2.1126e-05	1.86671e-05	6.1722e-06	0.000427788	4.56843e-05	2.54114e-05	1.07988e-05	2.74387e-05	0.00368316	0.00258402	9.94376e-05	0.000397901	0.0031006	0.000141238	0.000288136	0.00113129	0.00025301	0.00011132	5.43956e-05	0.000461891	0.000946554	7.57725e-06	5.67641e-05	0.00239359	7.26713e-05	1.94098e-05	0.000297018	9.82032e-05	0.000222611	1.14211e-05
X107201700605	7.94029e-05	0.00230502	0.000154127	0.00201447	0.000246764	0.00266698	0.000709375	0.00169309	0.00382073	0.00204283	0.000450915	0.000662149	0.000865792	0.000751432	0.00181516	0.00168037	0.000502705	0.000391502	6.45823e-05	1.12708e-05	3.07535e-06	4.44944e-06	6.1507e-05	0	5.27226e-05	1.62601e-05	4.32675e-05	0.0035828	0.00273441	0.000235477	0.000383993	0.00204401	0.000117141	0.000543077	0.00193284	0.000560319	0.0003854	0.000406698	0.000317546	0.000691217	3.20458e-05	8.49156e-05	0.0205953	0.000121182	2.64185e-05	0.00246669	0.000812252	0.00196956	3.85564e-05
X107201700606	2.92798e-05	0.0130372	8.71736e-05	0.0133522	0.0028209	0.0392483	0.0037406	0.0116651	0.00777425	0.00155811	0.0803886	0.00256715	0.00478172	0.0333107	0.0172248	0.00759726	0.00128377	0.0113068	9.538e-06	1.3615e-05	6.88008e-05	3.92741e-06	0.000398763	5.82379e-05	7.63414e-05	4.62312e-06	2.14624e-05	0.001301	0.00485932	7.20399e-06	0.000832364	0.0021938	0.00012362	0.000698578	0.00158756	0.00136626	9.90456e-06	8.99938e-06	0.000711625	0.0012656	1.92181e-05	0.000348844	0.000974432	0.000805733	0.000385006	8.48321e-05	2.10734e-05	8.80937e-05	1.11613e-05
X107201700607	3.66942e-05	0.000536015	0.000279332	0.000337559	0.000198292	0.01965	0.00159298	0.0032534	0.0111271	0.00778531	0.0348917	0.00334871	0.00745385	0.00594199	0.00776618	0.00577484	0.00187001	0.00731768	1.24622e-05	4.44743e-06	1.68627e-05	1.37295e-06	8.31517e-05	1.67101e-05	2.49479e-05	1.19811e-05	9.49333e-06	0.000847429	0.00329764	3.52978e-05	0.000348812	0.00248268	0.000331715	0.000230621	0.000693518	0.000567722	4.63284e-05	2.39856e-05	0.000167817	0.000684247	1.15117e-05	8.64374e-05	0.00224562	0.0010014	0.00295104	0.00137753	0.000197166	0.00120257	2.39387e-06
X107201700608	4.80932e-05	0.000963573	0.000112374	0.000570114	0.000387487	0.00269502	0.00880752	0.000436426	0.0076579	0.00150332	0.00182598	0.00552751	0.00780901	0.00349766	0.00409915	0.00312116	0.00161053	0.000849208	2.5333e-05	2.03565e-05	4.85627e-05	4.58209e-06	6.77361e-05	2.07321e-05	2.61217e-05	2.58024e-05	1.00468e-05	0.00308046	0.00164694	2.31734e-05	0.000383807	0.00221278	0.000188185	0.000227696	0.00290721	0.000163678	9.84775e-05	3.91168e-05	0.000634545	0.000726694	1.14928e-05	5.97174e-05	0.00673143	0.00010875	0.000191622	0.000118515	5.79147e-05	0.000116806	3.30324e-05
X107201700610	8.75331e-05	0.00114957	0.000379885	0.00344411	0.000967355	0.00329243	0.00150303	0.000716679	0.00493703	0.00101223	0.00283876	0.00199802	0.00145264	0.0066214	0.00625621	0.0099595	0.000823094	0.000745124	0.000103017	0.000352263	0.000293364	3.23158e-05	0.000130747	0.000212224	0.000192843	1.51463e-05	1.94083e-05	0.00287109	0.0026085	0.00142196	0.000319651	0.00324653	0.000378496	0.000765624	0.00162976	0.000265971	1.79112e-05	0.0003963	0.000177373	0.000578824	1.45124e-05	8.74656e-05	0.000892177	8.14233e-05	1.82214e-05	0.000152569	5.3383e-05	0.000135602	2.58553e-05
X107201700611	7.382e-05	0.00510745	0.000151365	0.00151699	0.000334923	0.00918349	0.00519243	0.00224921	0.00463505	0.00179182	0.00604563	0.00746638	0.00472553	0.00154939	0.0160028	0.00714121	0.00163523	0.00125996	3.54363e-05	8.74854e-06	7.12745e-06	1.63449e-06	3.60526e-05	3.73119e-05	1.30357e-05	1.42817e-05	2.44772e-05	0.000800244	0.00162261	0.00174071	0.00067684	0.00315324	0.000115258	0.000694645	0.00177002	0.000297692	0.00230415	0.00178194	0.000322718	0.000694216	4.04335e-05	0.000160368	0.0113469	0.000172023	6.43212e-05	0.00991151	0.00514184	0.00838148	1.78052e-05
X107201700612	8.0023e-05	0.00328964	0.000459985	0.0017889	0.001781	0.00564159	0.0066607	0.00225186	0.00646338	0.00103478	0.00623111	0.00427229	0.00343504	0.00548585	0.0080271	0.00691096	0.0025451	0.00431036	0.000144986	0.00167416	0.000250027	0.000101604	0.000338113	0.000215421	0.000190362	2.26387e-05	2.45499e-05	0.00258744	0.00796342	4.37272e-05	0.000624821	0.00494135	7.25342e-05	0.000942296	0.00211332	0.000390231	5.3078e-05	2.747e-05	0.000341779	0.000955379	1.57077e-05	0.000120313	0.00784407	0.00031125	3.96506e-05	3.12677e-05	4.05282e-05	4.54743e-05	1.57487e-05
X107201700613	6.23283e-05	0.000832467	0.000413057	0.00542087	0.00791002	0.0246176	0.0192366	0.0114853	0.0396498	0.0139381	0.0300214	0.00361872	0.00221004	0.0142896	0.0937425	0.0114766	0.00353878	0.00721447	6.0509e-06	7.19649e-05	1.34596e-05	2.9134e-06	1.37101e-05	1.52525e-05	1.69135e-05	6.26183e-06	1.19436e-05	0.000886675	0.00155953	3.05182e-05	0.000160461	0.00150405	9.34529e-05	0.000197702	0.00109933	0.000105739	0.000114559	7.1609e-05	0.000108046	0.000637388	6.10364e-06	0.000658969	0.00875227	9.02231e-05	6.78914e-06	8.20366e-05	6.09309e-05	6.90251e-05	8.87202e-06
X107201700614	8.74495e-05	0.00262226	0.000164148	0.00182284	0.00169804	0.0028979	0.00102664	0.00106218	0.00443859	0.0133789	0.006511	0.0350463	0.00595777	0.0271771	0.00211315	0.0226366	0.00100028	0.00199087	6.88299e-05	1.06705e-05	0.000151625	2.81085e-06	0.000114797	0.00011563	0.000141375	1.62653e-05	4.26013e-05	0.000979875	0.00118743	0.000218216	0.00111535	0.00502488	0.000574997	0.00185906	0.00260931	0.000571694	0.000216372	0.000235842	0.000308486	0.00166936	4.8223e-05	0.000193742	0.084348	0.000195622	3.14295e-05	0.000762339	0.000306946	0.00081032	2.1323e-05
X107201700615	4.98783e-05	0.0192711	0.000189654	0.00362475	0.00109774	0.00993868	0.0018794	0.00268273	0.00659893	0.0011438	0.0114242	0.00351386	0.00198178	0.00454656	0.0257175	0.0348726	0.00126747	0.00259208	3.83644e-05	1.65006e-05	5.97147e-05	7.2461e-06	4.88399e-05	5.11335e-05	5.88018e-05	2.2286e-05	4.98212e-05	0.000849825	0.000930137	4.65919e-05	0.000597387	0.00329966	0.00105759	0.000742697	0.00246135	0.000522221	6.6356e-05	4.90453e-05	0.000311925	0.000984169	4.43096e-05	0.000126219	0.00200241	0.000176234	2.5892e-05	0.00013488	0.000172024	0.000135439	3.05706e-05
X107201700616	8.96202e-05	0.00231838	0.00108423	0.00424773	0.000259744	0.00487662	0.00146649	0.00157993	0.0113946	0.00200307	0.00561983	0.00260589	0.0023886	0.00102818	0.0147071	0.00358831	0.00126421	0.00277346	4.53418e-05	8.30166e-06	2.60713e-06	9.34794e-07	3.64655e-05	2.14402e-06	2.15603e-05	1.17235e-05	1.78469e-05	0.00183931	0.00118652	8.85053e-06	0.000364235	0.00180309	8.65414e-05	0.00139459	0.0011873	0.000321381	2.17575e-05	1.60287e-05	0.000217018	0.000774447	1.33873e-05	7.3257e-05	0.000549239	0.00013455	1.41162e-05	0.000121326	3.23319e-05	0.000102759	3.22204e-05
X107201700617	5.22601e-05	0.000815929	0.000100484	0.00252917	0.00119174	0.0198272	0.00182375	0.00421855	0.0392867	0.148238	0.026618	0.00182876	0.000577771	0.00321276	0.0117605	0.0241213	0.00305055	0.00554447	3.4713e-05	3.94246e-05	2.64158e-05	1.04971e-05	0.000479296	5.49623e-05	4.4292e-05	3.15778e-05	2.38349e-05	0.00071936	0.00146921	0.000753259	0.00542493	0.000962784	0.000974009	0.000414876	0.00267444	0.0279848	9.9774e-05	8.58125e-05	0.000802401	0.00237663	2.83213e-05	0.000151445	0.00997305	0.00121064	0.00200333	0.000694122	0.000496999	0.000421753	2.56364e-05
X107201700618	5.68706e-05	0.00127975	0.000203861	0.00259205	0.000556564	0.0041834	0.00589737	0.00137041	0.000758164	0.000418427	0.00210113	0.00159421	0.00155676	0.00857782	0.00151476	0.0014236	0.00505763	0.000526634	3.26488e-05	1.67592e-05	2.67989e-05	5.84991e-06	5.33923e-05	8.55352e-06	2.84116e-05	1.88462e-05	2.05221e-05	0.000833675	0.000641261	0.000703301	0.000241427	0.00226618	0.000156999	0.000456151	0.00121436	0.00025542	0.00319598	0.00147449	0.000308338	0.000694922	1.46564e-05	6.0507e-05	0.00430379	0.000114453	4.36214e-05	0.00467123	0.00283645	0.00375068	5.62698e-05
X107201700619	8.9169e-05	0.00144601	4.97679e-05	0.0013558	0.000319838	0.00209541	0.000935062	0.00231964	0.00299651	0.00115536	0.00239955	0.000622451	0.000615825	0.00111092	0.00304874	0.000465332	0.000367077	0.00611709	8.21962e-06	7.56159e-06	5.42818e-05	3.8212e-06	0.000107213	4.07287e-05	5.13841e-05	5.7722e-06	1.00205e-05	0.00048176	0.000179989	0.0001048	0.0004257	0.00124314	4.76553e-05	0.000285262	0.00133611	0.000239119	0.000225324	0.00018904	0.000138556	0.00073098	9.73193e-06	0.000154314	0.00982276	0.000289961	0.000267772	7.13444e-05	8.15612e-05	6.87585e-05	2.29272e-05
X107201700620	6.53257e-05	0.00458965	0.000112621	0.000466096	0.00148423	0.0203133	0.00186408	0.00497014	0.0222584	0.0173857	0.0433628	0.00343979	0.00211718	0.0201675	0.00858153	0.00549621	0.00209555	0.00560122	4.19689e-05	1.83059e-05	7.63766e-06	6.55094e-06	0.000101478	1.59794e-05	3.99026e-05	2.53007e-05	2.60354e-05	0.000299583	0.000403771	0.000299078	0.000619508	0.00367817	0.000373893	0.000669237	0.0024302	0.000387072	6.88155e-05	3.80352e-05	0.00105897	0.00181789	4.0423e-05	0.00011957	0.00785782	0.000651818	2.47956e-05	0.000170707	9.24019e-05	0.000139621	3.52955e-05
X107201700621	4.68385e-05	0.00228671	0.000204018	0.00154826	0.00143821	0.010409	0.0038409	0.00339588	0.0251262	0.0148936	0.0111022	0.00155527	0.0168179	0.0576518	0.0331764	0.0286012	0.00259137	0.0072441	2.19061e-05	2.31597e-05	6.1527e-05	1.227e-05	0.000515477	6.96437e-05	6.71998e-05	1.76768e-05	2.14756e-05	0.00237642	0.00265769	3.46699e-05	0.000744238	0.00178313	8.82449e-05	0.00049233	0.0011195	0.000398058	6.25147e-05	1.57648e-05	0.00309997	0.0023546	1.66385e-05	0.000141858	0.000474995	0.000207703	2.63633e-05	0.000115938	4.92444e-05	0.000101515	2.60594e-05
X107201700622	6.18107e-05	0.000546678	0.000145795	0.000728118	0.000648294	0.00214377	0.00192918	0.00222089	0.00361495	0.0041676	0.00752087	0.00211557	0.00313898	0.00710217	0.00461794	0.0415523	0.00205827	0.00171894	5.57397e-05	1.19737e-05	2.60883e-05	4.02182e-06	0.000107519	2.29993e-05	2.50791e-05	1.1515e-05	9.54227e-06	0.000313702	0.00100397	2.27088e-05	0.000320308	0.000995791	0.000206367	0.000402014	0.000668601	0.000125747	2.54614e-05	1.91457e-05	0.000222179	0.000954044	4.86289e-06	3.58447e-05	0.00414803	8.62628e-05	5.16414e-05	3.16241e-05	3.92701e-05	1.07198e-05	1.48945e-05
X107201700624	6.17711e-05	0.00451225	0.000344855	0.000573035	0.000246711	0.00186862	0.00087284	0.00169661	0.00274488	0.0121181	0.000897232	0.000366144	0.000957682	0.0011313	0.00518328	0.00359712	0.000409327	0.000349366	1.42792e-05	9.07891e-06	7.35794e-05	2.988e-06	2.00828e-05	5.88693e-05	6.80056e-05	6.11965e-06	1.35034e-05	0.000106074	0.000476212	0.00023338	0.000200397	0.000698186	0.000120525	0.00038074	0.000647648	6.99306e-05	0.000825032	0.000515257	8.97835e-05	0.000260042	6.89538e-06	5.57376e-05	0.045465	4.17745e-05	1.58306e-05	0.00114831	0.000679597	0.000701547	2.62024e-05
X107201700625	4.44241e-05	0.00221015	7.12189e-05	0.00428555	0.00178029	0.00767646	0.00210201	0.00128926	0.0101986	0.00334496	0.00715743	0.000963511	0.0023276	0.0007948	0.0173927	0.0298448	0.00127069	0.00597228	5.45724e-05	1.62454e-05	9.76728e-06	1.17528e-05	5.91652e-05	2.10187e-05	1.26754e-05	2.40672e-05	1.80103e-05	0.000856351	0.000534452	0.0011596	0.000646826	0.00375356	0.000253287	0.000337502	0.00198595	0.000511268	0.000593417	0.000206497	0.000562752	0.00188324	1.19133e-05	0.000142478	0.01269	0.00135589	0.000871955	0.000572098	0.000603104	0.000506595	3.4015e-05
X107201700626	5.58589e-05	0.000341333	7.02968e-05	0.00072208	0.000625431	0.00207388	0.00124445	0.00102882	0.0266779	0.00182238	0.00194103	0.00434538	0.00637911	0.000781709	0.00812571	0.0155398	0.00455049	0.00496158	6.3085e-06	3.54136e-06	7.8971e-05	4.86041e-06	1.10255e-05	7.3494e-05	7.55443e-05	2.73846e-06	6.882e-06	0.000679454	0.000874688	0.00019185	0.000529068	0.00252967	2.49042e-05	0.000195979	0.000984786	0.000217414	0.000277144	0.0001502	0.000724976	0.00128861	7.15441e-06	0.000924267	0.0543342	9.50863e-05	0.0106625	0.000407042	0.000230905	0.000380388	3.22594e-06
X107201700627	9.16573e-05	0.0052927	0.000526631	0.0149321	0.00019346	0.00389229	0.0054629	0.00111898	0.00536252	0.00154743	0.00261495	0.00919325	0.00244396	0.0261684	0.00546538	0.0112906	0.001992	0.00131169	3.22151e-05	7.20121e-05	2.34055e-05	1.24625e-05	0.000128891	9.71519e-06	4.47236e-05	2.37124e-05	2.24385e-05	0.00467455	0.00363643	0.00011672	0.000516394	0.00502518	0.00026828	0.000810428	0.00149516	0.000327983	8.8864e-05	4.51841e-05	0.000855213	0.00110791	2.08884e-05	5.96571e-05	0.00495602	0.00012002	6.00101e-05	0.000224493	0.000119529	0.000148552	3.68348e-05
X107201700628	4.30404e-05	0.000563277	5.31852e-05	0.00145167	0.00167845	0.00355896	0.00100782	0.00128878	0.00260724	0.00292617	0.0037314	0.00194204	0.000678621	0.00603673	0.00292954	0.0122217	0.000894963	0.00390308	1.95693e-05	3.40361e-05	1.83987e-05	7.89373e-06	0.00031749	1.73182e-05	2.16402e-05	5.46258e-06	4.68222e-06	0.000514774	0.000378959	0.000429773	0.000157244	0.000858466	0.000202296	0.000130172	0.000955082	8.79116e-05	0.000293569	0.00025323	0.00014779	0.00046582	4.50213e-06	0.000250739	0.0768018	5.00037e-05	2.08299e-05	0.00010664	0.000163757	0.00035996	6.5431e-06
X107201700630	5.83265e-05	0.0160267	0.000284508	0.0019347	8.87089e-05	0.019776	0.00293113	0.00390525	0.0229424	0.00244879	0.0155833	0.0368364	0.00684923	0.0141654	0.013827	0.0702728	0.0021649	0.00823467	1.66001e-05	0.000736666	5.81075e-06	8.64313e-06	6.9656e-05	1.69651e-05	1.87462e-05	1.01907e-05	1.17967e-05	0.000919588	0.00117459	5.80345e-05	0.000361697	0.0027012	0.000151021	0.00022348	0.000885921	0.000188762	2.54622e-05	9.98632e-06	0.000297838	0.000520091	6.23415e-06	4.16243e-05	0.000634336	6.92618e-05	1.24391e-05	0.00133745	0.00015454	0.00106331	7.69414e-06
X107201700631	8.6773e-05	0.00494516	0.000172532	0.00441117	0.000717867	0.00596662	0.00205513	0.00178736	0.0142099	0.00233777	0.00292904	0.00855909	0.00322148	0.00267201	0.00902076	0.00806812	0.00183151	0.00171717	0.000105484	3.09452e-05	3.20792e-05	1.44367e-05	0.000101341	1.29865e-05	7.39609e-05	3.92866e-05	2.17423e-05	0.00132485	0.00243783	2.28327e-05	0.00096847	0.003458	0.000385931	0.00127849	0.0037946	0.00127998	4.7748e-05	2.88843e-05	0.000732871	0.00180978	2.00086e-05	6.06582e-05	0.000259305	0.000177842	5.44648e-05	0.00028639	0.000133474	0.000190698	5.70599e-05
X107201700632	0.000122583	0.00221937	0.000104881	0.000773712	0.000336181	0.00121067	0.00303356	0.000821849	0.00122128	0.00856984	0.000719658	0.000680128	0.000620353	0.00371639	0.00177339	0.00182691	0.000360456	0.000536995	0.000104468	1.63257e-05	1.27586e-05	7.26805e-06	0.000120355	1.0056e-05	5.70852e-05	2.19259e-05	5.93496e-05	0.000560419	0.00108833	0.000125602	0.000619671	0.00312188	0.000261796	0.000921374	0.00164106	0.000504186	0.000354211	9.19524e-05	0.00040488	0.000968269	5.47112e-05	7.53832e-05	0.00662898	9.76864e-05	2.67591e-05	0.0200935	0.00180923	0.0248087	4.57388e-05
X107201700633	5.16686e-05	0.026065	0.000258158	0.00267107	0.00146141	0.0198565	0.00347289	0.0054632	0.0121484	0.00471162	0.0209746	0.000954916	0.00308399	0.0287985	0.063346	0.0399643	0.00256415	0.0065276	5.59807e-05	1.3938e-05	5.87792e-05	8.48258e-06	9.33302e-05	5.56758e-05	6.70222e-05	1.41449e-05	1.47438e-05	0.00652408	0.00277859	5.06015e-05	0.000769541	0.00257288	8.36824e-05	0.000622125	0.00186527	0.000524385	4.52223e-05	3.37234e-05	0.000296901	0.00127729	1.12375e-05	0.000107268	0.00801421	0.000119377	2.61338e-05	9.81213e-05	5.58827e-05	9.64771e-05	2.43697e-05
X107201700634	0.00026788	0.00437044	0.00180071	0.00295139	0.000714938	0.00220148	0.000713298	0.000565205	0.00918185	0.00132961	0.0107408	0.000817133	0.00204922	0.00394442	0.00209178	0.00278217	0.000875313	0.000974927	0.000228306	0.00225777	0.000284762	2.12122e-05	0.0003065	0.00029023	0.000287074	4.6816e-05	8.88978e-05	0.00179988	0.00195045	0.000153904	0.0011471	0.00521463	0.0021289	0.00513322	0.00285995	0.000872915	5.09018e-05	4.28892e-05	0.000521312	0.00109256	7.31049e-05	0.000216232	0.00360013	0.00019398	5.13544e-05	0.000373635	0.000177612	0.000330464	6.7918e-05
X107201700635	7.58845e-05	0.00806138	0.000170377	0.00227823	0.000773142	0.00610988	0.00509112	0.00157558	0.024772	0.00355053	0.00828362	0.00885915	0.00324623	0.00809854	0.00536998	0.00895544	0.00297001	0.00182341	3.90391e-05	1.59676e-05	0.000272942	2.47422e-05	0.000135852	0.000330193	0.00030665	1.43352e-05	2.23572e-05	0.0029785	0.00555838	6.57071e-05	0.000464184	0.00244463	0.00033143	0.000896483	0.00246875	0.000504205	0.000996077	0.000186587	0.000320896	0.000831758	2.22935e-05	7.48005e-05	0.00150797	0.000147713	2.37601e-05	0.00122243	0.000286002	0.00120919	2.24338e-05
X107201700636	2.57197e-05	0.0072163	0.000183625	0.00180295	0.000595979	0.00877525	0.00189022	0.0024461	0.00314985	0.000868299	0.00724558	0.0141084	0.0023637	0.00334593	0.0195048	0.0196079	0.000918206	0.00194317	9.825e-05	0.000243566	2.63124e-05	6.79218e-05	4.33669e-05	3.06654e-05	2.53008e-05	1.12607e-05	2.78963e-05	0.00105593	0.000688639	5.60582e-05	0.000289682	0.00123665	6.75539e-05	0.000827599	0.00181347	0.000249094	3.85234e-05	5.38306e-05	0.000254357	0.000494561	1.33146e-05	7.4952e-05	0.00277141	0.000161706	2.50044e-05	9.95784e-05	3.53353e-05	6.98531e-05	2.32571e-05
X107201700637	4.18041e-05	0.00309386	0.000108862	0.00235307	0.000275907	0.00326877	0.000552938	0.00105526	0.00520218	0.00168887	0.00200705	0.000621927	0.00134954	0.0073859	0.00265699	0.00368877	0.000550934	0.000543526	2.1281e-05	5.9528e-06	1.21745e-05	2.49358e-06	1.96675e-05	1.00843e-05	1.99486e-05	7.22404e-06	1.89952e-05	0.000541424	0.000604008	0.000258171	0.000268744	0.00106808	0.000113934	0.00330343	0.00121183	0.000263794	0.00016685	0.00010055	0.000222808	0.00044316	1.46314e-05	9.68461e-05	0.00220015	9.59171e-05	1.68928e-05	0.0010867	0.000464685	0.00075174	3.13408e-05
X107201700638	2.98381e-05	0.00187838	1.65767e-05	0.000100407	0.00134129	0.0700913	0.00481127	0.0179156	0.00277139	0.00107322	0.145324	0.00552383	0.00145828	0.0017576	0.0169317	0.0149619	0.00310979	0.0131212	0	0	0	0	0	0	0	0	8.28835e-06	0.000260254	0.000885906	0.000130719	0.000183054	0.00189685	1.13669e-05	0.000318983	0.00159231	0.000127404	6.39387e-05	3.67055e-05	0.000112485	0.000349768	0	0.000135692	0.0130814	0.000162452	0.00242446	8.64356e-05	6.29915e-05	6.70172e-05	0
X107201700639	7.74104e-05	0.00140174	3.90469e-05	5.73295e-05	0.0022895	0.0196367	0.00294881	0.00914622	0.0713843	0.0177926	0.0183761	0.003765	0.00147486	0.0708019	0.0331869	0.00584172	0.00560194	0.010727	8.3117e-05	3.50786e-05	0.000114515	1.80548e-05	0.000893282	0.000101723	9.89299e-05	1.41945e-05	2.17114e-05	0.00681407	0.00309347	0.000354383	0.00061426	0.001346	8.22058e-05	0.000434575	0.00254534	0.000332935	0.000265991	0.000196589	0.000320659	0.00240558	9.21923e-06	0.000553226	0.00404096	0.000361432	0.0059503	0.00340626	0.00109684	0.00286537	1.53094e-05
X107201700640	0.000314254	0.00050474	0.000107256	6.24177e-05	0.00082945	0.0118595	0.00281327	0.00175013	0.0108172	0.0249636	0.00999834	0.0130237	0.00105808	0.00108449	0.00559897	0.00529423	0.00181462	0.00231698	2.35358e-05	5.08955e-05	1.80121e-05	8.46454e-06	0.00205039	1.9845e-05	8.84778e-06	5.13204e-06	1.59127e-05	0.000423635	0.000453636	0.000212572	0.000787519	0.000504315	5.16704e-05	0.000168183	0.000680646	8.73447e-05	0.000243705	0.00019251	0.000286203	0.000741722	5.76355e-05	0.000493418	0.0592115	0.00340824	0.00389637	0.000129901	0.000118287	0.000199675	1.8412e-05
X107201700641	4.18967e-05	0.00240885	0.000129935	0.000852139	0.000198119	0.00119695	0.000705794	0.000430527	0.00250152	0.00908654	0.000952162	0.00154102	0.000706627	0.000429972	0.00394577	0.00217448	0.000615013	0.0008877	3.28022e-05	1.05966e-05	1.95768e-05	3.16756e-06	2.79366e-05	2.24342e-05	1.87931e-05	9.55166e-06	4.14395e-05	0.000397121	0.000238645	0.00131597	0.000215949	0.000879945	0.000184633	0.000274043	0.00078144	0.000201581	0.0020693	0.000586946	0.000169432	0.000364204	2.07034e-05	0.00010159	0.033898	0.00011542	0.000118898	0.00998152	0.00940942	0.0105651	4.94074e-05
X107201700642	6.26429e-05	0.0148938	0.000301743	0.00714466	0.000440309	0.0192765	0.00737033	0.00388021	0.011833	0.00302406	0.0170583	0.00915417	0.00345614	0.0155297	0.012628	0.0156314	0.00568106	0.00735487	2.89598e-05	1.27423e-05	3.53048e-05	4.0058e-06	0.000197099	4.74568e-05	4.58201e-05	8.95326e-06	8.69916e-06	0.00198277	0.00273791	1.49769e-05	0.000540589	0.00235279	4.80248e-05	0.000413472	0.00257282	0.000545603	9.1102e-06	4.62909e-05	0.000336353	0.00088931	7.83971e-06	5.26509e-05	0.000264547	0.000119741	0.000109786	8.16107e-06	1.55823e-05	6.10585e-06	1.482e-05
X107201700644	5.8718e-05	0.00167503	0.00111398	0.00424629	0.000452144	0.00445926	0.00213963	0.00120351	0.00166547	0.00192322	0.002186	0.00502288	0.00601785	0.00319543	0.00765765	0.00754815	0.0158691	0.00197019	6.09366e-05	1.81354e-05	1.08539e-05	4.47126e-06	0.000312931	1.39258e-05	3.26186e-05	1.65767e-05	2.60767e-05	0.00215518	0.00271655	8.85037e-05	0.000553208	0.00244272	0.000460335	0.00168183	0.00255146	0.000411026	7.1927e-05	5.6818e-05	0.000592516	0.000972301	2.4097e-05	9.36235e-05	0.00728035	0.000128665	2.14348e-05	8.20528e-05	7.66258e-05	7.93678e-05	2.16851e-05
X107201700645	5.12536e-05	0.00606431	0.000199101	0.00252601	0.000402422	0.00642065	0.00474066	0.00119857	0.00284742	0.00338529	0.00520283	0.00425017	0.00171074	0.00210887	0.0127432	0.00375486	0.000801973	0.00181022	2.19166e-05	1.38791e-05	2.37968e-05	5.76979e-06	9.6723e-05	3.1576e-05	4.19243e-05	2.07971e-05	2.33088e-05	0.00115511	0.00211869	1.18841e-05	0.000471803	0.00326638	0.000316233	0.0064532	0.00245143	0.000421008	1.3061e-05	1.00038e-05	0.000332352	0.000826903	1.78117e-05	9.89046e-05	0.00112037	0.000197809	0.000136121	1.23864e-05	1.53574e-05	1.04201e-05	2.84758e-05
X107201700646	0.00190053	0.00885866	0.00057941	0.0022183	0.00139784	0.0522808	0.00318987	0.0104892	0.00536984	0.00424924	0.0500233	0.00362759	0.00481678	0.00259547	0.0198929	0.00915646	0.00330062	0.0134013	4.99754e-05	0.00106879	0.000118092	1.35296e-05	0.000968785	0.000151249	0.000129854	1.50979e-05	2.38056e-05	0.000468622	0.00266117	4.77517e-06	0.000290559	0.00160416	0.00021425	0.000394068	0.00155585	0.000291414	1.2289e-05	8.15757e-06	0.00132772	0.000669143	1.52501e-05	0.000107149	0.000604796	0.000134419	5.74073e-05	9.57374e-06	1.52852e-05	6.42541e-06	2.26001e-05
X107201700648	0.000101928	0.0256125	0.000752544	0.00375818	0.00756648	0.0060714	0.00169563	0.00217223	0.00492309	0.00194963	0.00456842	0.00195507	0.00398951	0.0164063	0.00542408	0.0115115	0.000852572	0.00100995	2.09787e-05	1.41782e-05	6.01307e-05	6.96923e-06	0.000462783	5.13503e-05	6.23324e-05	5.86836e-06	1.55276e-05	0.000883565	0.00227478	6.45431e-06	0.000526581	0.00161688	0.000245708	0.000411957	0.00170701	0.000430929	7.91918e-06	7.44864e-06	0.000215789	0.000558195	1.13816e-05	0.000313216	0.000127746	0.000145759	1.37609e-05	0.000204389	2.38996e-05	0.000178847	1.51725e-05
X107201700649	0.000157384	0.0026134	8.6831e-05	0.000949878	0.00433204	0.0264667	0.00276748	0.00730813	0.0221799	0.00122805	0.0554543	0.0080482	0.0109158	0.0243024	0.0191122	0.0596757	0.00178681	0.0116481	3.36597e-05	8.89739e-06	1.79452e-05	4.86224e-06	4.01385e-05	4.63166e-05	2.34089e-05	1.56018e-05	2.10655e-05	0.00685877	0.00558442	5.44746e-05	0.000938612	0.00563215	0.000811367	0.000375031	0.00125565	0.00974093	5.67428e-05	6.37605e-05	0.00203983	0.0032055	2.95995e-05	0.000336346	0.0044149	0.0015656	0.00119288	0.000177259	0.000224177	0.000197422	1.66419e-05
X107201700650	8.66397e-05	0.000602916	0.000179341	0.0152522	0.00112775	0.0188295	0.00193099	0.00472961	0.0369788	0.00131025	0.0219316	0.00372127	0.00202019	0.011699	0.0103052	0.0076488	0.00313412	0.00344761	3.61181e-05	2.98224e-05	4.7116e-05	1.33568e-05	0.000348558	4.21482e-05	5.97698e-05	2.89632e-05	2.3433e-05	0.00358046	0.00546963	0.000134256	0.000540537	0.0033428	0.000242266	0.000273479	0.0011916	0.000348246	0.000253936	9.27635e-05	0.000958692	0.00109506	1.69186e-05	8.65459e-05	0.00149995	9.23105e-05	3.18845e-05	0.000674387	0.000727548	0.000631535	3.90707e-05
X107201700651	5.48731e-05	0.00171483	0.000205565	0.00205245	0.00026525	0.0027238	0.00219153	0.000826847	0.00146201	0.00287451	0.000798225	0.000790937	0.00138193	0.000723681	0.00145289	0.00164129	0.000413194	0.000840138	3.80444e-05	6.48618e-06	5.64888e-06	3.93888e-06	2.90817e-05	0	2.09091e-05	1.0484e-05	3.82095e-05	0.00271552	0.00283694	5.44839e-06	0.000340607	0.00106021	0.000187321	0.000539025	0.000917536	0.000343166	6.9697e-06	6.47439e-06	0.000174242	0.000448584	2.10152e-05	0.000136894	0.000130136	6.88833e-05	1.66164e-05	1.7666e-05	1.57673e-05	1.53664e-05	4.75142e-05
X107201700652	0.00012907	0.00687678	0.000218815	0.00110967	0.000554129	0.00587202	0.00338406	0.00219841	0.00528432	0.00153183	0.00897909	0.00926188	0.00131794	0.00605332	0.00828431	0.0128473	0.00196636	0.00191415	2.06348e-05	8.28824e-05	0.000100706	4.59399e-06	0.00017196	9.9133e-05	0.000128193	1.47923e-05	1.68605e-05	0.000859191	0.000378451	0.00016485	0.000418225	0.00377546	0.000650841	0.000513107	0.00200974	0.000251697	0.00042442	0.00025124	0.000269968	0.000719293	1.60599e-05	8.48268e-05	0.0157523	0.000123695	3.06234e-05	0.000223066	0.000179795	0.000107311	2.36371e-05
X107201700653	6.15565e-05	0.00186551	5.09433e-05	0.00303124	0.00156246	0.00778188	0.00302345	0.00253156	0.0137274	0.0104353	0.0074633	0.00324756	0.00122748	0.00103282	0.0485347	0.0233984	0.00196232	0.00173062	3.15674e-05	5.55151e-06	6.04135e-06	1.25181e-05	4.72604e-05	9.4158e-06	1.02685e-05	1.86865e-05	1.79971e-05	0.000185214	0.000653773	0.00058603	0.000605424	0.00393909	8.68467e-05	0.000611791	0.00158873	0.000433	0.011896	0.00625117	0.000328846	0.00108189	8.23656e-06	0.00022382	0.00285702	0.000186883	2.8828e-05	0.0023367	0.00351153	0.00196415	2.46734e-05
X107201700654	7.90344e-05	0.000510071	0.00071358	0.0145349	0.000109628	0.00492893	0.00150318	0.010095	0.0171849	0.00315919	0.00392628	0.00684588	0.00863514	0.0270066	0.00760006	0.00456999	0.00254373	0.00161406	3.20417e-05	6.7345e-05	1.3242e-05	4.46183e-06	0.000195786	3.16242e-05	9.4977e-06	1.42726e-05	1.24462e-05	0.00218321	0.00202056	0.000407958	0.000591832	0.00324847	6.78799e-05	0.000256216	0.0019066	0.000232211	0.000104984	4.3679e-05	0.00180679	0.00145213	1.32159e-05	0.000236803	0.0100694	7.64904e-05	0.000225492	0.000387083	0.000107032	0.000311637	1.83822e-05
X107201700655	5.80754e-05	0.000945275	0.000179295	0.00129096	0.000206438	0.0209668	0.00502651	0.00196282	0.0229837	0.013942	0.017341	0.00448915	0.00781982	0.0113125	0.0114321	0.0094125	0.00554115	0.00856521	8.3031e-06	5.06897e-06	1.05828e-05	2.66886e-06	2.87087e-05	6.20879e-06	3.35831e-05	5.55085e-06	1.13426e-05	0.00135529	0.00415947	3.94768e-06	0.000188896	0.00253867	9.0982e-05	0.000284743	0.000496982	0.000158825	9.06299e-06	7.84903e-06	0.00010883	0.000502115	1.72271e-05	5.42482e-05	0.000266246	5.31825e-05	0.00104292	6.4034e-06	1.06013e-05	9.00739e-06	1.3993e-05
X107201700657	6.37531e-05	0.00789557	0.000162399	0.00133965	0.000793252	0.0115236	0.00275804	0.00319447	0.0166197	0.00442138	0.0134156	0.00936805	0.00389462	0.00623234	0.020514	0.00783021	0.00250166	0.00381661	2.7472e-05	1.05969e-05	2.588e-05	3.15949e-06	3.23378e-05	1.79364e-05	2.70148e-05	1.3536e-05	1.48259e-05	0.00174538	0.00242503	5.3148e-06	0.000413068	0.00321382	8.56735e-05	0.000617022	0.00188813	0.000426351	1.2042e-05	8.52327e-06	0.000502089	0.00130894	7.79667e-06	5.78341e-05	0.000258784	0.000135172	0.00029153	1.30053e-05	1.22542e-05	7.73952e-06	2.61086e-05
X107201700658	4.07077e-05	0.00589175	0.000207833	0.00182101	0.00305257	0.00621898	0.00203316	0.00408571	0.0037809	0.00162412	0.00563863	0.00589274	0.00616605	0.00121058	0.023278	0.0117667	0.0018856	0.00168048	4.66553e-05	2.41959e-05	8.47428e-06	1.19472e-05	0.000125295	4.52204e-05	9.49327e-06	1.98912e-05	2.18772e-05	0.000626878	0.0021321	6.78982e-06	0.000736233	0.00216522	0.00011969	0.00134431	0.00193895	0.000451747	2.84174e-05	1.79987e-05	0.0003332	0.00108448	1.09698e-05	0.000164557	0.000575544	0.000162155	3.49785e-05	2.13469e-05	1.51601e-05	1.33509e-05	3.34188e-05
X107201700659	9.62452e-05	0.034302	0.000741845	0.000205312	0.000279325	0.0327809	0.0033163	0.00802524	0.0369773	0.00330179	0.0497094	0.0483076	0.00798265	0.0178181	0.0498087	0.0580122	0.00332512	0.00777004	2.92502e-05	4.99142e-06	8.22555e-05	3.68633e-06	3.19291e-05	8.36865e-05	8.64455e-05	6.01032e-06	8.97541e-06	0.00821835	0.00323093	0.00149479	0.000605462	0.000689606	0.000171574	0.000251598	0.00174211	0.000193853	0.00112165	0.000746103	0.00141666	0.0019481	3.46538e-05	0.000626973	0.0246886	0.000300699	0.000348736	0.0155461	0.00397468	0.0128148	1.17001e-05
X107201700660	0.000135983	0.00127859	9.72745e-05	0.00053476	0.000326545	0.00100991	0.000175688	0.000765969	0.000802573	0.00114947	0.000126879	0.000375376	0.000374922	0.000158831	0.00023504	0.000495742	0.000167293	0.000123379	5.31394e-05	3.17529e-05	1.39327e-05	1.23933e-05	0.000805862	1.1917e-05	0.000110022	2.17519e-05	6.35723e-05	0.000609796	0.00121051	1.19835e-05	0.000633574	0.00162815	0.000489606	0.000646964	0.00125182	0.000386274	1.73329e-05	1.23933e-05	0.000243889	0.000862623	3.8974e-05	8.89015e-05	0.000765504	8.15032e-05	4.90858e-05	0.000396098	4.85209e-05	0.000423908	6.83015e-05
X107201700661	4.47369e-05	0.00922641	0.000222318	0.0207057	0.00179552	0.00684685	0.00443614	0.00186811	0.00972325	0.00239198	0.00964279	0.00758565	0.0039605	0.00704098	0.00613516	0.00725249	0.00936782	0.00232882	5.08534e-05	7.17333e-05	0.000113831	1.87825e-05	0.00179015	0.0001049	0.000144278	3.19356e-05	2.41005e-05	0.00393122	0.00323813	1.38703e-05	0.000443891	0.00222932	0.000548115	0.000672461	0.00113586	0.000300425	0.00010057	3.45337e-05	0.00032937	0.000941153	1.94049e-05	6.5901e-05	0.000693002	0.000111829	2.87014e-05	4.63878e-05	5.33974e-05	2.93374e-05	3.71319e-05
X107201700662	7.22404e-05	0.00128239	3.83239e-05	4.93803e-05	0.00022899	0.0113501	0.00245702	0.00445182	0.0397355	0.00621443	0.0108932	0.000685997	0.00179274	0.0019453	0.0579792	0.00186086	0.0030828	0.00247459	0.000166117	9.5761e-05	8.12609e-05	0.000146961	0.00305304	0.000101652	0.000113802	6.88725e-06	3.48369e-05	0.000574988	0.000610313	0.000206401	0.00167999	0.000357552	3.90061e-05	0.000376612	0.00089478	0.000280601	0.000146484	0.0001126	0.000342858	0.00150942	2.49934e-05	0.00387067	0.0353116	0.0120022	0.00431843	0.000148065	0.000132006	0.000142434	7.63446e-06
X107201700663	5.76278e-05	0.00417269	0.000990016	0.00870141	0.000666682	0.00559125	0.00368374	0.00291661	0.00434315	0.0154819	0.00624625	0.0011151	0.00218422	0.00194892	0.0366001	0.00428681	0.00190023	0.00185194	1.02771e-05	1.05925e-05	3.11466e-05	2.52327e-06	0.000121196	2.18552e-05	2.0909e-05	5.08597e-06	7.05727e-06	0.00316008	0.00305455	0.000130238	0.000154774	0.00102968	0.000127084	0.000153591	0.000956359	0.000182227	0.00192159	0.000227318	0.000171898	0.000551558	7.88522e-06	3.45898e-05	0.00506649	5.32384e-05	1.25901e-05	0.000709407	0.000217698	0.000672754	9.8171e-06
X107201700664	6.56726e-05	0.00176023	0.000951715	0.00342556	0.000230672	0.00429583	0.00211052	0.00162704	0.0149981	0.00100909	0.00520086	0.000998314	0.00294574	0.00763889	0.00516993	0.00237848	0.0109081	0.00122812	3.01354e-05	9.44744e-06	5.45778e-06	3.85518e-06	3.13122e-05	4.00087e-06	3.2657e-05	9.18968e-06	1.75164e-05	0.00309779	0.00442451	4.97812e-05	0.000156269	0.00101315	6.22097e-05	0.00127257	0.000707258	0.000337329	3.10656e-05	2.7782e-05	0.0003756	0.000423275	7.99054e-06	5.26053e-05	0.00688592	8.20123e-05	1.59251e-05	2.07552e-05	2.5507e-05	4.41777e-05	2.98216e-05
X107201700665	5.28466e-05	0.00973726	0.000230983	0.00644053	0.0010519	0.00651628	0.0171851	0.00113882	0.0235492	0.00162785	0.00472086	0.00821718	0.00201218	0.00338731	0.00896387	0.00447617	0.0021915	0.00373411	5.39366e-05	2.95233e-05	3.01796e-05	9.28243e-06	0.000809447	3.93449e-05	5.94216e-05	1.34666e-05	1.55293e-05	0.000507944	0.00618931	1.3994e-05	0.000450526	0.00233996	8.69642e-05	0.00107945	0.00129026	0.000273304	0.000134712	4.25328e-05	0.000257341	0.000799051	1.1228e-05	6.16485e-05	0.000950266	7.92523e-05	2.5304e-05	0.000392089	0.000241449	0.000333066	2.37804e-05
X107201700666	6.23263e-05	0.00462406	0.000210362	0.00224845	0.000388143	0.0057261	0.0279503	0.00122031	0.00912715	0.000656705	0.00596924	0.00698549	0.00217203	0.00774757	0.00631506	0.00864034	0.00109123	0.00281559	9.194e-05	6.32378e-05	2.3217e-05	4.62186e-05	0.000164673	4.44786e-05	6.48784e-05	5.3709e-05	4.50254e-05	0.000688208	0.00134841	1.92564e-05	0.000739647	0.00470805	0.000330407	0.000971253	0.00421744	0.000433318	6.2028e-05	4.28214e-05	0.000706735	0.00123082	2.73599e-05	5.88794e-05	0.00248579	0.000119051	8.16821e-05	0.000436168	7.73403e-05	0.000382791	8.50959e-05
X107201700667	7.87879e-05	0.00149961	0.000622715	0.00366474	0.000398528	0.0135905	0.00280144	0.00283875	0.00929309	0.00508327	0.0154476	0.0063548	0.00293217	0.00804083	0.00775837	0.0113308	0.00361329	0.00605532	3.30519e-05	3.62904e-05	9.51075e-05	6.09602e-06	0.000816772	9.79809e-05	5.73248e-05	1.27159e-05	1.26048e-05	0.00212913	0.0026939	5.88965e-06	0.00027521	0.00275334	0.000489904	0.000292387	0.00126856	0.000310389	1.29699e-05	1.35097e-05	0.000707186	0.000834092	2.18123e-05	9.79968e-05	5.09589e-05	6.54688e-05	2.6559e-05	6.47703e-06	1.85262e-05	5.65152e-06	2.2622e-05
X107201700668	0.000490663	0.00614669	0.000120892	0.00103494	0.000369695	0.00161543	0.000604426	0.000518786	0.00215613	0.00464843	0.000698186	0.000741904	0.000593293	0.00192849	0.00246641	0.000624397	0.000284098	0.00042582	9.2617e-05	1.57264e-05	9.62085e-06	5.83345e-06	5.09774e-05	9.5229e-06	3.36077e-05	1.74786e-05	4.32285e-05	0.000555462	0.00106236	0.000291618	0.000533772	0.00280196	0.000223935	0.00243707	0.00259399	0.000672262	0.000356069	0.000418159	0.000358398	0.00078559	2.30291e-05	9.93102e-05	0.00357815	0.000241424	3.34335e-05	0.00101919	0.000206217	0.000781552	4.66894e-05
X107201700670	7.77096e-05	0.00135836	0.000227009	0.013811	0.00182952	0.0260186	0.00226108	0.00653156	0.0140793	0.00783569	0.0313022	0.00866403	0.00386783	0.00108313	0.0190269	0.00330304	0.00235556	0.00763193	2.58893e-05	1.22824e-05	1.70922e-05	1.23661e-05	7.7612e-05	5.20016e-06	1.82633e-05	1.76917e-05	2.18184e-05	0.00349567	0.00359609	1.04979e-05	0.000935304	0.00239429	0.000351575	0.000540761	0.00320978	0.00126859	1.80681e-05	8.811e-06	0.000260231	0.00167152	1.90858e-05	9.34495e-05	0.00298332	7.41685e-05	4.06254e-05	1.98666e-05	1.75383e-05	8.04422e-06	2.80641e-05
X107201700671	9.46479e-05	0.00189458	0.000111933	0.00200862	0.00393898	0.023666	0.00378561	0.00409238	0.00645946	0.00809793	0.017493	0.00701146	0.00384818	0.00153068	0.0263637	0.0104099	0.0036394	0.00776808	2.9253e-05	1.01438e-05	7.54826e-06	3.57771e-06	2.1817e-05	4.29325e-06	5.19118e-06	8.78292e-06	1.25851e-05	0.00183841	0.00297843	5.30904e-05	0.00102989	0.00119964	0.000346785	0.000569908	0.00271813	0.00100963	9.78468e-05	3.69416e-05	0.00126896	0.00260559	1.69766e-05	0.000360366	0.0126292	0.000690595	0.00104268	0.00328787	0.000469634	0.00282891	1.43389e-05
X107201700672	7.65669e-05	0.00532337	0.000239843	0.0037259	0.00148896	0.0185795	0.0105828	0.00475243	0.00800227	0.00652768	0.0291579	0.00219549	0.00766574	0.0135447	0.00784521	0.00735349	0.00184796	0.00434217	5.18189e-05	0.000584917	4.81462e-05	2.20361e-05	0.000887488	6.44544e-05	6.07574e-05	1.2903e-05	4.18102e-05	0.000537744	0.00866932	1.86796e-05	0.000540322	0.00189757	0.000357284	0.00043632	0.0015254	0.000647985	2.17686e-05	1.54691e-05	0.000243784	0.000744156	1.37057e-05	0.000151906	0.0040882	0.000119885	2.0516e-05	2.61223e-05	1.84364e-05	1.24896e-05	2.21091e-05
X107201700673	6.07856e-05	0.00148219	6.52806e-05	7.38735e-05	0.0106552	0.00322853	0.012159	0.00126343	0.00595518	0.0110562	0.00316987	0.000504916	0.000768707	0.00134562	0.0120401	0.00223074	0.000799441	0.00348683	3.33868e-05	9.74444e-05	0.00109684	4.18209e-05	0.00418584	0.00126179	0.000916009	1.19761e-05	3.89301e-05	0.000317921	0.00157509	0.000307105	0.000757747	0.0105889	6.99185e-05	0.000408202	0.00446683	0.000303785	0.000341492	0.000200432	0.000354564	0.00115906	2.73035e-05	0.000289125	0.101259	0.00435665	0.00277925	0.000278801	0.000302165	0.000313506	2.77959e-05
X107201700675	0.000119776	0.00431422	0.0001188	0.00179923	0.000230846	0.00383251	0.00351434	0.00094325	0.00767979	0.00134231	0.00410647	0.00284236	0.00262391	0.00101149	0.00572439	0.00356504	0.00107038	0.000889469	1.82298e-05	4.5268e-05	5.83444e-06	3.34856e-06	5.16359e-05	7.21927e-06	3.25321e-05	1.48358e-05	1.193e-05	0.000664763	0.00113341	0.00070431	0.00020055	0.00117629	0.000121638	0.00110661	0.001023	0.000164091	0.00147032	0.000183626	0.000161378	0.00049696	1.35418e-05	5.59607e-05	0.103469	8.21022e-05	0.000421283	0.000697034	0.00140904	0.000133727	1.52899e-05
X107201700676	7.75196e-05	0.00307914	0.000143774	0.00437128	0.000477099	0.0147256	0.00271692	0.0040852	0.0310544	0.012806	0.0146759	0.00095104	0.000986836	0.00137187	0.0528368	0.00249604	0.00237859	0.00430288	2.1691e-05	1.88064e-05	1.36846e-05	1.80228e-05	5.19674e-05	8.76723e-06	2.55749e-05	1.55584e-05	1.80682e-05	0.000340037	0.000277179	7.96887e-05	0.00063651	0.00355001	0.000158741	0.000666526	0.00199168	0.000304253	6.15296e-05	4.10425e-05	0.000823677	0.00186665	1.66259e-05	0.000156288	0.0108402	0.000176537	0.00275904	0.000232797	0.000115462	0.000221838	3.65566e-05
X107201700678	7.93275e-05	0.00657073	0.000109697	0.000626246	0.000545221	0.00121712	0.00116805	0.000465427	0.00194676	0.00123047	0.00083439	0.00393322	0.00124398	0.00107692	0.00269297	0.00903312	0.00334604	0.000897061	0.000258916	0.00066639	5.80698e-05	0.000226343	6.86079e-05	5.58662e-05	3.95989e-05	1.83024e-05	2.11929e-05	0.00062123	0.000536692	0.000143269	0.000377674	0.00355108	0.000680635	0.00135605	0.00180515	0.000305864	0.00019281	5.76031e-05	0.000236103	0.001072	2.57425e-05	7.6411e-05	0.0164713	0.000130774	2.63647e-05	0.00492109	0.000640038	0.00517233	2.73758e-05
X107201700679	4.61989e-05	0.00623582	0.000504673	0.00698764	0.000164759	0.00261364	0.000776542	0.00150678	0.0089656	0.000979018	0.00354395	0.000603489	0.00103768	0.001616	0.00584882	0.000800122	0.000844738	0.000609295	8.53295e-05	4.72922e-05	2.92537e-05	9.97113e-06	4.44837e-05	3.27313e-05	4.04406e-05	2.78589e-05	1.55127e-05	0.00165113	0.000924752	0.00186897	0.000260776	0.00283931	0.000280832	0.000864548	0.00121211	0.000256224	0.00046525	0.000140161	0.000387055	0.000770642	1.56635e-05	7.05142e-05	0.00201985	6.69329e-05	5.27584e-05	0.000963995	0.000503938	0.000711532	6.83088e-05
X107201700682	9.70012e-05	0.0115855	4.32399e-05	0.00152572	0.00204769	0.00244201	0.00110976	0.00118327	0.0062532	0.00122859	0.00405718	0.00216316	0.00106199	0.00226484	0.00310692	0.000836413	0.0150029	0.0010666	4.45243e-05	5.08552e-05	0.000160363	1.6502e-05	0.00216054	0.000171117	0.000239266	1.47117e-05	2.10297e-05	0.00167119	0.000503065	2.21713e-05	0.000483241	0.00405796	0.000744069	0.000412706	0.00282644	0.000309088	2.04329e-05	1.56068e-05	0.000234725	0.000745042	1.92783e-05	0.000172441	0.00302115	0.000160376	0.00142454	5.2905e-05	2.79444e-05	3.1551e-05	2.71012e-05
X107201700684	5.72455e-05	0.00338661	0.000287592	0.00857504	0.00389639	0.0246741	0.00348986	0.00445359	0.0152665	0.00209049	0.0241291	0.00278762	0.00986097	0.0113783	0.0180294	0.0195398	0.00211399	0.00574769	3.40827e-05	1.99684e-05	9.23132e-06	6.0088e-06	0.000213179	1.24538e-05	3.36606e-05	1.58452e-05	2.26702e-05	0.000964561	0.00148589	1.3256e-05	0.000878763	0.00249965	8.74724e-05	0.000590875	0.00249049	0.000632177	2.22762e-05	1.7168e-05	0.000267399	0.00107759	9.31575e-06	8.24627e-05	0.00315828	0.000136556	2.32612e-05	1.27494e-05	2.07705e-05	2.83413e-05	2.97204e-05
X107201700685	6.57096e-05	0.00196014	0.000213559	4.33929e-05	0.000368544	0.0267489	0.0039911	0.00613194	0.0237956	0.0013343	0.0333157	0.000700871	0.000888926	0.01126	0.0638234	0.00245031	0.00229033	0.00636653	8.62134e-05	5.55292e-06	8.04315e-05	6.08246e-05	2.25933e-05	8.74061e-05	4.92798e-05	1.04952e-05	1.86147e-05	0.000219236	0.00078092	9.10126e-05	0.000306623	0.00133929	0.000448566	0.000467113	0.00220239	0.000135465	0.00011955	0.000107557	0.000717491	0.000780863	2.48832e-05	6.34197e-05	0.0225907	0.000209418	0.002002	0.000378124	0.00594457	0.000269908	2.00172e-05
X107201700686	5.45091e-05	0.00134141	0.000295388	0.0298428	0.017343	0.0166312	0.00392419	0.00407212	0.0362948	0.00115797	0.018489	0.00210856	0.00136323	0.00613041	0.0656831	0.00841465	0.00312155	0.0089869	6.51812e-05	1.95656e-05	1.84871e-05	5.21001e-06	4.00975e-05	9.69175e-06	2.53218e-05	2.03359e-05	2.42714e-05	0.000993474	0.00152506	8.65535e-06	0.000825829	0.00232325	8.22818e-05	0.000281033	0.00119738	0.000686405	1.50558e-05	1.63303e-05	0.000562247	0.000871193	8.5293e-06	0.000118948	0.00159076	8.38084e-05	2.74646e-05	2.71285e-05	2.15823e-05	2.39773e-05	2.63442e-05
X107201700687	6.89537e-05	0.00243594	0.000419974	0.00385845	0.000127417	0.00131707	0.000562269	0.000874742	0.0068004	0.000703444	0.00108509	0.000828052	0.00882701	0.00230457	0.00217282	0.00293184	0.00086047	0.000362092	2.88939e-05	1.23272e-05	0	2.72737e-06	1.76469e-05	1.80789e-05	2.57885e-05	1.1355e-05	1.22191e-05	0.00138223	0.0013092	5.2414e-05	0.000164425	0.00120109	8.38867e-05	0.000294636	0.0005615	0.000157094	0.000109675	5.1982e-05	0.000220147	0.000600763	1.13955e-05	5.13204e-05	0.00112943	3.71165e-05	1.99152e-05	0.000172	7.26397e-05	0.000135491	3.57528e-05
X107201700688	9.06798e-05	0.00411156	0.00140098	0.00419233	0.000276471	0.00657636	0.000987297	0.0018681	0.00158441	0.0013681	0.00679685	0.00259904	0.000849527	0.00372506	0.00701803	0.00334075	0.00158458	0.00133345	8.56613e-05	1.71611e-05	4.91663e-05	8.01812e-06	6.62601e-05	4.49073e-05	6.54621e-05	2.26603e-05	4.68493e-05	0.00165656	0.00190217	6.83463e-05	0.000749493	0.00487285	0.000246216	0.000797736	0.00199211	0.00111093	6.80868e-05	3.07073e-05	0.000520524	0.00114298	2.75058e-05	0.000112023	0.00792165	0.000148316	3.36973e-05	0.000107101	0.000419471	5.84054e-05	4.75992e-05
X107201700689	0.000126684	0.0114849	0.00273979	0.00115543	0.000568018	0.0022083	0.0297941	0.00323499	0.004517	0.00203538	0.00373051	0.00074157	0.0107485	0.00460533	0.00481313	0.00200388	0.00103336	0.000944641	2.80513e-05	1.36051e-05	2.7672e-05	4.02382e-06	0.000278353	3.98589e-05	4.38332e-05	1.41988e-05	2.08942e-05	0.00153636	0.00354086	1.66065e-05	0.000200152	0.00205754	8.25543e-05	0.0020703	0.000700474	0.000156731	0.000277182	3.40376e-05	0.000212933	0.000556112	2.04654e-05	0.000123584	0.000370752	7.07796e-05	1.70847e-05	7.71947e-05	2.50334e-05	5.87906e-05	2.75731e-05
X107201700690	3.7688e-05	0.00273186	0.000491469	0.00495038	0.00024422	0.00594986	0.00294545	0.00189246	0.019339	0.00199834	0.0077632	0.00908504	0.00276167	0.00248501	0.0128525	0.0212406	0.00282658	0.00698564	8.74556e-05	0.000132843	1.52266e-05	9.62477e-06	0.00014993	2.03634e-05	3.50277e-05	1.66649e-05	1.45129e-05	0.00550433	0.0092678	0.000101384	0.000261285	0.00332919	7.81985e-05	0.000430292	0.000917868	0.000370294	4.701e-05	0.000146059	0.000309312	0.00087912	1.2523e-05	4.04132e-05	0.00353094	7.8696e-05	2.04716e-05	0.000193653	0.000162248	0.000138997	2.47324e-05
X107201700692	2.65389e-05	0.000846699	0.000114161	0.00082014	0.00800073	0.00586176	0.00151217	0.00127808	0.0138851	0.00376039	0.00623845	0.00640576	0.00140368	0.00146479	0.0083205	0.00710511	0.00183673	0.00147831	4.11373e-05	9.00618e-05	5.11049e-05	1.23661e-05	0.00373939	9.09236e-05	4.15215e-05	8.80475e-06	6.8839e-06	0.00067048	0.00164826	0.000134189	0.00037416	0.00321776	0.000281783	0.000235963	0.00146897	0.00010166	0.000163989	5.04093e-05	8.5701e-05	0.000273633	6.32322e-06	0.00013964	0.0187345	8.14543e-05	5.02535e-05	0.00027057	0.000137533	0.000177061	8.49326e-06
X107201700693	2.43165e-05	0.00103517	0.000442925	5.84942e-05	0.000357824	0.00665264	0.00218366	0.00512243	0.0262964	0.00115996	0.0067131	0.0076556	0.00233704	0.0326811	0.0227404	0.00418863	0.00276927	0.0062577	5.48059e-05	1.12588e-05	1.43647e-05	3.06706e-06	4.17224e-05	0	1.31353e-05	2.18965e-05	1.61247e-05	0.000502403	0.00413336	4.31847e-05	0.000410779	0.00400364	5.9193e-05	0.000292186	0.000838731	0.000238234	4.75977e-05	5.97236e-05	0.000321032	0.000912392	9.75765e-06	0.000198945	0.0137965	9.2193e-05	0.00488578	5.082e-05	4.88141e-05	3.16412e-05	1.94765e-05
X107201700694	0.000102772	0.00501265	0.000121519	0.00063661	0.00042206	0.00159707	0.00164531	0.00128595	0.00155147	0.00340627	0.000886301	0.000422482	0.000656515	0.000618706	0.00204722	0.000938749	0.000329837	0.000436419	4.51988e-05	1.78338e-05	2.04667e-05	8.26743e-06	4.10388e-05	0	4.08808e-05	1.7746e-05	2.74703e-05	0.000502944	0.000717213	1.26381e-05	0.000216551	0.00186296	0.000156449	0.000655321	0.00141429	0.000224362	0.000114954	2.83129e-05	0.000244899	0.000484215	1.5587e-05	7.73909e-05	0.000331979	8.65535e-05	2.91905e-05	9.39433e-05	5.0728e-05	6.98256e-05	4.42334e-05
X107201700695	3.48215e-05	0.00165327	0.00015522	0.00569778	0.000421431	0.0110873	0.00200079	0.0016248	0.00742193	0.0020063	0.00742295	0.0037014	0.00137474	0.000744706	0.0184326	0.0113919	0.00127268	0.00218577	0.000197188	3.80666e-05	2.87687e-05	8.27694e-06	5.34537e-05	3.34724e-05	6.18036e-05	2.35546e-05	1.50589e-05	0.000643705	0.000806473	0.000155657	0.000233906	0.00232396	0.000463363	0.000637944	0.00193458	0.00024313	0.00020346	9.52395e-05	0.00041629	0.000786127	1.3564e-05	8.65979e-05	0.0320421	9.1812e-05	4.51038e-05	0.000333302	0.000188802	0.000234343	3.94522e-05
X107201700696	7.41229e-05	0.00627512	0.000529659	0.000877372	0.000988783	0.00715381	0.00159251	0.00180998	0.00975433	0.00137119	0.0133704	0.000666291	0.00169515	0.00893109	0.00440396	0.00728945	0.0308126	0.00176749	2.26884e-05	2.5849e-05	3.74879e-05	6.49673e-06	7.24172e-05	3.76008e-05	7.45619e-05	2.45446e-05	1.42978e-05	0.000775206	0.000600509	0.000167987	0.000615333	0.00245776	0.000142702	0.000661839	0.00109311	0.000358023	2.09074e-05	2.72662e-05	0.000345355	0.00146809	1.29308e-05	0.000127627	0.000675723	6.8918e-05	3.70364e-05	7.00719e-05	0.000181181	5.082e-05	5.38928e-05
X107201700697	0.00235977	0.00350845	0.000188095	0.001108	0.000684164	0.00636454	0.0111088	0.00218463	0.044276	0.00196782	0.00570377	0.00264775	0.00161708	0.0175169	0.022698	0.004389	0.00366167	0.00252129	7.6858e-05	1.71582e-05	7.6629e-06	4.5082e-06	4.28748e-05	1.24626e-05	1.45033e-05	2.72991e-05	1.56902e-05	0.0017043	0.000545149	0.000159599	0.000643725	0.00336777	0.000124855	0.000459045	0.0015774	0.00034785	0.000506668	0.00107889	0.000481659	0.00164663	3.20363e-05	5.6087e-05	0.0178077	0.000112122	0.000189948	0.000455099	0.000215467	0.000327485	3.48891e-05
X107201700698	9.18237e-05	0.00170688	0.000590966	0.0109834	0.00126935	0.00896272	0.00279619	0.00203686	0.0147853	0.00190576	0.00852592	0.00511342	0.0017143	0.00308364	0.0279283	0.0397467	0.00259551	0.00180122	4.15372e-05	1.83935e-05	0	9.68833e-06	2.954e-05	1.50462e-05	4.06092e-05	2.01721e-05	1.75318e-05	0.00597117	0.00243843	1.68358e-05	0.000506544	0.00216991	0.000325515	0.000797481	0.00115651	0.000304658	1.76202e-05	2.40827e-05	0.000530881	0.00201472	1.39967e-05	4.58677e-05	0.00114305	8.18482e-05	6.37419e-05	2.78167e-05	2.27018e-05	2.25693e-05	2.82917e-05
X107201700699	3.74255e-05	0.0039882	6.24667e-05	0.00337789	0.0134238	0.00393069	0.00234537	0.00242477	0.0194642	0.00310841	0.00223717	0.00799993	0.00799223	0.00139767	0.00780565	0.00735833	0.00265117	0.00329893	3.33712e-05	9.0455e-06	0.000306201	3.47511e-06	7.30283e-05	0.000240498	0.000264943	1.02209e-05	3.30476e-05	0.000599013	0.000249271	1.74096e-05	0.00063792	0.00167776	0.00143622	0.000891518	0.00274196	0.000452309	6.65551e-05	2.67958e-05	0.000379059	0.000926303	3.04924e-05	0.000190841	5.32339e-05	0.000295043	2.53138e-05	4.31492e-05	9.59402e-05	3.99978e-05	2.43428e-05
X107201700701	7.33485e-05	0.00122941	0.000139616	0.00162279	0.000141018	0.00183238	0.00043796	0.000794746	0.00301344	0.0037765	0.000918504	0.00115172	0.00230978	0.00151128	0.00109693	0.00110323	0.000362087	0.000366911	5.11799e-05	0.000133054	2.02055e-05	5.44049e-06	5.71111e-05	3.73263e-05	3.38909e-05	1.39658e-05	2.16919e-05	0.000580576	0.000690073	7.35869e-05	0.000451785	0.00170376	0.0004153	0.00201949	0.000956952	0.000227982	0.000153035	6.93663e-05	0.000283466	0.000636425	3.23204e-05	9.612e-05	0.00138686	6.69545e-05	2.12432e-05	0.00027518	0.000332333	0.000281784	4.38324e-05
X107201700702	7.95125e-05	0.0035019	0.000222922	0.0049387	0.00275559	0.00372491	0.00628693	0.000852801	0.005346	0.000894252	0.00287126	0.00530706	0.00192282	0.0135481	0.0059019	0.0120136	0.00150438	0.00162385	0.000323902	2.84508e-05	0.000409687	7.81413e-05	0.000167442	0.000530574	0.000534332	2.66734e-05	3.24118e-05	0.00383179	0.00293147	2.24458e-05	0.000663306	0.005649	0.000447913	0.00458845	0.00253813	0.00307657	6.23099e-05	3.88231e-05	0.000476313	0.00172094	4.51963e-05	0.000114667	0.00256786	0.00016908	6.50268e-05	0.000143371	0.000126423	0.000106732	3.61443e-05
X107201700703	8.28793e-06	0.00230325	1.45233e-05	5.76268e-05	0.00016904	0.00247458	0.00152314	0.00114891	0.24514	0.108697	0.00149682	0.000800306	0.00233866	0.00148366	0.00143033	0.00340548	0.0167771	0.00112874	4.85147e-06	1.44611e-06	0	0	1.0185e-05	0	1.5845e-05	5.16246e-06	1.02005e-05	0.00420235	7.19324e-05	0.000284277	0.000315579	0.000446382	1.39013e-05	0.000446118	0.00111173	0.000127273	0.000116451	9.21002e-05	0.000100699	0.000733054	8.78551e-06	6.90246e-05	0.0167898	0.000458106	2.54702e-05	0.00114994	0.00024671	0.000361046	6.39088e-06
X107201700704	4.62377e-05	0.000985024	0.000178997	0.00120265	0.00144714	0.00213838	0.000943142	0.00155136	0.000776423	0.00178956	0.00446236	0.000799775	0.00253236	0.00119392	0.00143982	0.00790814	0.00209043	0.00158806	1.65978e-05	6.06161e-06	1.15743e-05	2.74443e-06	9.93723e-05	1.94497e-05	1.61563e-05	4.90418e-06	1.11567e-05	0.00060924	0.00036915	0.000142126	0.000181168	0.000922845	2.07384e-05	0.000252774	0.000678268	0.000128475	2.97234e-05	1.85786e-05	0.000127759	0.000481588	8.28102e-06	9.61744e-05	0.000117283	7.89799e-05	0.000796816	4.49132e-05	1.939e-05	5.68694e-05	2.5034e-05
X107201700705	9.06426e-05	0.000726572	0.000104427	0.000344895	0.000176978	0.00820812	0.00437111	0.001336	0.00223612	0.00535606	0.0142282	0.00234719	0.00289381	0.00556172	0.00528663	0.00626824	0.00097157	0.00159555	8.93503e-06	0.000253822	2.58324e-05	2.29281e-06	2.53738e-05	2.02324e-05	4.1757e-05	6.67001e-06	1.04358e-05	0.00415163	0.00129145	0.000271872	0.000181271	0.000709327	0.000117364	0.000187163	0.000714663	0.000228309	0.00190826	0.0007607	0.000233145	0.000739078	6.48936e-06	2.61103e-05	0.0308539	0.000358832	4.02702e-05	0.00621457	0.00667847	0.00479216	1.0269e-05
X107201700706	7.14665e-05	0.00477718	0.00031481	0.00397124	0.00230534	0.00981427	0.00239521	0.00232448	0.0274921	0.00184809	0.0135262	0.0127108	0.00500258	0.0150162	0.00959297	0.0172692	0.00265903	0.0089014	7.82345e-05	1.97391e-05	3.41432e-05	1.02513e-05	9.78062e-05	4.43946e-05	4.49908e-05	1.89964e-05	3.03565e-05	0.0021678	0.000800944	7.64666e-06	0.000702803	0.00542824	0.000303816	0.000638345	0.00295395	0.000430891	1.19669e-05	1.76365e-05	0.000381392	0.00107403	2.05654e-05	0.000134345	0.00047174	0.000186721	0.000203604	1.47075e-05	1.43519e-05	1.77202e-05	3.03774e-05
X107201700707	4.6516e-05	0.000194314	0.000621856	0.000569366	0.000878229	0.0102277	0.00210014	0.00182895	0.0327079	0.00425186	0.010762	0.00454444	0.00180279	0.00107094	0.00494209	0.0100281	0.00319282	0.00556067	9.43292e-06	7.33924e-06	4.31707e-05	3.03811e-06	3.42612e-05	4.83594e-05	3.92792e-05	8.23816e-06	3.92564e-06	0.00109271	0.000954102	2.09937e-05	0.000162476	0.000642713	6.38913e-05	0.000148605	0.000307349	0.000160621	2.32466e-05	1.33244e-05	0.000153669	0.000471373	4.98386e-06	2.73657e-05	0.00424997	6.66677e-05	0.00259574	2.14829e-05	2.22339e-05	1.04115e-05	9.75152e-06
X107201700708	0.000107903	0.00713639	0.000723889	0.022918	0.000492474	0.00481104	0.0050653	0.000624872	0.0742943	0.00176927	0.00303487	0.000993039	0.00145233	0.0280867	0.00440136	0.00220096	0.00341349	0.00071961	6.88018e-05	9.90923e-05	0.000120909	2.33709e-05	0.00346785	7.28374e-05	6.52719e-05	2.24158e-05	4.38673e-05	0.00539158	0.00722623	3.06275e-05	0.000677026	0.00567195	0.000146546	0.00112085	0.00160628	0.00245995	8.11334e-05	4.48691e-05	0.000615893	0.00173603	3.80807e-05	0.000109523	0.00361382	0.000185319	3.015e-05	0.000136283	0.000131855	0.000119495	3.3474e-05
X107201700709	0.000119572	0.00309834	0.00027404	0.00160548	0.000145677	0.00631207	0.0039262	0.00128244	0.0183163	0.00363409	0.00403721	0.00465337	0.0046829	0.00825966	0.00334267	0.00774547	0.0020005	0.00136449	3.28121e-05	1.20908e-05	1.44555e-05	4.11487e-06	3.03271e-05	8.17631e-06	3.94387e-05	1.40547e-05	3.8931e-05	0.000531553	0.000759515	9.73942e-06	0.000283646	0.0020518	0.000287587	0.000270807	0.0011825	0.000198516	1.02738e-05	6.97391e-06	0.000305957	0.000561854	2.11488e-05	9.33595e-05	0.000126279	8.85767e-05	0.000423191	1.84902e-05	1.44822e-05	1.15564e-05	3.29858e-05
X107201700710	5.08937e-05	0.00401498	0.00103508	0.0109133	0.00156509	0.00754206	0.00207965	0.00152275	0.0039969	0.00339595	0.0174368	0.00796188	0.002023	0.0900845	0.00589844	0.0156871	0.00593788	0.0012736	0.000297681	0.000122945	0.000130902	0.00039549	0.00263493	0.000143602	0.000172644	2.62712e-05	0.000136326	0.00378357	0.00176146	1.97363e-05	0.000783059	0.00284884	9.7857e-05	0.00239696	0.00194922	0.000444842	2.97716e-05	2.43e-05	0.000392587	0.00112718	0.000140388	9.47269e-05	0.00180786	0.000130854	6.55406e-05	6.84915e-05	7.18605e-05	6.43459e-05	3.41562e-05
X107201700711	7.20017e-05	0.000964648	0.000302162	0.00559648	0.000105383	0.0224657	0.0065831	0.0059313	0.031719	0.00969112	0.0254373	0.00533018	0.00211501	0.0284672	0.0630144	0.0145936	0.00398301	0.005626	0.000301995	8.14528e-05	9.5116e-05	0.000516245	0.00174813	0.000149944	6.55519e-05	9.85472e-06	1.06182e-05	0.00187985	0.00153364	2.75634e-05	0.000444419	0.000848585	4.97738e-05	0.000257205	0.000821434	0.000184414	2.25877e-05	1.9569e-05	0.00400852	0.00101484	1.00565e-05	0.00255951	0.00450016	0.000113983	0.00395229	2.18594e-05	3.97436e-05	2.66858e-05	1.02847e-05
X107201700712	7.9505e-05	0.00220488	0.000439636	0.00134926	0.000331865	0.00148438	0.00163435	0.00145948	0.00364454	0.00355776	0.00128679	0.00360557	0.00403178	0.0316697	0.00337457	0.00369685	0.00123111	0.0032119	1.86462e-05	8.26269e-06	3.40857e-05	3.27454e-06	3.65289e-05	3.78692e-05	4.38923e-05	9.95934e-06	1.34035e-05	0.0019637	0.00292345	0.000121158	0.000308163	0.00159261	0.000626369	0.000313066	0.00132676	0.000205261	0.000118782	6.61354e-05	0.000268444	0.000719906	1.622e-05	7.2447e-05	0.0144399	7.27184e-05	1.52529e-05	0.00050645	0.000144334	0.000391774	2.13439e-05
X107201700713	0.00165049	0.00306519	0.00029097	0.00697507	0.000249055	0.00300121	0.000954729	0.00207807	0.00203392	0.000533273	0.00482378	0.00250459	0.00130602	0.0087986	0.00681836	0.00403194	0.000748601	0.000732417	0.000247261	0.000681199	0.00011074	0.000156409	0.000125835	0.000117019	0.000173029	3.79042e-05	4.85655e-05	0.00109326	0.0020467	8.56112e-05	0.000871079	0.00446379	0.000436808	0.0011303	0.00201978	0.000672255	0.000112367	4.77582e-05	0.000451378	0.0012662	5.75482e-05	9.96555e-05	0.00164876	0.000163354	5.46394e-05	0.000929601	0.000328144	0.000891184	5.95857e-05
X107201700714	9.0046e-05	0.00127574	0.000102023	0.00067386	0.000283674	0.00157802	0.000339941	0.0023918	0.00215137	0.00116553	0.000694304	0.000570318	0.00210497	0.00144771	0.00313432	0.000741068	0.00039239	0.000274117	1.80522e-05	1.07534e-05	8.60269e-06	5.28259e-06	2.16143e-05	0	3.23273e-05	1.15868e-05	3.18703e-05	0.000318071	0.00035888	2.11572e-05	0.000215255	0.00223011	9.22504e-05	0.000421102	0.000967238	0.000214839	4.48953e-05	2.37381e-05	0.000167833	0.000521216	1.30922e-05	9.9025e-05	0.00232099	9.1323e-05	0.000350251	0.0011262	0.000200967	0.00136437	3.78518e-05
X107201700715	5.57077e-05	0.00221928	0.000263958	0.00644091	0.000789078	0.00330378	0.00414853	0.00101749	0.00550065	0.00198135	0.00394313	0.00509563	0.00663116	0.0127963	0.00350683	0.00750373	0.00114006	0.00107691	9.60649e-05	0.000307158	2.54834e-05	9.99255e-05	7.90729e-05	2.07792e-05	2.97566e-05	9.78439e-06	2.27966e-05	0.00176966	0.00393957	0.000212955	0.000323811	0.00435254	0.000422388	0.000281409	0.00151983	0.000193964	0.000302142	0.000125528	0.00022052	0.000616361	1.39751e-05	4.44837e-05	0.0273383	7.15627e-05	1.18843e-05	0.000214055	0.000319868	0.00027819	2.13569e-05
X107201700716	5.42047e-05	0.00363608	0.000123033	0.00735643	0.000479602	0.0105547	0.00170642	0.0032857	0.0245169	0.0190459	0.0188905	0.181806	0.00290638	0.0010288	0.0035141	0.00638374	0.00236153	0.00215155	1.68692e-05	2.14538e-05	9.07879e-05	1.09326e-05	0.000338277	7.55998e-05	0.000102908	1.33308e-05	1.59405e-05	0.000312885	0.000569073	0.000361858	0.000328896	0.00113046	7.09798e-05	0.000378833	0.000858071	0.000225095	0.00503678	0.00170463	0.000260561	0.00177538	1.09444e-05	6.84877e-05	0.00663326	0.000192732	0.000139456	0.00365245	0.00343835	0.00284303	1.82563e-05
X107201700717	0.000120659	0.00320347	0.000345228	0.000141893	0.00147392	0.00421817	0.00180196	0.00142056	0.00589011	0.023476	0.00261902	0.00578021	0.00722616	0.00298196	0.00619464	0.0201402	0.0016998	0.00140596	1.86235e-05	1.45141e-05	0.000293442	4.30926e-06	0.00060241	0.000256182	0.000289745	4.59655e-06	1.99725e-05	0.000327466	0.00131012	0.000584099	0.000711678	0.000814138	2.36322e-05	0.000633911	0.00144133	0.000196078	0.00124144	0.000432587	0.000221096	0.000543179	3.07019e-05	0.000508006	0.00177384	0.00213287	0.00266708	0.00234184	0.00269597	0.00248296	1.45641e-05
X107201700718	0.000175314	0.00235913	0.000753606	0.00171502	0.000148366	0.00424366	0.00199871	0.00570248	0.00298232	0.00762717	0.00352845	0.00171526	0.00273762	0.00590342	0.015651	0.00249547	0.000801811	0.00226255	1.94342e-05	4.911e-05	3.30329e-05	6.87147e-06	4.03371e-05	1.71918e-05	5.54569e-05	1.64574e-05	2.2529e-05	0.000750682	0.00509333	1.73623e-05	0.000269154	0.00173634	0.000111989	0.000598237	0.000949587	0.000230666	5.27031e-05	1.92113e-05	0.000494339	0.00086309	1.29037e-05	5.07885e-05	0.00203651	5.69388e-05	2.91775e-05	0.000315458	6.88983e-05	0.00021156	4.53333e-05
X107201700719	4.91624e-05	0.0263239	0.000170652	0.00754985	0.00302812	0.0122905	0.00194722	0.00447974	0.00364929	0.00350047	0.0118256	0.00389274	0.00136156	0.00651891	0.0153236	0.00980125	0.00219733	0.00228751	8.05012e-05	0.000107049	0.000422074	5.35914e-05	0.00347975	0.000439415	0.000425792	2.83056e-05	9.68082e-05	0.000283029	0.00119051	5.02495e-05	0.00088197	0.00409405	0.00181918	0.000624656	0.00323397	0.000523459	4.59815e-05	4.12438e-05	0.000500106	0.00141555	1.50856e-05	0.000181014	0.00232067	0.000221197	3.61437e-05	0.000169901	9.95998e-05	0.000129006	3.93782e-05
X107201700720	6.04505e-05	0.00125124	5.57731e-05	0.00568599	0.000546323	0.0021089	0.00092877	0.0010397	0.00389801	0.000678015	0.00166535	0.000435317	0.00471975	0.00234309	0.00444282	0.00553052	0.0035313	0.000802574	1.40629e-05	2.2476e-05	2.80023e-05	1.73046e-05	8.50258e-05	2.30163e-05	3.58442e-05	2.1735e-05	1.99752e-05	0.000862994	0.000622025	0.000306544	0.000322907	0.00273356	0.000172846	0.000420081	0.000968041	0.000218137	0.00362203	0.0116018	0.000262549	0.00131552	1.8802e-05	0.000110234	0.0398791	0.000227399	0.0021105	0.0296522	0.0189577	0.0255935	3.70174e-05
X107201700721	3.50746e-05	0.0113993	0.00135564	0.00960298	0.000580767	0.00979959	0.0111532	0.00315782	0.00506208	0.0030906	0.00988462	0.0372872	0.00159524	0.0107466	0.00632513	0.0265647	0.00131218	0.00346408	3.31136e-05	0.000103113	1.03842e-05	4.20223e-06	7.409e-05	2.45037e-05	3.24786e-05	1.54269e-05	1.36339e-05	0.00628325	0.00428127	0.00121659	0.000364362	0.00258626	0.000270549	0.000495975	0.00247926	0.000259717	0.000416301	0.000174701	0.000474591	0.000899969	1.04776e-05	6.99999e-05	0.0383997	0.000112881	4.14247e-05	0.00025303	0.0002464	0.000148442	1.77428e-05
X107201700722	0.000127095	0.00660954	0.00218997	0.00702474	0.000741805	0.00628716	0.0131471	0.00154395	0.156452	0.00360349	0.00409694	0.00391067	0.0033868	0.0023397	0.0102477	0.0038711	0.00985111	0.003107	6.40323e-05	9.12659e-06	2.39125e-06	4.21125e-06	2.69547e-05	3.44074e-06	1.24611e-05	1.06278e-05	4.03456e-05	0.00269896	0.00434253	0.00324373	0.000696836	0.00277726	6.12956e-05	0.000438276	0.00105746	0.000402221	0.000116427	0.000196361	0.00320192	0.0010869	1.68716e-05	7.62542e-05	0.00196741	0.000107845	1.74561e-05	0.00010293	0.000128755	0.000103076	2.27567e-05
X107201700724	5.80996e-05	0.0134286	0.000226433	0.00383789	0.000196036	0.00599443	0.0160836	0.00191967	0.0198089	0.00189367	0.00440116	0.00664681	0.00713407	0.00294532	0.00556149	0.0119036	0.00243774	0.00188456	4.29525e-05	3.08348e-05	2.43286e-05	1.53335e-05	4.07247e-05	2.37134e-05	4.49007e-05	1.13347e-05	1.32456e-05	0.00280254	0.00225554	7.10283e-06	0.000264324	0.00111817	9.4201e-05	0.000331437	0.000480466	0.000452838	1.32735e-05	1.04771e-05	0.000252831	0.000640746	1.27329e-05	8.65109e-05	0.000471741	3.62319e-05	1.61911e-05	1.58555e-05	1.99382e-05	1.03094e-05	2.21754e-05
X107201700727	7.35016e-05	0.00411693	0.000309765	0.00595048	0.000411517	0.00990263	0.00668245	0.00270657	0.0094801	0.00182087	0.0109876	0.0110357	0.00204536	0.0042773	0.0161259	0.0155947	0.00202924	0.00268658	4.33645e-05	0.00017899	1.73053e-05	8.76312e-06	7.28296e-05	2.78358e-05	4.0152e-05	1.60903e-05	2.03061e-05	0.00197197	0.00124676	3.87344e-05	0.000600145	0.00313384	0.0002612	0.00222829	0.00177382	0.000547879	6.92581e-05	4.37603e-05	0.000413505	0.0013518	1.99287e-05	5.20172e-05	0.000462052	0.000146893	2.85262e-05	0.000120824	0.000129219	0.000101135	2.56082e-05
X107201700729	0.000128882	0.00238209	0.00140119	0.0019009	0.000236921	0.00961074	0.00110021	0.00236074	0.00249908	0.00386183	0.00932503	0.00202243	0.00245074	0.00688814	0.00460073	0.00506197	0.000896392	0.00228933	4.51332e-05	0.000147242	1.41349e-05	7.25693e-06	6.12955e-05	1.4097e-05	4.78238e-05	1.98192e-05	4.93396e-05	0.000677206	0.00104286	4.90554e-05	0.000498493	0.00257295	0.00118104	0.00116577	0.00153686	0.000464557	6.0045e-05	3.25709e-05	0.000689788	0.00112566	2.84404e-05	7.34409e-05	0.0136659	0.000125433	2.01981e-05	7.56957e-05	0.000134225	0.000235651	3.09604e-05
X107201700730	3.55775e-05	0.0227033	0.000351166	0.0142749	0.00140271	0.00719785	0.00667347	0.0019807	0.0340185	0.00392251	0.00697394	0.00173536	0.0081867	0.00549434	0.0136051	0.0127919	0.00226555	0.0056854	9.50555e-05	1.22888e-05	3.65934e-06	4.84999e-06	5.59934e-05	3.2224e-06	3.00612e-05	1.45609e-05	1.99134e-05	0.00422173	0.00286844	4.28416e-05	0.000793476	0.00273639	7.75671e-05	0.00132444	0.00161505	0.00062365	4.43381e-05	3.52389e-05	0.00046963	0.0014391	1.31518e-05	0.000148515	0.000355022	0.000133309	2.56809e-05	0.000121086	4.34533e-05	0.000104897	2.40752e-05
X107201700731	4.75399e-05	0.00127641	0.00100821	0.00370471	0.00336885	0.0058078	0.0111084	0.00222319	0.00239788	0.00112565	0.0121407	0.00314781	0.00751955	0.00687254	0.0123217	0.00486238	0.00612455	0.00269148	8.28708e-05	1.37721e-05	2.61146e-06	4.39373e-06	4.9265e-05	1.77941e-05	2.70486e-05	1.64789e-05	3.54643e-05	0.000994888	0.00143402	2.27216e-05	0.000820597	0.00380852	0.000279845	0.000631505	0.00344826	0.000469004	3.0718e-05	2.18257e-05	0.00031509	0.00159209	1.80514e-05	0.000122643	0.000707514	0.00018224	3.13375e-05	1.66695e-05	1.73462e-05	1.11225e-05	3.0127e-05
X107201700733	3.35022e-05	0.00130166	0.000104597	0.000147554	0.00169493	0.00562093	0.00336658	0.00210986	0.0298717	0.00238338	0.0306039	0.00631913	0.00576048	0.00302096	0.0122971	0.00614365	0.0021871	0.00950377	9.5313e-06	3.32739e-05	0	1.19474e-05	0.00121854	1.73314e-05	6.54444e-06	4.69906e-06	7.32445e-06	0.00112034	0.000285863	0.000332834	0.000276293	0.000522148	2.41992e-05	0.000165875	0.000503751	0.000166598	0.00044428	0.000166807	0.00018138	0.000583178	6.0498e-06	0.000107146	0.0440742	0.000259742	0.000703394	0.00828186	0.00369871	0.007891	7.17225e-06
X107201700734	0.00010836	0.00190154	0.000256405	0.00851774	0.00095778	0.00742809	0.00192992	0.00252256	0.00810216	0.00333467	0.0086332	0.0501155	0.00159844	0.00100644	0.0173105	0.0955669	0.00151017	0.00220557	2.07295e-05	0.000462407	4.24289e-05	6.35797e-06	6.74199e-05	6.69987e-05	7.47575e-05	1.8104e-05	1.44009e-05	0.00176712	0.00504581	4.58087e-05	0.000331182	0.00351013	0.00023885	0.00444387	0.00122242	0.000237802	1.96519e-05	0.000102374	0.00114241	0.000806129	2.48245e-05	8.16837e-05	0.000953479	0.000118284	6.4334e-05	5.70845e-05	4.2811e-05	5.07854e-05	1.79571e-05
X107201700735	4.49749e-05	0.00053968	0.000104202	0.000497033	0.000698671	0.00161491	0.00034174	0.000529018	0.000285256	0.000674605	0.00135184	0.000513449	0.000932583	0.000445762	0.000679692	0.00186643	0.000254388	0.000279104	4.16735e-06	5.43018e-06	5.58532e-05	6.18788e-06	0.000135863	7.38215e-05	6.8229e-05	2.29114e-06	1.4252e-05	0.00014694	0.000159261	7.3118e-05	0.000137144	0.00111456	0.000328463	0.000155256	0.000385254	4.44697e-05	0.000241309	0.000168155	0.000105897	0.00035408	8.47901e-06	0.000101496	0.00129478	0.00041116	0.000801646	0.00239453	0.000520467	0.00209347	3.31042e-05
X107201700736	7.60183e-05	0.000712548	0.000233697	0.0168941	0.000343691	0.0269873	0.00255206	0.00651845	0.00535496	0.00559867	0.0284455	0.00274882	0.00147909	0.0359502	0.0304889	0.0116301	0.0171831	0.00501166	1.64929e-05	7.0896e-06	2.58096e-05	2.17761e-06	0.000113656	3.39261e-05	3.29982e-05	5.17182e-06	8.3145e-06	0.00206403	0.00115569	3.91846e-05	0.000266398	0.00244287	0.000261449	0.000322348	0.000793923	0.000150651	4.00259e-05	2.63911e-05	0.000146877	0.00100339	9.5889e-06	9.12492e-05	0.00582258	0.000161922	0.00094325	4.1622e-05	3.9098e-05	3.49654e-05	1.00714e-05
X107201700737	0.000122268	0.000360913	0.000269855	0.0019996	0.000248829	0.00833527	0.00230279	0.00194951	0.01221	0.000765438	0.0104944	0.00188084	0.00086752	0.0191365	0.00573965	0.00278418	0.00151345	0.00212595	1.26237e-05	0.000175041	2.52878e-05	2.58142e-06	5.7915e-05	2.69177e-05	2.90638e-05	1.14797e-05	1.5033e-05	0.00140557	0.000963802	6.736e-05	0.000105626	0.00122784	0.000120132	0.000109007	0.000745313	7.40616e-05	0.00016427	0.000146918	7.84955e-05	0.000277387	1.63389e-05	5.27522e-05	0.00108475	4.77209e-05	4.19912e-05	0.00388	0.000360832	0.0046207	2.94485e-05
X107201700738	0.000141455	0.000325808	0.00170284	0.00482525	5.33505e-05	0.00286541	0.00257803	0.00135813	0.00402362	0.000690173	0.00172547	0.00949984	0.0151256	0.0064311	0.00262792	0.00781362	0.00105699	0.00294653	5.0426e-05	1.64983e-05	2.66621e-05	1.03475e-05	4.58489e-05	7.26553e-06	3.0308e-05	1.97245e-05	2.11146e-05	0.00245445	0.00313041	0.000307198	0.000460299	0.00271512	0.000123658	0.000246228	0.000752337	0.000612888	0.000107121	0.000102334	0.000758134	0.00118453	1.5554e-05	7.86881e-05	0.0358179	3.6708e-05	1.95933e-05	0.00917536	0.000858697	0.00886467	4.22293e-05
X107201700739	4.02935e-05	0.00549448	0.000188256	0.00127627	0.000332545	0.00140325	0.00429957	0.00102262	0.00277745	0.00215015	0.000625697	0.000614795	0.00190288	0.000447577	0.000835157	0.00206844	0.000993182	0.000773255	1.08119e-05	5.81834e-06	6.19323e-06	1.72451e-06	9.56877e-05	5.15853e-06	2.06041e-05	4.96358e-06	1.3871e-05	0.000734596	0.00160226	0.000155761	0.000145249	0.000962456	2.52828e-05	0.000298715	0.00080698	0.000136536	0.000369675	0.000202172	9.99765e-05	0.000252423	8.65253e-06	7.41389e-05	0.0411182	7.07198e-05	8.32263e-06	0.000179649	0.000188241	0.000217138	2.25386e-05
X107201700740	0.00209455	0.00384234	0.00123548	0.00559209	0.000155158	0.00264765	0.0101642	0.00135511	0.0040892	0.00106022	0.00431508	0.00258319	0.00415065	0.000710365	0.00407135	0.0133396	0.00122947	0.00165533	6.43587e-05	2.26821e-05	1.31848e-05	6.98365e-06	3.52384e-05	1.39317e-05	4.72019e-05	2.87646e-05	2.14964e-05	0.0026517	0.00187726	2.4093e-05	0.000298104	0.00238769	0.000118544	0.00292748	0.00122312	0.000320169	0.000248187	9.95497e-05	0.000454471	0.00121124	1.98483e-05	4.93243e-05	0.00205943	7.74249e-05	3.49538e-05	0.000108407	8.64479e-05	9.06215e-05	3.63885e-05
X107201700741	6.39979e-05	0.00862768	0.000266846	0.00190903	0.0014221	0.00584335	0.00246808	0.00228502	0.0113594	0.00213787	0.00904185	0.00277519	0.00200241	0.00619997	0.0313063	0.00316541	0.00191564	0.00500233	6.60323e-05	0.000122352	2.1302e-05	7.03504e-06	0.000100971	1.97926e-05	3.87715e-05	2.62239e-05	3.11983e-05	0.00209947	0.00617237	6.01129e-05	0.000655361	0.00361203	0.00268575	0.0013599	0.00290035	0.000464497	1.86114e-05	1.64588e-05	0.000726421	0.00118481	1.68263e-05	8.8253e-05	0.000472726	0.000241186	0.000102428	2.29951e-05	3.22352e-05	1.90445e-05	3.54902e-05
X107201700742	3.74735e-05	0.00861769	9.41689e-06	1.0467e-05	0.000361414	0.164128	0.0105236	0.105069	0.00373308	0.00198707	0.133595	9.83123e-05	0.00142363	0.00337807	0.0765872	0.000182334	0.00284979	0.110188	9.0288e-06	6.62036e-06	1.45077e-05	2.16874e-06	7.99008e-06	1.43251e-05	1.44506e-05	5.80993e-06	2.53172e-05	2.48834e-06	8.64071e-06	0.00230237	0.000290428	0.000442651	2.59678e-05	0.000216931	0.000611241	8.07227e-05	0.000353698	0.000286319	8.51857e-05	0.000178784	1.14601e-05	0.000399413	0.0260361	7.24244e-05	1.17568e-05	0.00242856	0.000724918	0.00245244	1.32978e-05
X107201700743	2.46095e-05	0.00173572	0.000223355	0.00471919	0.000347359	0.00134694	0.00151341	0.000541241	0.00375367	0.00413956	0.00129391	0.000350444	0.0023932	0.000550517	0.00190209	0.00544224	0.000702205	0.000258299	4.21942e-05	2.17838e-05	5.51632e-06	7.3626e-06	2.93716e-05	6.56329e-06	1.5592e-05	1.50967e-05	2.2099e-05	0.000768108	0.00053148	2.73677e-05	0.000267418	0.00179549	9.98791e-05	0.00185562	0.00115453	0.000543808	6.52276e-05	4.15863e-05	0.000316389	0.00103246	1.07287e-05	5.48254e-05	0.0090336	9.79991e-05	2.703e-05	0.00174134	0.000183874	0.00185498	4.07307e-05
X107201700744	5.01188e-05	0.00171013	0.000199437	0.00235484	0.0027479	0.0119592	0.00186737	0.00590465	0.0370867	0.0186218	0.00708049	0.000734401	0.0013452	0.00133533	0.0266617	0.0103484	0.00349748	0.00559062	2.18691e-05	0.000562419	0.000396269	3.74899e-05	0.000401714	0.000496364	0.000406832	1.41147e-05	1.3382e-05	0.00169843	0.00377599	1.2232e-05	0.000404431	0.00175725	0.000498186	0.000298596	0.00254861	0.000256883	1.52544e-05	1.20692e-05	0.000309617	0.000462487	7.51019e-06	0.00016323	0.00221202	0.000119644	0.00107778	4.0553e-05	1.56208e-05	4.31072e-05	1.89485e-05
X107201700746	0.000346825	0.00112397	0.00014667	0.000432244	0.000822706	0.00195811	0.00334535	0.000826776	0.00385362	0.0207026	0.002807	0.00117869	0.00066592	0.000780497	0.00262525	0.0056357	0.000980038	0.00141709	2.69293e-05	4.30629e-05	4.33431e-05	5.44458e-06	0.000496738	3.83256e-05	6.55351e-05	1.75614e-05	1.30243e-05	0.000185156	0.0018445	4.96418e-05	0.000401658	0.00156953	0.000410038	0.000435687	0.000941859	0.000293634	3.66842e-05	3.8846e-05	0.000253373	0.000692036	3.80587e-05	0.000147337	0.00830696	0.000287108	0.004838	4.45175e-05	3.27075e-05	2.55548e-05	3.83923e-05
X107201700747	9.75462e-05	0.00411561	0.000141538	0.000637051	0.000159184	0.00205991	0.00116749	0.00129231	0.000711444	0.00779142	0.000363346	0.000312189	0.000495033	0.000271842	0.00082928	0.000781425	0.000349002	0.000231261	4.97047e-05	0.000466537	1.44127e-05	8.28869e-06	6.52957e-05	2.12218e-05	5.19653e-05	2.47839e-05	3.05517e-05	0.000650326	0.00118876	0.000294981	0.000276897	0.00216147	0.000472647	0.00308549	0.001112	0.000251593	0.000543437	0.000203655	0.000253031	0.000520475	1.9427e-05	6.11308e-05	0.0305891	8.69696e-05	2.47428e-05	0.0129685	0.00162953	0.0118033	3.98679e-05
X107201700748	4.55123e-05	0.00219936	0.000502661	0.00376644	0.0063589	0.00450816	0.00167024	0.00150423	0.0122412	0.00236909	0.00368611	0.00819401	0.0114988	0.00192549	0.0194863	0.0100868	0.00140561	0.000981448	4.89922e-05	2.95047e-05	2.04445e-05	1.03776e-05	0.000128595	1.10114e-05	4.1498e-05	2.80257e-05	2.62734e-05	0.00159104	0.00322061	5.1627e-05	0.00078666	0.00486392	0.000193023	0.00793341	0.0021067	0.000571116	3.12695e-05	1.43422e-05	0.000433796	0.0013284	2.21472e-05	0.000266176	0.000266885	0.00018497	4.83957e-05	0.000108225	3.39416e-05	9.49147e-05	4.59722e-05
X107201700749	9.12588e-05	0.00304021	0.000290612	0.0019066	0.000631787	0.0104429	0.00137535	0.00259821	0.00475752	0.00481966	0.0183571	0.00194747	0.00317491	0.00372305	0.00663172	0.00219043	0.00191343	0.00226264	5.90627e-05	2.43247e-05	7.78939e-05	6.53215e-06	0.00012776	6.7385e-05	5.39381e-05	2.60056e-05	1.82026e-05	0.00173561	0.00114155	2.66479e-05	0.000455091	0.00284244	0.000121842	0.000669054	0.00290228	0.000340054	4.6299e-05	4.54654e-05	0.000391669	0.000952054	2.71809e-05	7.70193e-05	0.00968952	0.000161158	0.000145006	6.07025e-05	6.33947e-05	5.44027e-05	3.7881e-05
X107201700750	4.66668e-05	0.00289513	0.00033219	0.00394242	0.000128531	0.0100297	0.00675327	0.00262371	0.00978229	0.00132612	0.00816194	0.0121696	0.00285665	0.00383412	0.0133755	0.0182227	0.00187974	0.00765937	7.93599e-05	0.000189523	3.4568e-05	6.51812e-06	0.000110662	3.4817e-05	7.98286e-05	1.69178e-05	1.34317e-05	0.00181986	0.00342375	9.96027e-06	0.000364722	0.002128	0.000222451	0.000536976	0.00134683	0.000196042	1.88513e-05	1.48525e-05	0.000250457	0.000572789	1.99645e-05	2.56184e-05	0.0013854	7.34716e-05	2.58528e-05	0.000166556	3.62085e-05	0.00017678	2.69806e-05
X107201700751	7.3963e-05	0.0199845	0.000219173	0.000571155	0.000802251	0.00232615	0.000283348	0.000230152	0.000694465	0.00171881	0.000207337	0.000388607	0.000425944	0.000260025	0.000761806	0.000798794	0.000168504	0.000244007	9.26534e-05	4.56006e-05	1.32735e-05	1.31864e-05	8.73672e-05	8.64087e-06	6.69341e-05	2.23937e-05	7.35128e-05	0.000215426	0.000467246	2.30762e-05	0.000831557	0.0044882	0.000233202	0.00138128	0.00282591	0.000740835	3.09329e-05	2.89143e-05	0.000437373	0.000995792	4.49761e-05	0.000276857	0.00300917	0.000255189	4.59636e-05	0.00150936	0.000199916	0.00182564	5.43722e-05
X107201700752	7.37101e-05	0.0159466	8.50953e-05	0.00268848	0.00470364	0.00316408	0.00234292	0.00100507	0.0214834	0.0111534	0.00646703	0.00612016	0.00259814	0.00897312	0.0151703	0.00927961	0.00252324	0.00121963	5.71867e-05	3.59893e-05	0.000108341	1.38185e-05	0.000212054	0.000125034	0.000154165	2.81689e-05	2.78407e-05	0.00026589	0.00393044	8.77097e-06	0.000534995	0.00337198	0.000544603	0.00062567	0.00200942	0.000300974	0.000150555	1.77343e-05	0.000504415	0.000925863	2.09937e-05	0.00022044	0.000211522	0.000219138	6.91039e-05	3.89544e-05	3.1202e-05	1.90471e-05	5.70169e-05
X107201700753	5.98229e-05	0.0272171	0.000114009	0.00112197	0.000872302	0.00705884	0.00175002	0.00203529	0.00675251	0.00154814	0.00724798	0.00584123	0.00545908	0.00614777	0.00831417	0.022333	0.00122649	0.00360126	6.7144e-05	2.53832e-05	1.63015e-05	1.06143e-05	7.8531e-05	3.03484e-05	3.62256e-05	2.83218e-05	3.61749e-05	0.000802903	0.00025401	0.000122901	0.000729363	0.00686841	0.000349513	0.000868122	0.00484039	0.000622383	0.000140558	7.24131e-05	0.000574175	0.00202232	2.00381e-05	0.000150019	0.00206265	0.000221229	0.000101419	0.000238417	0.000308728	0.000252971	6.05955e-05
X107201700754	5.75484e-05	0.00161709	0.000294725	0.00341468	0.000429338	0.00932206	0.00194973	0.00209102	0.00525869	0.00179102	0.01063	0.00672319	0.00442676	0.0173178	0.00827662	0.0289642	0.00135444	0.00401269	4.22137e-05	1.83538e-05	1.73655e-05	7.85195e-06	3.56759e-05	1.57582e-05	3.8619e-05	1.7637e-05	1.49328e-05	0.0034969	0.004789	1.67248e-05	0.000530099	0.00226003	0.000112002	0.000419433	0.00131976	0.00054047	8.06372e-05	1.67465e-05	0.000259451	0.00165639	1.71374e-05	3.62189e-05	0.000724421	8.33088e-05	2.16444e-05	0.000140043	5.23463e-05	0.000121352	2.60211e-05
X107201700755	1.10843e-05	0.00162822	5.88035e-05	0.000328033	1.78874e-05	0.00273768	0.00147611	0.00194753	0.0112232	0.00203875	0.0108515	0.0017988	0.00063894	0.000353055	0.00231695	0.00299067	0.0010604	0.000519183	1.06542e-05	4.69177e-06	0.000232164	3.69477e-06	2.11716e-05	0.000220181	0.000152541	3.69477e-06	8.34743e-06	0.000104099	0.0007066	0.000626859	0.000315541	0.000310087	2.56483e-05	7.69059e-05	0.000238381	4.55883e-05	0.00145726	0.000375204	0.000159168	0.000837871	8.62112e-06	8.33961e-05	0.0502527	5.36034e-05	1.62843e-05	0.00331031	0.00104769	0.00300523	1.85716e-05
X107201700756	3.75351e-05	0.00358912	0.000164828	0.00129873	0.00242385	0.00333412	0.00177156	0.00119508	0.0120799	0.00150263	0.0055762	0.00188614	0.00186427	0.00142312	0.00812343	0.015909	0.00237953	0.00153843	4.52214e-05	5.53116e-05	0.000519766	1.60789e-05	0.00115561	0.000782849	0.000831635	9.26042e-05	1.53831e-05	0.00103882	0.00174539	2.87839e-05	0.000969154	0.00341739	0.00128729	0.000603767	0.0025692	0.000593708	2.78772e-05	2.347e-05	0.000341896	0.00104786	3.77249e-05	7.45325e-05	0.0018993	0.000135611	4.89432e-05	5.11996e-05	4.68029e-05	4.60016e-05	3.79147e-05
X107201700757	2.37624e-05	0.0503145	0.000240524	0.0133899	0.00159572	0.0125404	0.00300363	0.00470553	0.00369962	0.00256376	0.0185317	0.00147369	0.000642185	0.00102279	0.140176	0.0146437	0.00158137	0.00292856	4.1763e-05	2.26637e-05	1.36187e-05	6.55382e-06	4.94794e-05	1.46151e-05	3.77004e-05	1.87416e-05	3.3229e-05	0.000228374	0.000664427	1.7298e-05	0.0012905	0.00384684	0.000118607	0.000749064	0.00292471	0.000841457	3.27819e-05	8.78953e-06	0.00056778	0.00160616	9.99042e-06	0.000169096	0.00236782	0.000204778	4.02427e-05	4.20441e-05	2.17183e-05	1.09869e-05	3.52731e-05
X107201700758	5.14354e-05	0.00671362	0.000114909	0.000832855	0.00050287	0.00181951	0.00058188	0.00280474	0.0118525	0.00287722	0.00156103	0.00056776	0.000572151	0.00920884	0.00228037	0.00741263	0.00118327	0.00115782	5.27583e-05	1.14749e-05	1.04428e-05	4.98216e-06	4.43046e-05	9.68284e-06	2.25651e-05	1.11841e-05	2.86638e-05	0.00128132	0.000547015	4.35259e-05	0.000807128	0.00213935	0.000146359	0.00137327	0.00217856	0.000503376	4.31975e-05	1.53781e-05	0.000295936	0.000939564	2.21805e-05	9.87143e-05	0.00173785	0.000144698	2.60836e-05	0.000123738	6.72075e-05	9.97933e-05	4.3751e-05
X107201700759	5.62311e-05	0.00921337	0.00273215	0.00533013	0.00088683	0.00453104	0.0120021	0.00208898	0.00766196	0.0545336	0.00715074	0.000832189	0.00189265	0.00746822	0.00458799	0.00819127	0.00103278	0.00180091	0.000854183	0.00652731	0.000334077	0.000565875	0.00073178	0.000407809	0.000391365	4.34906e-05	2.45136e-05	0.00172504	0.00142521	6.07367e-05	0.000340887	0.00175407	0.00203707	0.000703665	0.00143667	0.00037417	8.94377e-05	7.20135e-05	0.000283128	0.000740473	1.71952e-05	0.000103985	0.0246099	0.000101122	2.78737e-05	5.57474e-05	7.4979e-05	0.00037375	3.28375e-05
X107201700760	6.09454e-05	0.00806258	0.000194401	0.00161183	0.00027795	0.00422595	0.00261159	0.00147852	0.0147406	0.0050784	0.00377142	0.00527889	0.00265236	0.00263419	0.0192104	0.0209272	0.00235769	0.00132616	0.000153116	2.12145e-05	1.34815e-05	4.47754e-06	3.17338e-05	1.36379e-05	2.25441e-05	1.84576e-05	1.97188e-05	0.00135081	0.00366463	0.000183589	0.000547677	0.00256203	0.00031375	0.00139081	0.00150959	0.000632897	4.16177e-05	3.93202e-05	0.00115293	0.00116336	1.19271e-05	7.08487e-05	0.0030329	0.000181291	3.76778e-05	5.78267e-05	7.14255e-05	7.16895e-05	3.17436e-05
X107201700761	4.95791e-05	0.00779013	3.29889e-05	0.0138606	0.000238569	0.00791404	0.000978468	0.00449874	0.0143541	0.000700177	0.00821433	0.000993025	0.00677716	0.000396338	0.0113244	0.0844425	0.00336149	0.00992921	3.59798e-05	1.97727e-05	3.46243e-06	3.32983e-06	2.77289e-05	1.01958e-05	4.28457e-05	1.86087e-05	7.06336e-05	0.000651305	9.25869e-05	0.000185012	0.000439773	0.00194477	0.000247527	0.000435235	0.001353	0.000481204	8.95223e-05	0.000158491	0.000917309	0.0011995	1.6546e-05	7.95475e-05	0.0707947	0.000133473	9.56368e-05	0.000102606	9.44433e-05	6.95728e-05	3.37992e-05
X107201700762	8.88851e-05	0.00631039	0.000262703	0.00206757	0.000194475	0.00908024	0.00431698	0.00257761	0.00408345	0.00150813	0.00828614	0.00127039	0.00179384	0.00282432	0.00768161	0.0120058	0.0007217	0.00336101	4.98209e-05	7.95443e-05	2.82977e-05	1.16907e-05	0.000233962	3.74124e-05	5.06665e-05	2.23098e-05	2.19361e-05	0.00240888	0.00190529	0.000550684	0.000296143	0.00243668	0.000175892	0.000476636	0.00174354	0.000274167	0.0013781	0.0040907	0.000276989	0.000823249	2.41189e-05	0.000110684	0.0591581	9.06942e-05	3.27321e-05	0.0035134	0.00134952	0.00294158	3.53574e-05
X107201700763	7.88842e-05	0.00222399	0.000247496	0.00279856	0.00245262	0.00569633	0.00947377	0.00151766	0.00586041	0.00627536	0.00663545	0.00293719	0.00440871	0.00112983	0.0143521	0.00336579	0.000714438	0.00190597	4.99395e-05	2.26462e-05	1.05486e-05	1.16752e-05	7.62086e-05	3.03401e-05	3.00072e-05	2.25694e-05	3.84948e-05	0.00134974	0.00229037	0.000288013	0.000783734	0.00387669	0.000409719	0.000641187	0.00271559	0.000696541	0.000206376	0.000141728	0.00048146	0.00159329	2.32991e-05	0.000252987	0.00503814	9.62433e-05	3.45006e-05	0.000492712	0.000448674	0.000400079	3.89812e-05
X107201700764	0.000181229	0.00133866	0.0123942	0.00296617	0.000165347	0.00520495	0.00531072	0.00162708	0.00533552	0.00162542	0.00749637	0.00487777	0.0154843	0.00325284	0.00401842	0.00568299	0.00151447	0.00176742	6.02466e-05	0.000224183	1.30541e-05	3.83349e-06	0.00014851	2.51034e-05	3.34206e-05	1.39998e-05	2.52385e-05	0.00306627	0.00239671	0.000607549	0.000457038	0.00347569	0.000283594	0.000526193	0.00163225	0.000472524	0.000189791	0.00026652	0.0003892	0.00150551	2.79828e-05	9.35067e-05	0.00188405	7.75733e-05	0.00016039	0.00190553	0.000692147	0.00113871	3.38174e-05
X107201700766	0.00010159	0.00660668	0.000163505	0.000190398	0.00479306	0.00133611	0.00983724	0.000892958	0.00573234	0.00112495	0.00215216	0.00207273	0.0012077	0.000771863	0.00171041	0.00531918	0.00449309	0.00119736	3.2361e-05	1.97269e-05	0	0	0.000142374	0	1.69194e-05	7.46225e-06	2.58593e-05	0.000710761	0.00121339	0.000324866	0.000549916	0.0052184	0.000233546	0.00053248	0.00224643	0.000552798	0.000471378	0.000212342	0.000279576	0.00100334	4.95759e-05	0.000204067	0.0546222	0.000160919	0.00353637	0.00110981	0.000426457	0.000882836	3.01445e-05
X107201700767	8.45206e-05	0.00408934	0.00042706	0.001917	0.000236358	0.00201723	0.000972347	0.00148338	0.00326421	0.00192839	0.00166566	0.000553383	0.00316093	0.00132847	0.00172852	0.00383274	0.000428909	0.000491633	6.45922e-05	2.09599e-05	4.24257e-06	4.06742e-06	4.82641e-05	1.92473e-05	2.00452e-05	1.76514e-05	2.90363e-05	0.000784896	0.00107166	9.30252e-06	0.000451912	0.00173659	0.000145824	0.00111237	0.00134075	0.000509907	8.42676e-06	7.58993e-06	0.000421805	0.00115153	1.10735e-05	8.93665e-05	0.000400028	0.000101355	0.000121575	0.000212732	3.21696e-05	0.000258174	4.26593e-05
X107201700771	9.10625e-05	0.00493818	0.000157635	0.0283137	0.00035887	0.0141733	0.00243455	0.00408452	0.0175082	0.00140373	0.0439937	0.00345555	0.00463733	0.0426731	0.00502119	0.00471943	0.00264337	0.00354814	7.0786e-05	1.84225e-05	9.91782e-06	4.25235e-06	3.26316e-05	4.02547e-05	2.28304e-05	2.02246e-05	2.47492e-05	0.000567935	0.00062713	1.0592e-05	0.000629503	0.00369043	0.000106905	0.00220463	0.00201316	0.000507948	1.35349e-05	1.32756e-05	0.00088397	0.00195044	2.04968e-05	6.70912e-05	0.000341432	0.000161226	3.14259e-05	0.000131615	0.000183032	0.000103353	3.95805e-05
X107201700773	0.00010495	0.00353055	0.00139396	0.00297909	0.000965259	0.00405109	0.000833293	0.000843897	0.00333062	0.00149648	0.00323143	0.00268225	0.00128834	0.00438968	0.00558487	0.0026923	0.000632878	0.000828636	0.00029245	2.67914e-05	6.26091e-05	0.00017671	0.000225192	6.07276e-05	6.98317e-05	2.33394e-05	3.26768e-05	0.00160543	0.00132935	6.08209e-05	0.00140194	0.00368322	0.00114118	0.00129713	0.00303427	0.000634037	9.02946e-05	5.18024e-05	0.000401956	0.00154973	2.33239e-05	0.000124542	0.00551533	0.000180667	3.04377e-05	0.000132721	6.71417e-05	0.000105292	4.395e-05
X107201700775	0.000127852	0.0150595	0.000143723	0.00237078	0.000843621	0.00164722	0.000940427	0.00131571	0.00341103	0.00217643	0.0012072	0.000538606	0.00121428	0.000918481	0.00161548	0.00208484	0.000625012	0.000400959	7.14237e-05	5.88354e-05	2.48805e-05	1.0915e-05	5.55146e-05	1.87923e-05	4.24758e-05	2.10577e-05	6.62623e-05	0.000766006	0.00113295	0.000130916	0.000447849	0.00380075	0.000966955	0.00114001	0.00286723	0.000483928	0.000111698	5.3069e-05	0.000518501	0.000990986	0.000368844	0.00017056	0.00411724	0.000177369	5.79344e-05	0.00228349	0.000382604	0.00210211	8.2107e-05
X107201700776	5.58468e-05	0.0199903	0.000204439	0.00129909	0.0028116	0.00793082	0.00259071	0.00238856	0.00895908	0.0161862	0.00553368	0.00945226	0.00367856	0.00861019	0.019148	0.0116308	0.00237345	0.00175324	0.000305668	1.97748e-05	4.68015e-05	0.000136287	0.000293051	5.3835e-05	5.1137e-05	1.33184e-05	3.03484e-05	0.000752988	0.000884269	0.000744207	0.000590765	0.00231125	0.000489723	0.000558577	0.00233794	0.00213637	0.000725899	0.000327642	0.000310253	0.000764778	1.23047e-05	0.000192321	0.0146019	0.000169178	6.76836e-05	0.00764263	0.00340637	0.00612162	2.52956e-05
X107201700777	4.93029e-05	0.00224447	0.000191199	0.00158447	0.000539815	0.00446067	0.00117458	0.000711491	0.00774666	0.00518785	0.0023564	0.00640642	0.00351064	0.00264713	0.00631256	0.0120748	0.00170852	0.0006801	3.04326e-05	1.34367e-05	1.16992e-05	4.19106e-06	4.09102e-05	3.7172e-06	3.81618e-05	1.61535e-05	2.28613e-05	0.000654237	0.00167892	0.00113727	0.000485215	0.00208188	0.000144265	0.00149292	0.00176781	0.000366444	0.000404427	0.000222516	0.000268902	0.000811381	1.47003e-05	6.48035e-05	0.00134179	0.000164136	3.71615e-05	0.000420528	0.000498105	0.000403332	2.82844e-05
X107201700778	9.45336e-05	0.00207393	9.555e-05	0.00343522	0.00326663	0.00595856	0.00558183	0.00337205	0.0099909	0.00121778	0.00318649	0.00406462	0.00153072	0.0176517	0.00682305	0.012933	0.00329592	0.00138264	4.51559e-05	0.000210724	0.000240869	5.36778e-05	0.00269671	0.000346035	0.000255243	2.93966e-05	1.84734e-05	0.00115854	0.000881216	0.000862374	0.000481994	0.00314358	0.000622041	0.000507493	0.00239162	0.000431589	0.000318336	0.000158677	0.00034369	0.000860017	1.96014e-05	0.000156175	0.0265882	0.00015059	0.000123249	0.00377474	0.000498479	0.00344743	4.09564e-05
X107201700779	0.000136508	0.0147657	0.000272265	0.00174291	0.000482163	0.00981378	0.00529384	0.00358063	0.00794836	0.00245713	0.00977282	0.00434306	0.00166898	0.00303419	0.046756	0.00623353	0.00168503	0.00203232	7.2998e-05	0.000120912	1.87639e-05	8.70424e-06	5.64224e-05	6.96829e-05	3.38535e-05	1.98581e-05	4.6673e-05	0.000877593	0.00185346	0.000203937	0.000555144	0.00516795	0.00021986	0.00567641	0.00344874	0.000491275	0.00280252	0.000239211	0.000380864	0.0011415	3.62541e-05	0.000124358	0.000930733	0.000166148	3.58458e-05	0.00133129	0.000768815	0.00134137	4.37335e-05
X107201700780	6.10558e-05	0.0023624	0.000267403	0.00283309	0.00025324	0.00282335	0.00287364	0.0018781	0.0014375	0.00309363	0.00414206	0.000887483	0.00301022	0.000609255	0.00243784	0.0010707	0.000351812	0.00131721	3.62398e-05	1.7302e-05	1.09451e-05	7.88632e-06	0.000243266	1.67701e-05	3.9804e-05	1.47752e-05	2.69704e-05	0.000579904	0.000588761	1.83127e-05	0.00083059	0.00283027	0.000182263	0.00763288	0.00169424	0.000392653	3.18245e-05	4.44852e-05	0.000348674	0.000835537	1.50013e-05	0.000105195	0.000864755	0.00012412	2.713e-05	3.88331e-05	2.39781e-05	3.09069e-05	4.11339e-05
X107201700781	3.1615e-05	0.00714847	3.28293e-05	4.49422e-05	0.00220668	0.00590197	0.00140117	0.00279992	0.119124	0.0567715	0.00411016	0.000202484	0.00202142	0.00123011	0.00466882	0.00196003	0.00835014	0.00341886	4.66451e-06	9.4771e-07	0	0	7.47803e-06	4.51643e-06	5.21241e-06	5.15317e-06	4.15067e-05	0.00257859	0.000136293	0.000209089	0.00073563	0.00475469	2.01092e-05	0.00123792	0.00244911	0.000471915	0.000217026	9.85471e-05	0.000236009	0.00107404	9.99538e-06	0.000281129	0.0288114	0.000493505	0.00112841	0.000278893	0.000184626	0.000215234	2.20787e-05
X107201700782	6.48463e-05	0.00908645	0.000202187	0.00251062	0.00100457	0.0140068	0.00222043	0.00377938	0.0150642	0.0147637	0.0231443	0.0209241	0.00227945	0.0161638	0.0198583	0.0254212	0.00280926	0.010649	3.00368e-05	3.02777e-05	2.12892e-05	5.87185e-06	0.000682084	2.36681e-05	2.7417e-05	8.29588e-06	1.34902e-05	0.00175166	0.00182309	8.03992e-06	0.000705044	0.00193544	4.41443e-05	0.000555131	0.00255779	0.000303469	2.49478e-05	1.85189e-05	0.000230899	0.000705676	9.83159e-06	6.9589e-05	0.00113669	9.78793e-05	2.02805e-05	7.21937e-05	2.18313e-05	8.71744e-05	1.24815e-05
X107201700783	0.00028723	0.00147457	0.000485948	0.0011315	0.000165379	0.00244031	0.0015101	0.000537297	0.00184727	0.000795444	0.000897437	0.000474561	0.00364743	0.000412096	0.00250477	0.000928628	0.00467693	0.00035894	3.15253e-05	1.42275e-05	3.64934e-06	5.1635e-06	4.22988e-05	7.6057e-06	4.05056e-05	1.41089e-05	4.26756e-05	0.000311931	0.000462231	0.0010165	0.00034511	0.00406808	0.000221486	0.000908183	0.00165042	0.000376461	0.000292757	0.000220342	0.000240061	0.000901652	6.60021e-05	0.000163055	0.00142482	0.000122556	2.42126e-05	0.00238825	0.000982565	0.00236849	5.23816e-05
X107201700784	1.02796e-05	0.00169868	0.000107062	3.28962e-05	9.95806e-05	0.0102999	0.00351515	0.00600939	0.0715414	0.000752275	0.00925985	0.00148744	0.00102655	0.00304083	0.00630125	0.0171551	0.0044151	0.00739906	3.89172e-06	2.64004e-06	4.42908e-05	9.49551e-07	1.22722e-05	0	8.24383e-06	5.07147e-06	6.63247e-06	0.000853395	0.00191656	0.000553121	0.00068477	0.00204764	2.4451e-05	0.000441987	0.000478265	0.000105494	0.000485307	0.000112299	0.000234403	0.00276972	4.95637e-06	6.82958e-05	0.00146609	0.000157388	0.00186637	0.00453339	0.000734658	0.00429761	6.69722e-06
X107201700785	0.000107536	0.00191717	0.000225363	0.00209356	0.00111135	0.00332644	0.00341486	0.000875269	0.00362636	0.00158461	0.00356402	0.0011555	0.00274083	0.00593543	0.00228491	0.0036194	0.000518783	0.000986949	0.000115247	2.27584e-05	2.95468e-05	7.24203e-06	0.000158808	2.72006e-05	7.24828e-05	2.03966e-05	4.26075e-05	0.000715272	0.00143642	0.00145726	0.000489439	0.0029704	0.000263873	0.000646652	0.00208017	0.000343457	4.3327e-05	2.85927e-05	0.000301882	0.000692153	1.84414e-05	9.47877e-05	0.00055615	0.000104564	2.83894e-05	0.00108182	0.00017958	0.00128306	5.14919e-05
X107201700787	0.000139112	0.00491264	0.000753736	0.00383011	0.00264653	0.00751895	0.00234083	0.00163014	0.0127743	0.00253618	0.0416804	0.00393205	0.0109544	0.00546299	0.0124166	0.00796149	0.00346348	0.00191454	5.99492e-05	0.00138257	0.00023148	1.81349e-05	0.00225761	0.000144887	0.000161347	2.07531e-05	3.13222e-05	0.00186636	0.00146648	6.69953e-06	0.0006132	0.00579977	0.00147361	0.000683063	0.00371339	0.000979267	6.99408e-05	3.5211e-05	0.000509241	0.00153606	1.67488e-05	0.000138418	8.06254e-05	0.00025387	3.14762e-05	1.63638e-05	1.97328e-05	8.8172e-06	2.68559e-05
X107201700788	8.71615e-05	0.000194437	0.000873829	0.00112743	0.00208578	0.00320259	0.000962781	0.0010639	0.00405341	0.000968747	0.00251349	0.00121921	0.00225062	0.00955382	0.00589164	0.00430276	0.000987182	0.000932696	1.96431e-05	3.27543e-05	0.000213955	7.12869e-06	0.000644848	0.000213609	0.000152073	7.42702e-06	8.57326e-06	0.000780622	0.000744492	1.23888e-05	0.000340701	0.00161405	0.000227034	0.000125804	0.000537242	0.000468326	8.66748e-06	2.1653e-05	0.000153895	0.00101331	1.40218e-05	0.000147316	0.000790358	4.12961e-05	1.38805e-05	2.1653e-05	1.02534e-05	1.83713e-05	3.16708e-05
X107201700789	5.73099e-05	0.00258599	0.000267847	0.000289889	0.0043228	0.00271076	0.00202694	0.000909277	0.00647507	0.00195703	0.00359278	0.00518883	0.0015208	0.003451	0.00542095	0.0137298	0.00127983	0.00379436	3.47577e-05	2.34569e-05	2.27661e-05	1.08566e-05	6.3462e-05	5.60927e-06	5.72441e-06	1.95913e-05	5.26547e-05	0.000252598	0.000646447	7.22625e-05	0.000468053	0.00275303	0.000204006	0.000448001	0.00139917	0.000208365	0.000831142	0.000416287	0.000566536	0.000856902	3.20271e-05	0.000148769	0.00123104	0.00155457	0.00313882	0.000105523	6.31659e-05	7.87436e-05	7.94509e-05
X107201700790	5.31338e-05	0.00779014	0.000267724	0.00702287	0.00183097	0.0049893	0.00200007	0.000612831	0.00258803	0.00177053	0.00242222	0.0018936	0.00107269	0.0104654	0.00342676	0.00337787	0.000640354	0.00108844	0.000114139	0.000128118	4.96411e-05	5.46545e-05	0.000171275	4.80451e-05	5.9576e-05	2.9178e-05	4.47029e-05	0.00138849	0.000700273	4.83292e-05	0.000541147	0.00288703	0.000186875	0.000929369	0.00323199	0.000481036	3.40577e-05	2.11733e-05	0.000383902	0.000867027	1.52491e-05	0.000134593	0.00158526	0.000209861	3.8035e-05	3.82022e-05	3.91213e-05	2.68301e-05	3.76841e-05
X107201700791	5.39009e-05	0.0299763	0.000158797	0.00275604	0.000583636	0.00479357	0.00210726	0.000904253	0.0137604	0.00124552	0.00263193	0.0110975	0.0113291	0.00544545	0.00999719	0.0164936	0.00203065	0.00406744	3.64084e-05	4.55362e-05	1.43227e-05	6.03139e-06	6.68736e-05	1.24296e-05	2.97754e-05	1.68761e-05	5.45466e-05	0.00294751	0.0010638	2.1308e-05	0.00038956	0.0023185	8.52465e-05	0.000846434	0.00160571	0.000328718	7.05863e-05	1.74778e-05	0.0003609	0.000854696	2.1939e-05	0.000153103	0.000127011	0.000159912	0.000413466	8.63618e-05	3.17712e-05	8.12403e-05	3.76998e-05
X107201700792	6.69116e-05	0.00102269	8.78038e-05	0.00113623	0.000183141	0.0017678	0.000533153	0.000637198	0.00201727	0.00515557	0.00106598	0.000621373	0.00101752	0.00059577	0.00105981	0.0020667	0.000268271	0.000464132	7.41927e-05	3.67769e-05	1.00003e-05	6.12205e-06	5.90659e-05	2.86042e-05	5.19483e-05	3.05211e-05	3.37604e-05	0.000196559	0.00032753	0.000147093	0.000426552	0.00277983	0.000205787	0.00290332	0.00156814	0.000331794	0.000263605	0.000153096	0.000342062	0.00120266	2.29428e-05	6.56188e-05	0.0013777	7.54112e-05	5.018e-05	0.000650141	0.000746058	0.000532262	5.54551e-05
X107201700793	0.00010916	0.00292442	2.88719e-05	0.00105479	0.0038567	0.0103258	0.00220863	0.00217121	0.0233906	0.000795571	0.00823907	0.00188037	0.00151562	0.00116738	0.0202587	0.00399947	0.00633293	0.00902394	0.000134758	1.1162e-05	7.26886e-05	4.79558e-05	0.000325156	8.86852e-05	9.16538e-05	7.37912e-06	3.25699e-05	0.00176605	0.000858913	0.000339999	0.000331552	0.00180928	0.000390466	0.00032877	0.000977878	0.000129957	0.000384088	0.000151501	0.000202001	0.00053223	2.79219e-05	0.000161306	0.0168789	0.000905936	0.000308125	0.000221391	0.000229838	0.000262307	3.83375e-05
X107201700794	5.1728e-05	0.00360775	0.000283701	0.00783151	0.000860793	0.00475344	0.00197796	0.00111126	0.00286901	0.00207492	0.00475519	0.00363251	0.00516031	0.00798032	0.0141561	0.0137474	0.00411641	0.00109373	3.80163e-05	0.000266299	9.75506e-05	5.48099e-06	4.4217e-05	8.49461e-05	0.000116005	1.55203e-05	2.67037e-05	0.00120968	0.00495092	0.00167388	0.000680713	0.00231447	0.000572865	0.00599285	0.00243249	0.000477234	8.19381e-05	5.14881e-05	0.000394004	0.000788801	2.11858e-05	0.000124863	0.000736704	0.000209016	2.90659e-05	0.0164715	0.00142227	0.0164386	2.9398e-05
X107201700795	3.59258e-05	0.00108067	3.86748e-05	9.80263e-05	0.0309542	0.00109211	0.000551375	0.00126808	0.0256051	0.0266848	0.00209952	0.00394755	0.000646029	0.000569255	0.00389912	0.00282733	0.00376996	0.0299748	2.98637e-05	8.65484e-05	0.000155193	3.37524e-05	0.0022742	0.000228184	0.000120336	7.92998e-06	6.08553e-06	3.76292e-05	0.000808941	0.00156021	0.000725447	0.00201115	4.24342e-05	0.000272815	0.00196627	0.000213569	0.00215068	0.00144406	0.000170524	0.000637406	3.03806e-05	0.000261431	0.089487	0.000302702	0.000432049	0.031652	0.0122208	0.0286277	8.48214e-06
X107201700797	9.80704e-05	0.00381133	0.000831004	0.00131733	0.000135078	0.00659668	0.00148388	0.00124064	0.00607298	0.00135482	0.00438855	0.00311165	0.00191477	0.0115465	0.00928819	0.0195779	0.00119791	0.00133474	1.59788e-05	2.84509e-05	3.24252e-05	4.32492e-06	2.39858e-05	2.08414e-05	2.54936e-05	1.0672e-05	9.6434e-06	0.0012955	0.00197032	1.02162e-05	0.000157591	0.00144465	3.96373e-05	0.000159788	0.00083492	0.00010132	6.78545e-05	2.52014e-05	0.000163494	0.000370131	1.62944e-05	8.28046e-05	0.00106432	0.000113991	0.000527289	5.65629e-05	4.70949e-05	3.72878e-05	3.27759e-05
X107201700798	4.76144e-05	0.00311893	0.000223917	0.00169562	0.000196095	0.003281	0.000552414	0.00107349	0.00387076	0.0069307	0.0013835	0.0011121	0.000710275	0.00409207	0.00205015	0.00109311	0.000584881	0.00159869	9.04047e-05	1.88988e-05	8.70498e-06	7.86128e-06	6.49052e-05	8.83402e-06	7.06324e-05	2.80902e-05	4.49642e-05	0.000569	0.000860344	3.34899e-05	0.000821732	0.00252971	0.000108162	0.0051623	0.00175506	0.000654253	2.43581e-05	2.88346e-05	0.000354294	0.00116706	4.96492e-05	8.81714e-05	0.0105403	0.00010839	3.29638e-05	9.94174e-05	5.42548e-05	7.57641e-05	5.37188e-05
X107201700800	5.60285e-05	0.00151281	8.76216e-05	0.00352865	0.000490098	0.00300635	0.00307585	0.000814251	0.0047945	0.00169118	0.00296007	0.0023768	0.00113711	0.0034617	0.00394676	0.00383112	0.00180208	0.000765344	7.69697e-05	1.35537e-05	2.54994e-05	5.71892e-06	0.000262696	3.46763e-05	3.44465e-05	7.8348e-06	2.45805e-05	0.00389654	0.000559826	9.55169e-05	0.000299899	0.00167167	0.000429125	0.00085484	0.00130359	0.000266915	0.00273623	0.000102397	0.000323234	0.000655016	3.28868e-05	0.000103654	0.0104464	0.000139696	0.00151799	0.000222639	0.000270252	0.000239227	3.48334e-05
X107201700801	8.33052e-05	0.0026393	0.000106421	0.00151625	0.00382697	0.0725505	0.00320311	0.0120129	0.0125099	0.00615623	0.0613454	0.00648012	0.0114641	0.00130828	0.0222667	0.0399958	0.00245748	0.0185335	3.32522e-05	3.97651e-05	0.000305817	9.91507e-06	0.00099238	0.000272985	0.000168405	1.04161e-05	6.94404e-06	0.000411889	0.0016047	1.21637e-05	0.000421979	0.00232771	5.84768e-05	0.000230307	0.000717427	0.000423738	2.87199e-05	3.22851e-05	0.000148773	0.000491244	7.01395e-06	0.000118025	0.00335695	0.000189458	0.000361824	2.85102e-05	3.84952e-05	3.31124e-05	1.37366e-05
X107201700802	3.48201e-05	0.00314233	0.00211387	0.00326995	0.0010845	0.00197728	0.00196796	0.00268454	0.00563225	0.000775107	0.00243245	0.00115842	0.000905322	0.0036764	0.00382575	0.00342581	0.000652717	0.000414845	0.000895029	0.000514523	7.89855e-05	0.000646399	0.000434436	7.31485e-05	8.43102e-05	1.92496e-05	3.20723e-05	0.00125622	0.00164297	4.57644e-05	0.000396045	0.00162582	0.000741529	0.00430749	0.00162552	0.00025855	9.07837e-05	3.07218e-05	0.000191999	0.000492386	1.26209e-05	8.63283e-05	0.00145342	9.85456e-05	1.87994e-05	0.000598585	0.000240185	0.000565783	3.79559e-05
X107201700803	5.05348e-05	0.00122009	0.000210124	0.000807235	6.65235e-05	0.00162394	0.00105859	0.000715733	0.00210543	0.00465011	0.00102624	0.000559233	0.00128319	0.000336843	0.000681689	0.000407424	0.000286717	0.000293772	1.24522e-05	0.000166383	7.01717e-06	6.14235e-06	5.05348e-05	7.24053e-06	1.5542e-05	7.66863e-06	1.50022e-05	0.000358322	0.000320184	6.16096e-06	0.00012549	0.000843158	8.26984e-05	0.000723532	0.000572206	7.59045e-05	1.12982e-05	5.80731e-06	8.43735e-05	0.000320333	6.2168e-06	4.77056e-05	6.47553e-05	2.46997e-05	9.39966e-06	8.83754e-05	1.03862e-05	7.46389e-05	3.13632e-05
X107201700804	7.20167e-05	0.00266736	0.000129579	0.000711965	0.000205704	0.00210118	0.00105573	0.000635	0.00171973	0.00472601	0.00121226	0.000596495	0.00064845	0.000484774	0.00214819	0.000930024	0.000302941	0.000264871	3.3137e-05	1.54439e-05	8.06683e-06	3.62857e-06	5.49234e-05	5.32291e-06	3.63007e-05	1.35697e-05	2.67345e-05	0.00115027	0.00132227	0.00019017	0.000371344	0.00200182	0.00012826	0.00158081	0.00163136	0.000284918	4.0694e-05	2.37357e-05	0.000265036	0.000782722	1.23851e-05	6.67088e-05	0.00552624	0.000141679	2.94784e-05	5.11299e-05	3.57609e-05	2.2791e-05	4.15187e-05
X107201700805	5.92806e-05	0.0112856	0.000157688	0.00100789	0.000681669	0.0096379	0.00696523	0.00248622	0.00774516	0.00191871	0.0054795	0.0102653	0.00483586	0.0075598	0.0070324	0.00818709	0.00244538	0.00494812	9.71089e-05	2.47042e-05	3.84482e-05	8.73769e-06	0.000197434	0.000123322	3.13715e-05	3.35705e-05	2.71254e-05	0.00155145	0.00127615	0.000108829	0.000993173	0.00399231	0.00022849	0.00101501	0.00266372	0.000675481	0.000117286	0.000297631	0.000443224	0.00114631	1.17204e-05	0.000107624	0.00148055	0.000135838	2.28209e-05	0.000193843	7.73642e-05	0.000140528	4.66829e-05
X107201700807	0.000114012	0.00123915	0.000361894	3.23933e-05	0.00122369	0.00436038	0.00237776	0.00755835	0.0135766	0.00438612	0.0269583	0.00761314	0.00415604	0.00071862	0.0187694	0.028977	0.00138904	0.00492146	6.32448e-06	1.89877e-06	0	0	8.86569e-06	3.26931e-06	3.14082e-06	3.25504e-06	1.06645e-05	0.00196714	0.00252364	7.66646e-05	0.00055871	0.000420956	1.62323e-05	0.000194017	0.000905314	0.00014966	5.83622e-05	4.97963e-05	0.000190077	0.00059857	2.18002e-05	0.00019386	0.0163401	0.00698866	0.0220277	3.48917e-05	5.53784e-05	7.0797e-05	1.05218e-05
X107201700808	8.05578e-05	0.00259895	0.000458529	0.0048205	0.00124023	0.00678842	0.0164082	0.0022612	0.0149942	0.00148501	0.0128656	0.00754476	0.00372578	0.0299694	0.00781218	0.0308235	0.00232528	0.00177364	5.52093e-05	0.00217172	0.000139337	1.59125e-05	0.000617866	0.000212051	0.000166557	1.45588e-05	2.59723e-05	0.00164092	0.0069308	3.18781e-05	0.000645975	0.00328374	0.000756142	0.000571827	0.00404746	0.000515742	2.46451e-05	2.45257e-05	0.000544648	0.00174031	2.17387e-05	0.000194321	0.00496319	0.000339179	4.5123e-05	1.69078e-05	2.13405e-05	2.81355e-05	2.27738e-05
X107201700809	6.07496e-05	0.0323166	0.00010933	0.000235457	0.0107515	0.00990532	0.00140455	0.00292612	0.00577502	0.0120209	0.020298	0.00751091	0.000919259	0.00484802	0.00557874	0.0260984	0.000986992	0.00462986	2.8387e-05	2.46427e-05	0.000308397	1.22951e-05	3.69167e-05	0.00034747	0.00043161	2.08248e-05	4.47208e-05	0.000370608	0.000573577	9.03461e-06	0.000429128	0.0044652	0.00118805	0.000853608	0.00292406	0.000342558	1.19375e-05	7.90923e-06	0.000313319	0.00131497	3.21838e-05	0.000169722	0.000468033	0.000302665	0.000300719	1.646e-05	1.04124e-05	4.83809e-06	5.2935e-05
X107201700810	4.06203e-05	0.00474739	0.00011659	0.00184219	0.00049411	0.00400702	0.00619135	0.00129637	0.00650144	0.0121698	0.00701935	0.00650918	0.00822417	0.0031639	0.0108705	0.0110691	0.00143348	0.0011922	3.92249e-05	3.47399e-05	2.59359e-05	1.66889e-05	0.00015092	2.04209e-05	2.26357e-05	3.31341e-05	1.83057e-05	0.000800423	0.000771763	0.000124928	0.000555096	0.002943	0.000329558	0.000778939	0.00189729	0.000387587	2.33666e-05	2.00776e-05	0.000398384	0.00102078	1.26578e-05	0.000110499	0.000911664	0.000206291	4.42969e-05	9.28685e-05	5.8184e-05	6.98895e-05	4.97787e-05
X107201700811	4.27557e-05	0.0119492	0.000321365	9.78199e-05	0.00228379	0.013758	0.0524197	0.00521413	0.0115368	0.00322645	0.0180076	0.00420115	0.00169096	0.0100438	0.0052681	0.00456152	0.00140521	0.00290503	3.89436e-05	0.000855301	0.000105469	1.06889e-05	0.000144712	0.000102878	0.000106765	1.08883e-05	1.30684e-05	0.000192014	0.00114738	3.12072e-05	0.0003111	0.0016265	0.000654167	0.000402467	0.00176801	0.000204572	5.5413e-05	4.17964e-05	0.000177937	0.000504136	1.31307e-05	0.000138146	0.000260496	0.000123247	5.18002e-05	0.000107201	0.000130086	0.000101669	1.94095e-05
X107201700812	9.22945e-05	0.00371905	0.00375583	0.000868643	0.0013453	0.0106143	0.00222116	0.00201558	0.0216404	0.00200983	0.0187493	0.00125009	0.000820898	0.000612336	0.00753302	0.000999054	0.00106255	0.00174204	6.37382e-05	0.000359584	4.18412e-05	7.40433e-06	0.000284536	4.73493e-05	5.35008e-05	1.23819e-05	1.19643e-05	0.00222167	0.00141488	2.01249e-05	0.000360747	0.00218034	0.00025502	0.000478031	0.000830786	0.000237311	2.20211e-05	1.29124e-05	0.000187388	0.000678636	1.92332e-05	7.57476e-05	0.00255948	7.8434e-05	1.55197e-05	1.45265e-05	1.07566e-05	2.02265e-05	3.80262e-05
X107201700813	7.84757e-05	0.011095	0.000215436	0.00378276	0.00335697	0.0147509	0.00236013	0.00166301	0.00336928	0.00843826	0.00623175	0.00614107	0.00584004	0.00736878	0.0189251	0.0119969	0.00138209	0.0014685	0.000402294	0.000153704	0.000378163	0.000163148	0.00372485	0.000559431	0.000568515	5.7382e-05	2.51464e-05	0.00115922	0.0011438	4.01054e-05	0.000549256	0.00346618	0.000303678	0.00431059	0.00222314	0.000310036	4.8186e-05	3.43548e-05	0.00056445	0.000951475	3.15911e-05	0.000106981	0.00578396	0.000139179	6.41984e-05	0.000158389	0.000139142	0.000208595	6.84742e-05
X107201700814	9.64722e-05	0.00235207	0.000704529	0.0104981	0.00154314	0.00852817	0.00267708	0.00191492	0.0148466	0.0121989	0.00825189	0.00485426	0.00173789	0.00338901	0.0253908	0.0392039	0.00253333	0.00169524	2.45801e-05	1.14166e-05	3.77549e-06	5.40966e-06	2.42308e-05	8.89212e-06	2.83218e-05	1.29944e-05	2.09737e-05	0.00553835	0.00237284	1.94522e-05	0.000610333	0.0024253	0.00100634	0.00111634	0.00136456	0.00033683	1.62402e-05	2.71948e-05	0.000413117	0.00142754	1.60374e-05	7.51379e-05	0.00193634	0.00012751	7.74144e-05	2.98207e-05	3.14324e-05	2.72737e-05	1.77955e-05
X107201700815	5.00428e-05	0.00198396	0.000328605	0.000816941	0.0017745	0.0295237	0.00803304	0.0061136	0.00846318	0.00315967	0.0228675	0.00571007	0.0023943	0.00165201	0.0335343	0.00305802	0.00326936	0.0137395	7.23682e-06	1.89198e-05	1.82261e-05	9.96442e-06	0.000736532	6.59039e-06	1.1683e-05	5.09258e-06	7.36295e-06	0.000614168	0.00232579	0.000960636	0.000461359	0.000604739	2.85689e-05	0.00021299	0.000689484	0.000343378	0.000151831	9.51192e-05	0.00121123	0.000627049	1.19668e-05	0.000516731	0.0183789	0.000132959	0.00100813	0.00028375	0.000139817	0.000337734	5.81783e-06
X107201700817	0.00194597	0.00189772	0.000234961	0.00783457	0.000241631	0.00311859	0.00218727	0.00105056	0.00153171	0.00236815	0.00178877	0.00277048	0.00077267	0.00163799	0.00175021	0.00329238	0.000442793	0.000713148	0.000105182	0.00289897	4.77879e-05	2.59578e-05	0.000402612	4.62134e-05	0.000101523	5.10751e-05	6.16923e-05	0.00410617	0.00255487	5.20539e-05	0.000960087	0.00382914	0.000709126	0.000902703	0.00329861	0.000744712	0.000102289	4.9756e-05	0.00039309	0.001123	6.17774e-05	0.000140087	0.00257537	0.000103767	4.84155e-05	0.00151614	0.000305674	0.00158564	6.27881e-05
X107201700818	3.69681e-05	0.00247757	3.48162e-05	0.000345661	0.00412593	0.00538281	0.00132162	0.00111386	0.00798551	0.0191763	0.00452571	0.0165715	0.00135484	0.00424702	0.00978884	0.0201055	0.0011227	0.00308621	5.38593e-06	9.25706e-06	3.50446e-05	1.74321e-06	9.59128e-05	4.11759e-05	4.62492e-05	4.27989e-06	1.17096e-05	0.00052294	0.00103302	0.000697033	0.00010832	0.00045267	0.000163742	0.00044607	0.000900832	0.000141513	0.0004516	0.000139289	0.000182424	0.000458645	2.98871e-05	0.000100469	0.0624301	0.00156382	0.00219193	0.000444231	0.000691274	0.000350398	9.81008e-06
X107201700819	9.85177e-05	0.00190169	4.18017e-05	0.0015828	0.000134905	0.00203455	0.00148806	0.00117816	0.0112332	0.00149448	0.017935	0.000726623	0.00148472	0.0213875	0.00321829	0.0289794	0.00120042	0.000702039	1.88056e-05	1.5591e-05	4.33244e-05	4.98445e-06	0.000187535	5.27336e-05	8.34602e-05	1.32745e-05	1.41465e-05	0.000911399	0.00125784	0.000408842	0.000571273	0.00119359	6.91576e-05	0.000634821	0.00158865	0.000161585	0.00019848	0.000273377	0.000211885	0.000843348	1.57472e-05	0.000784823	0.0183745	0.000255912	0.00347607	0.00023354	0.000278622	0.000167324	2.24365e-05
X107201700820	5.54097e-05	0.00151704	0.000264362	0.000929013	4.52675e-05	0.0156445	0.0018349	0.00883917	0.124714	0.00175413	0.0176343	0.00581073	0.00238289	0.0666448	0.0169874	0.00365996	0.00679474	0.014544	2.76694e-05	4.76967e-06	0	1.96815e-06	2.08075e-05	1.11883e-05	4.57463e-06	6.98606e-06	1.07539e-05	0.00037785	0.000943473	4.87606e-05	0.00058065	0.00128669	2.58076e-05	0.000160023	0.000794638	0.00082549	3.65793e-05	3.13752e-05	0.00105978	0.0015661	9.61026e-06	0.000211816	0.00756087	4.65974e-05	6.72009e-06	3.24302e-05	2.53644e-05	5.36987e-05	6.46299e-06
X107201700821	4.76487e-05	0.00737607	0.000266687	0.00163259	0.0012715	0.00149325	0.00345179	0.0025514	0.00400318	0.00105757	0.00359772	0.000891558	0.000459502	0.00206587	0.00312348	0.00115084	0.000417157	0.000497227	2.46587e-05	2.94564e-05	0.000147207	6.3472e-06	0.000658157	0.000190401	0.000184635	7.25607e-06	2.24238e-05	0.000931191	0.00174795	0.000472479	0.000312905	0.00170436	0.000228276	0.000516045	0.00164369	0.000345371	0.000649381	0.00274801	0.000185544	0.000444811	1.1264e-05	0.00010163	0.000165132	0.00013563	1.38119e-05	0.000321398	0.00039007	0.000211812	3.10506e-05
X107201700823	0.000355424	0.00627642	0.00028519	0.00251342	0.000303418	0.00190483	0.000522987	0.000422067	0.00334939	0.00050418	0.000688572	0.000505337	0.000605087	0.000427542	0.00374481	0.00280666	0.000521776	0.000618579	0.000193929	5.62039e-05	8.5826e-06	6.75308e-06	0.00012582	5.93248e-06	7.64228e-05	2.25596e-05	5.08902e-05	0.00161587	0.00247971	0.000315363	0.000429776	0.00460771	0.000208121	0.00090241	0.00313055	0.000614745	9.13145e-05	8.40368e-05	0.00045972	0.00106978	3.77473e-05	7.77949e-05	0.00164727	0.000201153	7.78622e-05	0.000530789	0.000379733	0.000520794	6.05625e-05
X107201700824	4.95108e-05	0.00103741	0.00032419	3.97609e-05	0.000773466	0.0554394	0.00419735	0.0117969	0.0578799	0.0257458	0.061488	0.000734847	0.00214422	0.00138851	0.0284334	0.0505806	0.00454788	0.0204548	3.20401e-05	1.42682e-05	0	6.13535e-06	0.000217876	8.08534e-06	1.30634e-05	1.28731e-05	8.70363e-06	0.00153707	0.0011377	3.71926e-05	0.000185725	0.00325571	6.57291e-05	0.000170474	0.000773196	0.000138275	2.79024e-05	2.1117e-05	0.000141811	0.000699873	5.35535e-05	4.62291e-05	0.00539253	0.000335161	0.000811816	2.74426e-05	3.1945e-05	2.58731e-05	1.38085e-05
X107201700826	0.000201192	0.000779503	6.96138e-05	6.63484e-05	0.000722601	0.00237608	0.0117278	0.0013629	0.00958593	0.00797203	0.00145467	0.00107347	0.00212722	0.0239588	0.00584239	0.0446174	0.0012323	0.00502945	5.30154e-05	2.68693e-05	2.77958e-06	3.62927e-05	1.23273e-05	2.76828e-06	2.68919e-06	2.41801e-06	1.53442e-05	0.00163973	0.000718465	2.58185e-05	0.000116415	0.000246727	0.000362871	0.000244999	0.000579678	0.000101839	3.68238e-05	1.70052e-05	0.000155035	0.000798779	4.07672e-05	0.000109624	0.00301993	0.000793887	0.00277297	0.00126177	0.000135872	0.0012338	1.9265e-05
X107201700827	6.52002e-05	0.0130054	0.00114718	0.00290939	0.000646106	0.00376983	0.00453122	0.00139316	0.0022235	0.00106541	0.00371912	0.00205207	0.00194206	0.0209241	0.0037811	0.00394708	0.0109783	0.000463423	6.67862e-05	0.00328521	0.000423896	2.40739e-05	0.00115061	0.000537488	0.000436408	1.89094e-05	1.5724e-05	0.00120016	0.00221308	1.07763e-05	0.000332426	0.00307024	0.00129813	0.000476829	0.00176958	0.000295543	1.17659e-05	1.10339e-05	0.000325689	0.000667563	1.89636e-05	9.01688e-05	0.0016442	7.91078e-05	2.47923e-05	1.66593e-05	1.51411e-05	1.1305e-05	2.03734e-05
X107201700828	8.54423e-05	0.00902163	0.000128017	0.000547219	0.000323119	0.00162312	0.000369775	0.000917783	0.000525748	0.00312576	0.000402828	0.000564649	0.000829124	0.000369724	0.000262314	0.000436517	0.000204815	0.000146489	3.14259e-05	2.21202e-05	5.97498e-06	9.0896e-06	3.26463e-05	6.34365e-06	3.58626e-05	1.70223e-05	2.95317e-05	0.000387331	0.000831769	4.99102e-05	0.000204433	0.00123132	0.000123733	0.00169517	0.00107512	0.000214604	0.000121979	5.47919e-05	0.000180279	0.000392887	2.40906e-05	7.38101e-05	0.0052656	6.92208e-05	0.000359071	0.000132416	7.85011e-05	0.000101893	4.20791e-05
X107201700829	0.000117618	0.00103681	0.000405244	0.00293585	0.000382316	0.00577859	0.00393381	0.00148756	0.00296979	0.00131665	0.00627366	0.000912264	0.00198748	0.00996027	0.004323	0.00303862	0.00130094	0.00196087	1.92146e-05	0.000125955	7.22752e-05	6.80873e-06	2.84465e-05	6.28984e-05	9.20034e-05	6.63752e-06	1.8003e-05	0.000834774	0.00101594	8.08487e-05	0.000163554	0.00180444	0.000313096	0.00136093	0.000737963	0.000156153	9.6863e-05	5.36138e-05	0.000148699	0.000269333	1.18132e-05	7.05763e-05	0.00315983	4.61729e-05	0.000495483	0.00024489	0.000396329	0.000188182	2.79856e-05
X107201700830	4.0175e-05	0.00762301	0.000217615	0.00889496	0.000902674	0.00293118	0.00242395	0.000955024	0.0108736	0.00103595	0.00235529	0.0108525	0.00219665	0.00465416	0.00944195	0.00541502	0.00230982	0.00101673	0.000284862	0.0013633	8.82864e-05	7.80258e-05	0.000144683	0.000100365	0.000105459	2.977e-05	1.9931e-05	0.00332647	0.00245151	3.52856e-05	0.000553382	0.00306801	0.000405821	0.00134319	0.00220398	0.000482269	0.000108723	3.55265e-05	0.000312428	0.00105001	0.000261439	0.00011784	0.0035585	0.000140685	3.62852e-05	0.00052814	0.000506776	0.000419887	3.65501e-05
X107201700831	2.21694e-05	0.00242649	0.000291158	0.003909	0.000922402	0.00851533	0.00285206	0.0026395	0.00808504	0.00657687	0.0112113	0.0101646	0.00572388	0.0120205	0.0253234	0.00891407	0.00215745	0.00220613	1.83619e-05	4.24497e-05	9.93266e-05	6.51867e-06	0.00060561	4.16569e-05	5.7885e-05	1.75104e-05	1.6189e-05	0.0022777	0.00112219	0.000139202	0.000178285	0.00135456	6.01362e-05	0.000569953	0.00104849	0.000183267	0.000216721	0.00012825	0.000294965	0.000479827	8.81783e-05	7.99467e-05	0.00394206	0.000121995	2.28839e-05	0.00666196	0.00123116	0.00591843	1.18824e-05
X107201700833	5.29209e-05	0.00376981	0.000426177	0.00431781	0.000997807	0.00744029	0.0546913	0.00213613	0.00715878	0.00548296	0.00582622	0.00229774	0.00917056	0.00333531	0.0208718	0.00399034	0.0118761	0.00149342	4.38853e-05	0.000216815	4.21573e-05	9.11474e-06	0.000189127	3.46914e-05	4.64311e-05	1.4734e-05	1.69764e-05	0.00130043	0.00295242	6.0677e-06	0.000458177	0.00204405	0.000167891	0.000474362	0.0012125	0.00105693	1.02623e-05	6.89871e-06	0.000319491	0.000966967	9.00921e-06	7.17439e-05	0.000109812	8.11752e-05	0.00015528	9.7347e-06	1.2729e-05	6.51618e-06	2.94943e-05
X107201700835	0.000100566	0.00566448	0.000254103	0.00388754	0.00135649	0.0036633	0.00101328	0.00104608	0.0142181	0.000960822	0.00275037	0.00353521	0.00319637	0.00225748	0.00445874	0.00356799	0.00146262	0.00110879	9.57447e-05	0.00287148	0.000200687	3.73659e-05	0.000174607	0.000187047	0.000228818	2.29697e-05	5.75281e-05	0.00129016	0.00155808	5.50327e-05	0.000723526	0.00584137	0.00166671	0.00169552	0.00371206	0.000707844	0.000747072	0.00045255	0.000552747	0.00113292	2.72611e-05	0.000161459	0.00195203	0.000280353	3.75455e-05	0.000164049	0.000151156	0.000154454	3.79519e-05
X107201700836	8.16719e-05	0.00271957	0.000475978	0.00622704	0.00103202	0.00984896	0.00505787	0.00344681	0.0145689	0.00193821	0.0189409	0.00248071	0.0017334	0.00624485	0.00695386	0.00294853	0.00238278	0.00297054	8.51336e-05	6.84815e-05	2.43091e-05	3.30279e-05	0.00136	3.02223e-05	6.55896e-05	2.52759e-05	2.35408e-05	0.00191822	0.00355637	7.25129e-06	0.000701096	0.00354483	0.000172727	0.000984267	0.00300701	0.000481831	1.9449e-05	1.32077e-05	0.000484075	0.00103257	2.40674e-05	0.000127182	0.000252517	0.000138111	4.31797e-05	1.71096e-05	2.20128e-05	1.24308e-05	4.36286e-05
X107201700837	5.19698e-05	0.00216775	0.000299978	0.0114792	0.000705929	0.00528725	0.00119541	0.00135519	0.00677258	0.00160193	0.00762894	0.00219572	0.00252457	0.000587453	0.00820256	0.0040741	0.000860807	0.00250914	9.83974e-05	2.73232e-05	2.44764e-05	1.03278e-05	0.000205704	1.87356e-05	5.25751e-05	2.36347e-05	2.00881e-05	0.0027067	0.00572269	1.30043e-05	0.000697199	0.00410565	0.000212088	0.00185351	0.00487784	0.000512217	1.58132e-05	1.38271e-05	0.000862406	0.00173767	4.32877e-05	0.00026699	0.00270238	0.000144494	4.89528e-05	2.3682e-05	2.1223e-05	1.94639e-05	4.72977e-05
X107201700838	0.000257857	0.0020982	0.000332152	0.0068788	0.000462362	0.0029609	0.0103539	0.000709933	0.00880275	0.00106787	0.00295526	0.0312008	0.0115061	0.00115276	0.0085802	0.0440213	0.00173647	0.00382106	9.30941e-05	3.13055e-05	1.63203e-05	1.26888e-05	0.000230385	1.10226e-05	4.91425e-05	2.40319e-05	2.48543e-05	0.00146005	0.00163005	6.31237e-06	0.000510821	0.00530103	0.000242903	0.000476814	0.00142338	0.000361375	1.56688e-05	1.11187e-05	0.000402988	0.00123051	2.2857e-05	6.36791e-05	8.15909e-05	0.000119668	5.25497e-05	2.12228e-05	1.60212e-05	1.13644e-05	4.92707e-05
X107201700839	0.000211279	0.00205386	0.000202894	0.00248744	0.00070158	0.00146787	0.000222115	0.000204065	0.000834467	0.000396477	0.000911294	0.00042118	0.000331696	0.00307061	0.000538261	0.000718174	0.000271473	0.000238502	0.000176999	0.00772792	4.89642e-05	5.35112e-05	0.000426219	0.000225176	0.00012274	6.62074e-05	0.000144471	0.00116855	0.0024518	9.97983e-06	0.00143127	0.00626551	0.000576527	0.0016248	0.00311334	0.000935771	2.23218e-05	1.54618e-05	0.000473048	0.00130948	5.77826e-05	0.000129009	0.000722199	0.000201949	5.51843e-05	1.89164e-05	2.5855e-05	2.17706e-05	7.25457e-05
X107201700840	4.18294e-05	0.00197779	0.00068509	0.00128799	0.000121505	0.0163992	0.00384335	0.00529628	0.0780861	0.0150373	0.0144294	0.0230144	0.00231581	0.00182957	0.0596771	0.0553323	0.00618793	0.00763746	1.06333e-05	7.76216e-06	3.4385e-06	7.34228e-06	2.48412e-05	0	2.65775e-05	1.13028e-05	2.93691e-05	0.00175591	0.00212064	5.04995e-06	0.00061674	0.00111422	7.80188e-05	0.000402861	0.0014629	0.000211871	9.20338e-06	1.66478e-05	0.00385004	0.000991344	6.19611e-06	0.000501794	0.000220836	0.000210691	0.000719135	7.13801e-06	1.02928e-05	6.65004e-06	1.53655e-05
X107201700841	4.24584e-05	0.00176246	0.000258501	0.00241397	0.00028708	0.0299568	0.0116753	0.00807034	0.0445662	0.0194861	0.0263237	0.0112824	0.00368206	0.00243954	0.0517419	0.00622647	0.00378159	0.00688451	1.13469e-05	7.73614e-05	1.56037e-05	3.25761e-06	1.94362e-05	1.74789e-05	1.21955e-05	9.67702e-06	9.00634e-06	0.00168721	0.000927762	3.89134e-05	0.000206872	0.000777337	3.7353e-05	0.000147441	0.000799511	9.97815e-05	9.76599e-05	3.50946e-05	0.000261526	0.000525639	4.70848e-06	9.16101e-05	0.0068662	5.79526e-05	0.000227253	0.000158323	0.000143321	0.000162908	1.34274e-05
X107201700842	9.57107e-05	0.00122728	0.00036569	0.00227956	0.00045037	0.00341152	0.00843453	0.000470728	0.00795519	0.0018162	0.00210289	0.00420809	0.00131474	0.00546486	0.00524856	0.00356177	0.00139579	0.00122072	0.000386777	7.78186e-05	3.79391e-05	0.000209239	0.000345032	7.69395e-05	7.21154e-05	2.69508e-05	3.59022e-05	0.0023569	0.00218181	1.31109e-05	0.00050544	0.00328596	0.000287808	0.00113268	0.00180114	0.000351486	9.86266e-05	5.14895e-05	0.00162845	0.000888026	2.86446e-05	0.000124495	0.000131688	0.000113957	3.07565e-05	8.53978e-05	9.50997e-05	5.80825e-05	3.87538e-05
X107201700844	7.09219e-05	0.00130127	0.000420815	0.00548161	0.000208405	0.00177029	0.00593334	0.00265621	0.00289626	0.00105244	0.00222112	0.000761412	0.000453802	0.00210689	0.00358367	0.00136361	0.000507745	0.00170483	5.37792e-05	1.01434e-05	7.7511e-06	1.47503e-05	3.4627e-05	6.73949e-06	2.2146e-05	1.20573e-05	1.98084e-05	0.000781193	0.00192674	9.21383e-06	0.000291234	0.00147626	0.000113054	0.000437014	0.00127792	0.000309989	1.38754e-05	7.71009e-06	0.000204659	0.000578544	1.25221e-05	7.53101e-05	0.00131155	8.9705e-05	1.92752e-05	2.4798e-05	1.83046e-05	1.65548e-05	4.3007e-05
X107201700845	9.42769e-05	0.0106505	7.29439e-05	0.00355108	0.000742372	0.00575901	0.00181143	0.00118324	0.00356726	0.0021793	0.00501021	0.00133771	0.00123532	0.00479887	0.00605933	0.00324958	0.00197169	0.00256476	2.76004e-05	5.39356e-05	2.81448e-05	6.91481e-06	7.88583e-05	4.03266e-05	4.45932e-05	1.06959e-05	2.32455e-05	0.00268571	0.0022987	2.06562e-05	0.000380609	0.00210983	7.97116e-05	0.000437693	0.00201782	0.000377225	2.60556e-05	2.6497e-05	0.000200721	0.000679417	1.55951e-05	8.00941e-05	0.000984258	0.000140047	3.02045e-05	0.000181404	5.64219e-05	0.000190157	2.1686e-05
X107201700846	8.21557e-05	0.00242749	0.000113801	0.00183653	0.000641675	0.0036251	0.00365821	0.00248483	0.0132066	0.00359657	0.00482434	0.00804483	0.00160099	0.00660528	0.00567551	0.0079332	0.00127278	0.00170896	1.79977e-05	5.10617e-06	0.000124691	3.38835e-06	3.46557e-05	0.000140861	9.37549e-05	4.3497e-06	8.06901e-06	0.00121809	0.000842975	0.000320412	0.000233103	0.000944515	0.000173767	0.000278759	0.0010878	0.000116969	0.00010704	0.00033064	0.000302068	0.000388148	9.61346e-06	8.02803e-05	0.00321626	6.36695e-05	0.000390023	0.000493439	0.000634189	0.000540986	2.98017e-05
X107201700847	0.000155028	0.00384407	0.0031511	0.0152458	0.000166424	0.00258205	0.000901331	0.000935653	0.00424379	0.000966407	0.00202006	0.00164582	0.000853001	0.00189705	0.00262472	0.0112229	0.000775046	0.000954151	7.64719e-05	1.10638e-05	3.81582e-06	2.84112e-06	3.66443e-05	2.79965e-06	2.27497e-05	1.43612e-05	3.17916e-05	0.00143473	0.00613889	2.93652e-05	0.000436019	0.00393353	0.000139174	0.00066529	0.00151732	0.000327393	0.000132693	7.34856e-05	0.000238271	0.00116963	1.73889e-05	0.000123993	0.000390178	9.40578e-05	2.01678e-05	0.00201247	0.00119604	0.00195377	3.07339e-05
[truncated: 2,861 more rows]
[truncated: 103 more columns]
